# Supplementary material for: Characterization of bacteria colonizing the mucosal layer of the gastrointestinal tract of Atlantic salmon farmed in a warm water region
Source: Front Microbiol. 2025 Jul 23;16:1564052. doi: 10.3389/fmicb.2025.1564052 (PMC12327903; doi:10.3389/fmicb.2025.1564052)
Supplement: Supplementary Table S1 — Changes in CLR abundance over time. [file Table_1.xlsx]

## Sheet: Sheet1
	feed	hatchery water	farm-site water	hatchery smolt	hatchery smolt (2)	July'11	Jun'17	Aug'17 (2)	Sep'11	Sep'17	Sep'17 (2)	Oct'17	Nov'11	Nov'13	Nov'13 (2)	Nov'17	Dec'10	Dec'11	Dec'15	Dec'17	Jan'11	Jan'12	Jan'15 (N)	Jan'16	Jan'16 (H)	Jan'18	Feb'12	Mar'11	Mar'12	Mar'14	Mar'14 (2)	Mar'15 (N)	Mar'16	Mar'16 (H)	Apr'11	Apr'15 (N)	Apr'16 (H)	May'12	May'16	Jun'14	Jun'14 (2)	Jun'16 (H)	Jul'18	Aug'10	Aug'12		mean winter (2)		mean winter (1)
Genus (Greengenes2)						winter (1)	winter (1)	winter (1)	spring	spring	spring	spring	spring	spring	spring	spring	summer	summer	summer	summer	summer	summer	summer	summer	summer	summer	summer	autumn	autumn	autumn	autumn	autumn	autumn	autumn	autumn	autumn	autumn	autumn	autumn	winter (2)	winter (2)	winter (2)	winter (2)	winter (2)	winter (2)		CLR	STDEV	CLR
																																														Abundant and prevalent
Aliivibrio	-1.72757	0.407696	0.720921	-0.041506	-2.53703	-1.38975	-0.0239263	0.240554	-1.30728	-0.0505392	-0.2766	-1.86552	1.42384	2.28556	2.73843	0.396515	3.71773	2.04949	2.82291	2.07632	3.38744	2.68648	3.34867	3.08155	3.65203	3.28819	2.25521	3.62871	2.2187	2.41402	2.88622	3.71124	2.86808	4.49704	3.89937	3.79661	4.43723	2.83783	2.44921	2.96834	2.60224	4.42719	3.79964	1.53045	3.0753	Aliivibrio	3.06719	0.997362	-0.750333
Vibrio	0.839452	-1.95403	2.24436	0.999281	1.0249	-1.38975	1.88623	0.724965	0.688358	0.788882	0.546967	2.08819	2.69518	1.83395	2.60209	1.97871	2.55211	2.26469	2.54667	1.29524	3.15403	2.79848	3.16775	3.09078	3.66268	3.08314	2.41567	1.19018	2.1211	1.68552	2.92525	2.73937	2.88163	4.01938	0.412548	3.12559	3.76068	2.49065	2.33164	3.17314	2.03385	3.83197	2.77239	1.11529	1.88502	Vibrio	2.46861	0.980659	0.649124
Photobacterium	1.94286	0.698215	-1.76052	0.498502	-2.53703	-1.38975	1.04282	0.55659	-1.30728	0.027544	-0.517081	0.784785	-0.536257	1.83411	2.77882	1.22259	0.447009	2.64443	0.4782	0.384731	-1.27635	2.56193	0.897676	0.962436	3.55261	2.98997	2.38543	-0.26674	2.7092	0.850873	0.936861	1.8836	0.229393	3.65717	-1.31173	2.93895	3.44294	1.43275	2.26222	1.32149	2.06447	3.99588	2.86126	0.0233688	2.47641	Photobacterium	2.12381	1.35882	-0.365776
Mycoplasma_L	-1.72757	-0.77794	-1.76052	-0.259489	-2.53703	1.33206	-2.28638	-2.16769	0.211237	-1.87008	-2.3804	-1.86552	1.42858	-0.306062	2.76999	-2.13496	2.74823	0.0848717	-2.20665	1.33439	2.77147	-0.958158	0.336509	-2.17078	2.18602	1.14884	-1.37052	0.543126	-1.57516	1.74591	2.94538	-2.24244	2.72034	3.14366	2.01848	0.530885	2.7302	0.0381184	0.774994	1.28051	1.80384	1.93389	2.93367	-1.12276	1.60611	Mycoplasma_L	1.40588	1.35802	-1.18371
																																														Patchier, occur only in some surveys
Propionigenium	-1.72757	-1.95403	-1.76052	-2.45815	-2.53703	-1.38975	-2.28638	-2.16769	-1.30728	-1.87008	-2.3804	-1.86552	-0.791529	-1.46122	-1.09406	-1.35681	0.597394	-1.14558	-2.20665	-2.0201	-1.27635	-0.958158	-2.47707	-2.17078	0.684249	-2.0793	-1.37052	-1.30813	-1.57516	0.462023	-2.32082	-2.24244	-2.17373	2.41935	-1.31173	1.3057	1.71115	1.83675	-2.23953	0.790128	0.6723	2.26197	1.22671	0.479301	2.63458	Propionigenium	1.34416	0.897516	-2.1678
Sansalvadorimonas	-1.72757	-1.95403	-1.76052	-2.45815	-2.53703	-1.38975	-2.28638	-2.16769	-1.30728	-1.87008	-2.3804	-1.86552	-1.4905	2.6718	0.701237	2.20343	-1.31642	-1.14558	1.37621	-2.0201	-1.27635	-0.958158	-0.042503	0.132412	0.350745	2.717	-1.06949	-1.30813	-1.57516	-1.05282	1.17901	2.0967	-2.17373	2.6064	-1.31173	-2.45048	-0.963384	-0.169007	-2.23953	1.84463	0.38695	2.21009	-0.101274	-1.12276	-1.32636	Sansalvadorimonas	0.315212	1.4745	-2.1678
Pseudoalteromonas	-1.72757	-0.522668	1.86438	0.508933	-2.53703	-1.38975	-2.28638	0.885008	-1.30728	-1.87008	0.0864641	-1.86552	-1.4905	2.06451	1.63212	-2.13496	-1.31642	-0.191335	-0.0731069	-2.0201	-1.27635	-0.356098	-2.47707	0.192828	1.37026	1.79099	0.209266	0.0140867	-1.57516	2.63916	1.48414	-2.24244	-2.17373	1.88169	0.670543	0.189006	2.95843	-1.72531	-0.938496	2.82388	2.56468	2.42694	1.32183	-0.277661	-1.32636	Pseudoalteromonas	1.25555	1.70687	-0.963845
																																														smaller increase, quite variable
Cetobacterium_A	-0.312601	-1.95403	-1.76052	-0.0654496	-2.53703	-1.38975	-0.501048	-0.720528	0.0729343	-1.87008	-2.3804	0.00370958	-1.4905	-0.429217	-0.120166	-0.55518	1.11333	-1.14558	-2.20665	-2.0201	-1.27635	-0.259188	0.51504	-2.17078	1.37945	0.749358	-1.37052	-1.30813	-1.57516	1.57272	-2.32082	0.123051	0.184208	2.49482	-1.31173	1.86685	1.50581	-1.72531	-2.23953	2.02396	1.91906	2.32546	-2.15818	-1.12276	-1.32636	Cetobacterium_A	0.276863	2.02013	-1.04276
Pediococcus	0.402759	-1.95403	-1.76052	0.521402	-2.53703	-1.38975	-2.28638	-0.223203	-1.30728	0.331314	-2.3804	-0.0142638	-1.4905	1.07407	0.451037	-2.13496	-1.31642	-1.14558	-2.20665	-2.0201	-1.27635	-0.958158	-1.27295	-2.17078	1.07943	0.251112	-1.37052	-1.30813	-1.57516	0.318248	-2.32082	-2.24244	-2.17373	1.64976	-1.31173	0.301568	-2.10951	-1.72531	-0.777128	0.0487479	0.849853	1.5639	0.98421	-1.12276	-1.32636	Pediococcus	0.166264	1.18263	-1.18299
Marinomonas	-1.72757	-1.95403	1.83925	-2.45815	-2.53703	-1.38975	0.267506	-2.16769	-1.30728	-1.87008	-2.3804	-1.86552	-1.4905	0.949905	0.12342	-2.13496	-1.31642	-1.14558	-2.20665	-2.0201	-1.27635	-0.958158	-2.47707	-2.17078	-1.85608	-0.0707013	-1.37052	-1.30813	-1.57516	1.63797	0.369379	-2.24244	-2.17373	-1.88592	-1.31173	-2.45048	-0.160122	-1.72531	-2.23953	1.95301	1.40949	-0.846712	0.915906	-1.12276	-1.32636	Marinomonas	0.163762	1.42938	-1.65702
																																														abundant but no change over time
Streptococcus	1.84541	1.1921	0.467366	2.02645	1.38719	1.06813	1.16279	1.59917	1.10434	1.42217	1.28611	1.49734	0.726985	1.28546	1.2321	1.22392	1.95216	1.16618	0.352063	1.25313	2.36324	1.26195	2.35461	1.70883	1.92077	1.96715	-0.416275	2.27427	-1.57516	1.06371	1.50161	1.7104	2.0835	2.08947	1.18658	1.95611	2.86624	-1.72531	-0.394428	1.23289	1.51617	2.37411	1.42286	1.6752	-0.627394	Streptococcus	1.26564	1.00683	1.44875
unclassified reads	0.818968	2.22463	2.16854	1.95741	1.60695	0.178447	1.56445	1.20283	0.224202	0.17524	0.546453	1.53519	-1.4905	1.46388	2.43471	1.06534	0.943652	0.331544	-2.20665	1.24918	1.0581	0.320595	1.67295	0.835682	1.24806	2.06692	-0.671547	1.22589	0.276093	1.60983	0.749959	1.85109	1.023	1.72951	0.675044	2.02169	1.7952	-1.72531	-0.454196	1.65147	1.94206	1.98362	2.09988	0.510709	-1.32636	unclassified at genus level	1.14356	1.3429	1.30202
Lactococcus_A	0.902853	0.918707	-1.76052	1.08043	0.573556	2.11158	0.946619	0.383764	1.88473	-0.290299	0.599145	0.268017	1.96693	1.69426	1.33218	0.821685	1.1534	1.81299	-0.185456	-0.187594	1.27874	0.40357	1.44091	0.802344	0.374368	0.977984	0.910516	1.19155	-1.57516	0.544388	1.00119	1.24513	1.38725	-0.380765	-0.232547	1.18349	1.65972	-0.72531	0.655896	1.44993	1.86658	1.22222	1.65037	1.12275	-0.849242	Lactococcus_A	1.0771	0.982329	1.01919
Weissella	2.1892	-1.95403	-1.76052	1.55461	1.31806	1.87435	1.33801	1.33324	1.66446	1.55398	0.750894	1.93313	1.54413	1.92271	1.55454	1.27817	0.0637919	0.987962	-2.20665	1.10113	-0.0459018	0.922655	0.925877	-0.579719	-1.85608	1.45814	0.442396	-1.30813	-1.57516	1.4771	1.91471	-2.24244	-0.00346542	-0.195719	-0.107608	0.951781	-0.632391	-1.72531	1.15824	1.55082	1.89232	1.99498	1.16259	0.275181	-1.32636	Weissella	0.924921	1.26646	1.48365
Shewanella	1.93499	-0.0195332	0.736409	1.75923	1.37535	-1.38975	1.8577	2.27464	-1.30728	2.34114	1.59036	2.37096	-1.4905	1.28852	0.125608	1.74824	-1.31642	-0.668456	0.156966	1.48055	-0.674291	-0.958158	1.35358	1.40854	0.965433	1.97042	-1.37052	-1.30813	-1.57516	0.56581	-1.62185	1.24597	1.63818	2.07603	-1.31173	1.4445	2.12748	-0.52119	0.413686	1.05196	0.732929	1.52064	2.20684	-1.12276	1.05203	Shewanella	0.906941	1.11879	1.17543
Flavobacterium	2.06573	2.74439	1.00291	2.09228	1.85826	0.99406	2.52744	1.99092	0.92061	2.43818	0.777959	1.97156	-0.148076	1.47295	1.12364	1.95047	0.581208	0.000550802	1.02914	1.83976	1.14029	0.217933	1.56598	1.84625	-0.0365369	2.18132	-0.370517	0.94714	-1.57516	1.3859	0.985178	1.63516	2.29828	0.470111	-0.010698	1.5415	1.12094	-1.24819	1.20483	0.565986	1.59431	0.960371	2.38663	0.257452	-1.32636	Flavobacterium	0.739731	1.26671	1.89259
Bacteroides	2.13545	-1.17588	-1.76052	1.49436	2.44032	0.461503	2.84093	0.872125	1.40956	1.74004	1.17517	1.80916	0.491772	0.589138	-0.120166	1.95522	1.47246	1.36363	1.06659	1.67009	2.1482	1.34719	2.37823	1.98676	1.42654	2.21671	-0.592366	2.25475	-1.57516	-0.0675427	-2.32082	2.20401	2.03681	1.83499	1.88251	1.62895	2.46858	-1.72531	0.163594	-2.44261	0.0589172	1.92693	2.67737	1.77597	-0.00414441	Bacteroides	0.665404	1.86272	1.62185
Porphyromonas_A	0.951854	0.485301	-1.76052	1.08318	1.16626	-0.611604	1.18623	0.148284	0.0149423	0.394735	-0.477314	0.745138	1.00643	0.37763	-0.152056	0.454986	0.239883	-0.066396	0.586446	0.239969	1.28594	0.489	1.85573	1.92498	1.07741	1.4491	-1.37052	1.97449	-1.57516	-0.0504133	-2.32082	1.71598	1.85679	1.74043	1.94258	1.1398	2.32105	-1.02634	0.434416	0.319314	-0.0248772	1.57773	1.40209	0.655392	-0.0959148	Porphyromonas_A	0.638956	0.713698	0.594471
Limosilactobacillus	2.23185	-1.95403	-1.76052	1.23081	0.513346	0.253698	0.792442	0.998448	1.0211	0.850903	0.731866	1.43918	-1.4905	0.980614	1.20022	0.710134	0.540913	-0.446607	-2.20665	1.34351	0.969162	0.96092	1.12888	-2.17078	0.604817	1.09096	-0.467427	1.21821	-1.57516	0.677335	1.25748	-0.827464	-2.17373	0.118406	0.15067	0.696268	-0.012602	-1.72531	0.26833	0.391171	0.894309	0.775156	1.64698	0.881562	-1.32636	Limosilactobacillus	0.543803	1.00282	0.757748
Psychrobacter	1.46666	2.12804	0.804145	1.85412	1.0183	-1.38975	1.15185	0.998448	-1.30728	0.87421	0.710207	1.2272	-1.4905	0.228977	1.29805	0.569187	-0.237238	-1.14558	-0.604586	0.675379	-1.27635	-0.958158	0.00580164	0.310659	1.47332	1.71817	-1.37052	-0.26674	-1.57516	0.47866	0.928625	0.572476	0.427246	1.27455	-1.31173	0.523109	2.80479	-1.72531	-0.708047	-1.16386	2.08983	2.13814	2.15834	-1.12276	-1.32636	Psychrobacter	0.462221	1.82702	0.726592
Acinetobacter	1.99325	1.94666	0.0388194	2.14618	1.80649	-1.38975	2.22516	1.71581	-1.30728	1.88709	1.34836	1.93306	-1.4905	0.928572	0.704126	1.69716	-1.31642	-0.066396	-0.0393285	1.43657	-1.27635	-0.958158	2.14476	1.35568	0.783406	2.08917	-1.37052	-0.405043	-1.57516	0.355609	1.03001	1.68148	1.61803	1.44693	-0.612758	1.65082	1.9089	-1.72531	-0.290136	0.559552	0.972731	1.40598	2.15813	-1.12276	-1.32636	Acinetobacter	0.441211	1.3961	1.30078
Staphylococcus	0.834718	1.77909	0.623294	1.76628	0.918725	-1.38975	1.05466	1.3454	-0.353034	0.297234	1.11777	1.10945	-1.4905	0.878524	0.096268	1.498	1.37906	-0.191335	-0.650343	0.800099	0.279952	-0.958158	1.71051	0.424712	0.522317	1.53633	-0.768457	0.0342901	-1.57516	0.9167	0.828402	1.00823	0.833167	0.0963559	0.683907	1.47053	-0.00914149	-1.72531	0.406878	0.207694	0.277641	1.50906	1.53317	-0.344608	-1.32636	Staphylococcus	0.309431	1.10014	0.739063
Ligilactobacillus	2.50354	-1.95403	-1.76052	-0.742143	0.550038	0.808902	0.85066	-0.460116	1.62469	-0.12972	-0.13243	1.21583	0.538885	0.459395	-0.00889208	0.488286	0.570071	-0.242487	-2.20665	0.386437	0.988467	1.29711	0.927591	-0.708386	0.396772	0.429901	-0.329125	1.25535	-0.797014	0.0775144	0.0593938	-0.737287	-0.550478	0.458477	0.279337	-2.45048	1.37279	-1.72531	-2.23953	0.106389	-0.149485	0.197304	1.52711	0.758054	-1.32636	Ligilactobacillus	0.185502	0.95206	0.201468
Wohlfahrtiimonas	0.778931	-1.95403	-1.76052	0.594932	0.67966	-1.38975	1.31088	-0.845467	-1.30728	-1.87008	0.0804943	0.25833	-1.4905	0.913098	0.298047	-0.737024	-1.31642	0.0848717	0.235834	0.590557	-0.431253	-0.958158	0.945846	1.20102	-0.814688	0.59556	-1.37052	-0.308133	-1.57516	0.86217	0.426594	0.920724	1.53128	0.423715	-1.31173	1.90958	1.12247	-1.72531	0.23904	0.223904	0.756903	0.808426	0.606744	-0.122759	-1.32636	Wohlfahrtiimonas	0.157809	0.808655	0.0700499
Pseudomonas_E	1.4557	2.03117	1.79711	2.38338	0.905603	-1.38975	1.54112	1.62792	-1.30728	1.48556	0.611708	1.93458	-1.4905	-0.208795	0.40768	1.17189	-0.0859704	-0.668456	0.0900194	0.809844	-0.162407	-0.958158	1.29883	1.5027	0.0470091	1.71928	-1.37052	-0.831011	-1.57516	0.215655	-1.20687	1.0048	0.931442	0.147508	0.35103	0.920772	-0.324182	-1.72531	0.896242	-0.249489	0.885847	0.60864	1.47861	-0.645638	-1.32636	Pseudomonas_E	0.125268	1.04744	1.01365
Lactobacillus	2.43971	-1.95403	-1.76052	1.17744	-0.623219	-0.435512	0.590418	0.481649	0.0149423	1.02974	0.503825	0.785756	-0.791529	0.177563	-2.17324	0.84776	-0.538268	-1.14558	-2.20665	1.1057	0.066072	-0.481037	1.05683	-2.17078	1.61064	1.0383	-1.37052	0.498047	-1.57516	0.0243466	0.639177	-0.827464	-0.00346542	1.50661	-1.31173	1.05859	0.469127	-1.72531	-2.23953	0.157269	-1.05257	1.47191	1.58076	-0.122759	-1.32636	Lactobacillus	0.11804	1.22382	0.238154
Sphingomonas_L	-0.448821	-1.95403	0.131573	1.36799	-2.53703	0.496736	0.265073	0.814585	0.382919	-0.407685	0.164904	0.512876	-1.4905	-0.258699	-2.17324	0.606188	2.36834	0.768237	-2.20665	-2.0201	1.83221	1.81269	-0.171721	-2.17078	0.751374	1.10539	1.44837	2.8433	-0.371045	-0.522762	-0.451586	-0.543467	-2.17373	-0.13004	2.04142	0.480469	-0.185233	-1.72531	-2.23953	-1.29649	-0.232389	0.552384	0.817253	1.05622	-0.247182	Sphingomonas_L	0.108299	0.873411	0.0814707
Peptostreptococcus	1.03058	-1.95403	-1.76052	0.747869	0.572883	-1.38975	-0.538189	0.444037	-0.131186	-1.87008	-2.3804	0.0429629	-1.4905	0.616896	0.459212	0.664377	-0.140328	-1.14558	-2.20665	0.155988	0.404891	-0.00391566	1.48402	1.29801	1.63374	0.721416	-1.37052	0.626366	-1.57516	0.587883	0.897718	1.21042	1.33521	1.61719	0.219751	0.699969	2.24302	-1.72531	0.167014	-0.207085	0.800767	1.82557	0.637701	-1.12276	-1.32636	Peptostreptococcus	0.101305	1.21505	-0.032631
Burkholderia	-0.280416	0.210321	-1.76052	0.901689	0.422008	-1.38975	-2.28638	0.325074	-1.30728	0.38277	0.287049	-1.86552	-1.4905	1.28169	1.8348	0.713225	-0.170291	-1.14558	-2.20665	-1.06586	-1.27635	-0.958158	0.594073	-2.17078	-0.393683	1.18764	-1.37052	-1.30813	-1.57516	1.16305	1.28384	-2.24244	-2.17373	-0.223157	-1.31173	-1.19521	0.202242	-1.72531	-2.23953	0.292985	1.70423	-0.230412	0.348326	-0.344608	-1.32636	Burkholderia	0.0740259	1.00098	-0.405472
Fusobacterium_C	-1.72757	-1.95403	-1.76052	0.69261	-0.104064	-1.38975	0.187839	-2.16769	-1.30728	-1.87008	-2.3804	0.539312	-1.01338	0.707139	0.481893	0.708892	-1.31642	-0.668456	-2.20665	-0.27974	0.346899	-0.958158	1.25996	-2.17078	-0.183983	0.394915	-1.37052	0.995063	-1.57516	-0.421601	-2.32082	1.19831	-2.17373	0.831755	0.910989	1.13158	1.53826	-1.72531	-2.23953	-1.14158	0.200929	0.849935	0.451415	0.275181	-0.326364	Fusobacterium_C	0.0515854	0.698	-0.556211
																																														lower abundance
Clostridium_H	0.347973	-1.95403	-1.76052	-0.453825	-2.53703	-1.38975	0.60516	-0.576621	-1.30728	-1.87008	-2.3804	-0.661402	-1.4905	0.62241	-0.0626552	-0.61645	-1.31642	-1.14558	-2.20665	0.0405951	-1.27635	-0.958158	0.268003	-0.0568404	1.23839	-0.407204	-1.37052	-1.30813	-1.57516	0.237215	0.606039	0.430584	-0.341218	1.56093	-1.31173	0.509514	0.138461	-1.72531	-0.54933	0.307895	0.595666	1.47426	-0.108961	-1.12276	-1.32636	Clostridium_H	-0.0300432	1.06295	-0.870415
Parageobacillus	0.971396	-1.95403	-1.76052	0.52548	-2.53703	-0.690785	-0.642925	0.526041	-1.30728	-1.87008	-2.3804	1.19555	-1.4905	0.356773	0.264506	0.664377	-0.112299	-0.104185	-2.20665	0.468448	-1.27635	0.0832345	0.191314	-2.17078	0.057733	0.156227	-1.37052	-1.30813	-1.57516	0.590085	0.623665	-2.24244	-2.17373	1.11234	-1.31173	0.0237358	0.633213	-1.72531	-2.23953	-0.1122	0.217735	0.999212	0.422746	-0.520699	-1.32636	Parageobacillus	-0.0532617	0.806286	-0.563844
Aeromonas	1.70024	0.813866	0.373018	2.00155	1.76018	-1.38975	1.89392	1.43891	-0.462179	1.54238	0.415476	1.63196	-1.4905	0.71725	0.248359	0.910359	-1.31642	-1.14558	0.446567	1.11693	-0.276351	-0.958158	1.90471	1.57709	0.472299	1.5288	-1.37052	-1.30813	-1.57516	-0.174553	-0.291434	1.53419	1.88705	1.14711	-1.31173	1.12262	2.12796	-1.72531	-0.419982	-2.44261	0.345365	1.69876	1.73989	-1.12276	-0.627394	Aeromonas	-0.0681257	1.65076	1.14096
Clostridium_T	0.170053	0.349164	-0.216453	0.549174	0.619819	-0.690785	-0.00534402	-0.524233	-1.30728	-1.87008	0.460956	0.298831	-1.4905	0.683812	-0.127922	-0.879691	0.439455	-0.0316339	-2.20665	0.501035	1.17236	-0.11306	1.43531	0.338419	-1.25402	0.158745	-1.37052	0.882199	-1.57516	-0.349051	0.509129	0.489152	1.04032	-0.505704	-0.311728	0.790069	0.508536	-1.72531	0.266979	-0.417308	-0.226026	0.321589	1.10189	-0.423789	-0.849242	Clostridium_T	-0.0821475	0.693273	-0.0102738
Kurthia	0.259197	-1.95403	-1.76052	-1.75918	0.0240681	-1.38975	-0.327336	-0.404258	-1.30728	-1.87008	-2.3804	-1.86552	-1.4905	0.196511	0.444803	-2.13496	-1.31642	-1.14558	-2.20665	0.0212899	-1.27635	-0.958158	-0.084375	-2.17078	-0.393683	-0.426089	-1.37052	-0.132041	-1.57516	-2.30809	-2.32082	-0.526434	-2.17373	0.770183	-1.31173	0.285916	-0.201027	-1.72531	-2.23953	-0.0605968	-0.270907	1.55492	0.732242	-1.12276	-1.32636	Kurthia	-0.0822445	1.09638	-0.771291
Pelagibacter_A	-1.72757	-1.95403	2.20721	-2.45815	-2.53703	-1.38975	0.0480764	-0.495588	-1.30728	-1.87008	-2.3804	-0.232054	-1.4905	0.774754	1.58225	-0.657842	-1.31642	-1.14558	-1.50768	0.330145	-1.27635	-0.958158	-0.202914	0.699034	0.160952	2.08395	-1.37052	-1.30813	-1.57516	0.700934	0.986892	0.124919	-0.148421	0.768261	-1.31173	0.998998	0.544665	-1.72531	-0.285284	-0.393396	0.239357	0.715977	1.38725	-1.12276	-1.32636	Pelagibacter_A	-0.0833222	1.06088	-1.36649
Leuconostoc_B	1.21344	0.672309	-1.76052	1.34202	1.34464	1.77786	0.98009	0.506256	1.4227	1.26695	-2.3804	0.943364	1.16847	1.63471	1.40995	0.695625	-0.237238	1.16618	-2.20665	0.295868	-1.27635	-0.0550682	0.687281	-2.17078	-1.85608	0.4818	-1.06949	-1.30813	-1.57516	0.576703	-2.32082	-2.24244	-2.17373	-1.88592	0.244575	1.23157	-2.10951	-1.72531	0.734064	1.31478	1.74213	-2.0228	0.857181	-1.12276	-1.32636	Leuconostoc_B	-0.0929716	1.58481	1.19017
Proteus	1.07928	-1.95403	-1.76052	0.584823	0.658313	-1.38975	1.65568	0.0254387	-1.30728	-0.12972	-2.3804	0.415511	-1.4905	-0.179785	-2.17324	0.0691563	-1.31642	-1.14558	-0.638444	0.656591	-0.100259	-0.958158	0.157405	0.422502	-0.7769	0.467241	-1.37052	-1.30813	-1.57516	0.0792979	-2.32082	1.00774	1.14098	0.456507	-1.31173	0.811971	0.591192	-1.72531	-2.23953	-0.214727	-0.0810274	0.739875	1.40292	-1.12276	-1.32636	Proteus	-0.100347	1.05145	0.3069
Peptoniphilus_B	0.16452	-1.95403	-1.76052	-0.0465268	0.479164	-1.38975	0.831556	-1.69056	-1.30728	-0.236615	-0.0926018	0.567447	-1.4905	-0.762249	0.0820276	-0.171176	-0.413329	-1.14558	-0.374137	-0.0610614	0.0853771	-0.259188	1.00808	0.964667	0.646346	0.712389	-0.768457	0.304651	-1.57516	-0.152756	-2.32082	0.387991	0.798476	1.16562	-0.1656	0.610595	1.56231	-1.72531	-2.23953	-0.686739	0.374452	0.970191	0.58376	-1.12276	-0.724304	Peptoniphilus_B	-0.1009	0.850646	-0.363225
Latilactobacillus	-0.824484	-0.592304	-1.76052	-2.45815	-0.0731403	-1.38975	-2.28638	-2.16769	-1.30728	-1.87008	-2.3804	0.800996	-1.4905	-0.215997	-0.039706	-2.13496	-1.31642	-1.14558	-2.20665	-2.0201	-1.27635	-0.958158	-2.47707	-2.17078	-1.85608	-0.0111156	-1.37052	-1.30813	-1.57516	0.563481	-2.32082	-2.24244	-2.17373	-0.367401	-1.31173	-0.0272346	-2.10951	-1.72531	-2.23953	-0.145949	0.430856	1.37024	0.166103	-1.12276	-1.32636	Latilactobacillus	-0.104645	1.0066	-1.67502
Lentibacter	-1.72757	-1.95403	-0.530072	-2.45815	-2.53703	-1.38975	-2.28638	-2.16769	-1.30728	-1.87008	-2.3804	-1.86552	-1.4905	1.34031	0.739508	-2.13496	-1.31642	-1.14558	-2.20665	-2.0201	-1.27635	-0.958158	-2.47707	-2.17078	-1.85608	-2.0793	-1.37052	-1.30813	-1.57516	1.87566	0.855274	-2.24244	-2.17373	-1.88592	-1.31173	-2.45048	-2.10951	-1.72531	-2.23953	1.73078	1.84818	-2.0228	-0.0214586	-1.12276	-1.32636	Lentibacter	-0.152405	1.63609	-2.1678
Bacteroides_E	0.386369	-1.95403	-1.76052	0.715622	1.07139	-0.912634	1.14046	-2.16769	0.139881	0.125552	0.523771	0.0789605	-1.18947	0.424275	-2.17324	-2.13496	-0.0859704	-1.14558	0.720211	-0.0201028	0.267717	-0.481037	1.20108	1.77738	0.0524042	0.720039	-1.37052	0.942287	-1.57516	0.245791	-2.32082	1.16716	2.22205	1.42051	0.473602	0.845965	1.3063	-1.12325	0.161874	-2.44261	0.436388	0.534704	0.850421	0.567437	-1.32636	Bacteroides_E	-0.230005	1.33639	-0.0305705
Uruburuella	-0.0648166	-1.95403	-1.76052	0.18134	-0.242567	-1.38975	-0.137158	0.15865	-1.30728	-1.87008	-2.3804	0.511055	-1.4905	0.534158	0.258119	-2.13496	-1.31642	-1.14558	-2.20665	-2.0201	0.52299	-0.958158	-0.00140076	0.391509	0.369228	-0.0458777	-1.37052	0.462719	-1.57516	0.0421561	-2.32082	0.115498	0.663861	0.506782	-0.533577	0.510941	1.04155	-1.72531	0.230296	-0.0293141	0.640852	0.837534	-0.425785	-1.12276	-1.32636	Uruburuella	-0.237639	0.891662	-0.285898
Carnobacterium_A	0.240909	-1.95403	-1.76052	1.17754	-0.115429	1.09738	-0.754898	0.561479	-1.30728	0.485943	0.82154	0.494313	-1.4905	-0.0950713	-2.17324	-0.134964	2.04644	-1.14558	-2.20665	0.247069	1.93477	-0.958158	0.912626	-2.17078	-0.0172318	0.649052	-1.37052	1.39257	-1.57516	-2.30809	-2.32082	-2.24244	-2.17373	-0.034657	2.08114	0.622137	0.532952	-1.72531	1.5212	-0.886311	0.5286	0.782697	0.457771	-1.12276	-1.32636	Carnobacterium_A	-0.261061	0.948477	0.393215
Fusobacterium_A	1.487	0.460942	0.131573	0.811833	1.19375	-1.38975	1.30547	0.12678	0.904911	0.784093	-0.173578	-0.222069	0.000862581	0.466996	0.134251	0.232392	0.931554	0.586817	-2.20665	0.0252202	1.79663	0.610044	1.65624	0.606643	1.04592	0.52708	-1.37052	1.71676	-1.57516	-2.30809	-2.32082	1.31986	0.473656	1.20044	1.28816	0.561935	1.81035	-1.72531	-2.23953	-2.44261	-2.66536	1.16948	1.54477	1.27169	-0.724304	Fusobacterium_A	-0.307722	1.91824	0.409615
Comamonas_F	-0.312601	-0.190604	-1.76052	0.38196	1.4917	-0.243627	-2.28638	1.85147	0.139881	0.186822	1.37532	0.295846	-0.888439	-2.69167	-2.17324	0.354995	0.46891	0.507635	0.423782	0.0733189	1.06804	0.342872	0.452347	0.977202	-0.600808	0.965238	0.896654	0.271651	0.0376189	-2.30809	-2.32082	0.705976	0.899991	-0.273131	0.733595	-0.658089	0.654664	-1.72531	0.875085	-2.44261	-0.477838	0.652057	0.450347	1.11024	-1.32636	Comamonas_F	-0.339029	1.35092	0.239026
Tepidimicrobium	-1.0286	-1.95403	-1.76052	-2.45815	-2.53703	-1.38975	-2.28638	-2.16769	-1.30728	-1.87008	-2.3804	0.125704	-1.4905	-0.619786	-1.0593	-2.13496	-1.31642	-1.14558	-2.20665	0.0971685	-1.27635	-0.958158	-0.650997	-2.17078	0.908095	-2.0793	-1.37052	-1.30813	-1.57516	-1.132	-0.162455	-2.24244	-2.17373	1.58435	-1.31173	-2.45048	1.97962	-1.72531	-2.23953	-0.636434	-0.492172	1.16047	0.380897	-1.12276	-1.32636	Tepidimicrobium	-0.339394	0.945277	-2.1678
Sphingobacterium	0.492534	-1.95403	-1.76052	1.01752	-2.53703	-1.38975	-2.28638	-2.16769	-0.830156	-0.693992	-0.493913	-0.689431	-1.4905	-2.69167	-2.17324	-2.13496	-1.31642	-1.14558	-2.20665	0.577592	-0.799229	-0.958158	0.707903	-2.17078	-0.513658	-2.0793	-1.37052	-1.30813	-1.57516	-2.30809	-2.32082	-1.03832	-2.17373	-0.607162	-1.31173	-0.0388608	0.265236	-1.72531	-2.23953	-0.249489	0.0866898	-0.0883052	0.661365	-1.12276	-1.32636	Sphingobacterium	-0.33981	0.753918	-1.47267
Escherichia	0.473823	0.821943	-1.76052	1.38813	0.731779	-1.38975	0.984767	1.18738	-1.30728	-0.207325	0.981513	0.29284	-1.4905	0.196511	-0.182019	1.06314	-1.31642	0.030514	1.27765	1.15686	-0.674291	-0.958158	1.55631	-2.17078	-1.85608	1.41192	-1.37052	-0.194189	-1.57516	-2.30809	-0.0753048	1.41994	0.776151	0.20399	-0.270335	1.19327	0.250323	-1.72531	-0.370294	-2.44261	0.0710379	0.628474	1.85575	-1.12276	-1.32636	Escherichia	-0.389412	1.54403	0.58046
Prevotella	-0.236213	1.1108	-1.76052	1.2518	0.517963	-1.38975	0.78403	0.333373	-0.529126	0.818337	0.429156	1.20525	-0.645401	-0.422155	-2.17324	1.49343	-0.0859704	0.030514	-2.20665	0.00108654	0.0024029	-0.11306	0.834894	-0.0808786	0.311236	0.960905	-1.37052	0.106841	-1.57516	-2.30809	-0.776749	0.508842	-0.417852	-0.0534064	-1.31173	0.713277	0.60899	-1.72531	-2.23953	-0.886311	-2.66536	1.01898	1.32441	0.178271	-1.32636	Prevotella	-0.392728	1.51972	0.299482
Romboutsia_B	-1.72757	-1.95403	-1.76052	-0.46692	-2.53703	-1.38975	-2.28638	0.248955	-1.30728	-1.87008	-2.3804	-1.86552	-1.4905	0.489031	0.335958	0.330419	0.0453085	-1.14558	-2.20665	-2.0201	-1.27635	-0.958158	0.678568	-2.17078	-1.85608	0.60194	-1.37052	-1.30813	-1.57516	0.338312	1.03463	0.322229	-2.17373	-1.88592	-1.31173	0.631586	0.206458	-1.72531	-2.23953	0.181668	0.260984	0.447018	-0.83596	-1.12276	-1.32636	Romboutsia_B	-0.399235	0.782722	-1.28623
Anaerorhabdus	-1.72757	-1.95403	-1.76052	-2.45815	-0.265192	-1.38975	0.104558	-2.16769	-1.30728	-1.87008	-2.3804	-1.86552	-1.4905	-2.69167	-2.17324	-2.13496	-1.31642	-1.14558	-2.20665	-2.0201	-1.27635	-0.958158	-2.47707	-2.17078	-0.47587	-0.144803	-1.37052	0.0140867	-1.57516	-2.30809	-2.32082	-2.24244	-2.17373	-0.195719	-1.31173	-0.931967	0.16695	-1.72531	-2.23953	0.065242	-0.149485	-0.29041	0.398123	-1.12276	-1.32636	Anaerorhabdus	-0.404275	0.679506	-1.23524
Lactiplantibacillus	-1.72757	-1.95403	-1.76052	0.104146	-2.53703	-1.38975	-2.28638	-2.16769	-1.30728	-1.87008	-2.3804	-1.86552	-1.4905	0.127217	-2.17324	0.221062	-1.31642	-1.14558	-2.20665	-2.0201	-1.27635	-0.958158	-2.47707	-2.17078	-1.85608	-0.90321	-1.37052	-1.30813	-1.57516	-2.30809	-0.708034	-2.24244	-2.17373	-1.88592	-1.31173	0.0706576	-2.10951	-1.72531	-2.23953	-0.0697018	0.214311	-0.332608	0.155688	-1.12276	-1.32636	Lactiplantibacillus	-0.413572	0.660186	-1.65534
Corynebacterium	-0.159373	1.79299	0.397841	1.09073	0.394425	-1.38975	1.62098	1.00081	-1.30728	-1.87008	0.843092	0.7799	-1.4905	0.476829	-0.243826	1.19808	0.373777	-0.066396	-2.20665	0.244715	-0.0459018	-0.958158	1.67945	-2.17078	0.403991	1.31498	-1.37052	-1.30813	-1.57516	0.184668	1.21422	1.17917	-2.17373	-0.739787	0.378468	1.61127	0.402371	-1.72531	-2.23953	-2.44261	0.889494	0.262754	1.19032	-1.12276	-1.32636	Corynebacterium	-0.424861	1.4269	0.543439
Lawsonella	-1.72757	1.5118	-1.76052	0.408141	0.558485	-1.38975	0.597851	0.943913	-1.30728	0.654962	0.786618	1.00488	-1.4905	0.933953	0.834929	1.00492	-1.31642	-1.14558	-2.20665	0.587352	-1.27635	-0.958158	0.440958	-2.17078	-1.85608	1.31304	-1.37052	-1.30813	-1.57516	-0.00706191	0.597737	0.978716	-0.00640981	-1.88592	-1.31173	1.12976	-2.10951	-1.72531	-2.23953	0.07326	0.799131	-2.0228	0.921002	-1.12276	-1.32636	Lawsonella	-0.446422	1.21721	0.223727
Halarcobacter	-1.72757	-1.95403	-1.76052	-2.45815	-2.53703	-1.38975	-2.28638	-2.16769	-1.30728	-1.87008	-2.3804	-1.86552	-1.4905	1.35627	0.713809	-2.13496	-1.31642	-1.14558	-2.20665	-2.0201	-1.27635	-0.958158	-2.47707	-2.17078	-1.85608	-2.0793	-1.37052	-1.30813	-1.57516	1.90314	0.81622	-2.24244	-2.17373	-1.88592	-1.31173	-2.45048	-2.10951	-1.72531	-2.23953	2.12465	1.81656	-2.0228	-2.15818	-1.12276	-1.32636	Halarcobacter	-0.44815	1.9172	-2.1678
Terrisporobacter	-1.72757	-1.95403	-1.76052	-0.215108	0.0404585	-1.38975	-2.28638	-0.769746	-1.30728	-1.87008	-2.3804	0.159784	-1.4905	0.402803	-2.17324	-0.754752	-1.31642	-1.14558	-2.20665	-2.0201	-1.27635	-0.958158	1.19715	-2.17078	-0.901838	-2.0793	-1.37052	-1.30813	-1.57516	-0.600522	-2.32082	0.196896	-2.17373	-1.88592	-1.31173	1.33627	-2.10951	-1.72531	-2.23953	-0.0293141	-0.741079	0.449953	-0.0409079	-1.12276	-1.32636	Terrisporobacter	-0.468412	0.701079	-0.924106
Paracoccus	-0.882476	0.617677	-1.76052	0.809494	-2.53703	-1.38975	-2.28638	-2.16769	-1.30728	-1.87008	-0.616976	-1.86552	-1.4905	-1.01957	-2.17324	-2.13496	1.03576	-0.668456	-2.20665	-2.0201	0.696777	-0.259188	-2.47707	-2.17078	-0.17484	-2.0793	-0.467427	0.416143	-1.57516	-2.30809	-2.32082	0.527678	-2.17373	-1.88592	0.864363	0.270505	-0.264414	-1.72531	-2.23953	-0.41323	-0.288782	-0.266929	-0.149579	-0.423789	-1.32636	Paracoccus	-0.478112	0.427801	-1.51427
Pasteurella	0.254697	-1.95403	-1.76052	0.117041	0.434706	-1.38975	-0.487037	-0.705288	-1.30728	-1.87008	-0.149955	0.213659	-1.4905	-0.426851	-2.17324	-0.52218	-1.31642	-1.14558	-1.2524	-2.0201	-1.27635	-0.958158	1.07303	-0.508026	0.63247	0.146008	-1.37052	-1.30813	-1.57516	-0.654879	-2.32082	0.983905	0.523502	1.26972	-1.31173	0.553841	2.43065	-1.72531	-2.23953	-2.44261	0.0370719	1.53674	0.38215	-1.12276	-1.32636	Pasteurella	-0.489295	1.41836	-0.406066
Pantoea	1.42988	-1.95403	-1.76052	0.472803	-0.639406	-1.38975	0.101012	0.180619	-1.30728	-1.87008	-2.3804	-0.61025	-1.4905	-0.0778265	-0.395094	0.626964	-1.31642	-1.14558	-2.20665	0.480957	-1.27635	-0.958158	-0.670892	-0.35787	0.415761	0.435246	-1.37052	-1.30813	-1.57516	-0.0959043	-2.32082	-2.24244	-2.17373	-1.88592	-1.31173	0.0860779	-0.54131	-1.72531	-2.23953	-2.44261	0.579907	0.432041	0.910748	-1.12276	-1.32636	Pantoea	-0.49484	1.33187	-0.254945
Parasynechococcus	-1.72757	-1.95403	-0.0281274	-2.45815	-2.53703	-1.38975	-0.871404	-2.16769	-1.30728	-1.87008	-2.3804	-1.86552	-1.4905	-2.69167	0.140622	0.749265	-0.538268	-1.14558	-1.06052	0.860711	0.314714	-0.259188	1.5142	0.934045	1.18689	1.49264	-1.37052	0.968329	-1.57516	0.282973	0.995991	1.01428	0.698429	1.08023	-1.31173	1.23472	0.862691	-1.72531	0.566654	0.293783	0.64893	0.621635	-2.15818	-1.12276	-1.32636	Parasynechococcus	-0.507159	1.18559	-1.8848
Granulicatella	-0.405355	-1.95403	-1.76052	0.794949	0.302445	-1.38975	-2.28638	0.451407	0.124087	-1.87008	0.00520272	0.408636	-1.4905	-0.723185	-0.186473	-2.13496	-1.31642	-0.446607	-0.864223	-0.386634	0.228799	-0.481037	0.689358	0.702537	0.492224	0.815568	-1.37052	0.687503	-1.57516	-1.22891	-0.776749	1.1717	1.18134	-0.438757	-0.270335	0.940808	1.43456	-1.72531	-2.23953	-0.40919	-2.66536	0.906104	0.843987	-0.423789	-1.32636	Granulicatella	-0.512435	1.35412	-0.425466
Paraclostridium	-1.72757	0.286518	-1.76052	0.498022	-0.0470748	-1.38975	0.233451	0.197802	-1.30728	-1.87008	-0.301222	-0.166552	-1.4905	-0.111885	0.182781	-2.13496	-1.31642	-1.14558	-2.20665	0.517716	-1.27635	-0.958158	-0.0473197	-2.17078	0.0884018	-0.279961	-1.37052	-1.30813	-1.57516	0.123272	0.694542	-0.409928	-2.17373	0.683459	-1.31173	-2.45048	-0.105191	-1.72531	-2.23953	-2.44261	0.216596	0.864814	0.69855	-1.12276	-1.32636	Paraclostridium	-0.51863	1.31568	-0.101511
Sulfitobacter_E	-1.72757	-1.95403	-1.76052	-2.45815	-2.53703	-1.38975	-2.28638	-0.404258	-0.161149	-0.422925	-2.3804	-1.86552	-1.4905	-2.69167	0.454121	-0.25415	0.202095	-1.14558	-2.20665	-2.0201	0.200771	-0.958158	-0.670892	-2.17078	-0.148511	-0.848853	-1.37052	0.788777	-1.57516	-2.30809	0.31366	-2.24244	-2.17373	-1.88592	-0.107608	-2.45048	-0.476044	-1.72531	-2.23953	-2.44261	1.16843	0.0065801	-0.0509692	-0.520699	-1.32636	Sulfitobacter_E	-0.527607	1.24051	-1.81511
Moritella	-0.581446	-1.95403	0.137106	-2.45815	-2.53703	-1.38975	-2.28638	-2.16769	-1.30728	-1.87008	-2.3804	-1.86552	-1.4905	-2.69167	-2.17324	-0.349634	-1.31642	-1.14558	-2.20665	-2.0201	-1.27635	-0.958158	-2.47707	-2.17078	1.00962	-2.0793	-1.37052	-1.30813	-1.57516	-0.728308	-2.32082	-2.24244	-2.17373	0.861496	-1.31173	-2.45048	1.5363	-1.72531	-2.23953	0.012231	-0.0400462	1.46575	-2.15818	-1.12276	-1.32636	Moritella	-0.528228	1.277	-2.1678
Acidovorax_F	-1.72757	1.26372	-0.107309	-0.786049	-2.53703	0.128759	-2.28638	0.409806	0.692723	-1.87008	-0.120332	-1.86552	-1.4905	-2.69167	-2.17324	-2.13496	-0.0153894	-1.14558	-2.20665	-0.329907	-0.373261	-0.958158	-2.47707	-2.17078	0.148241	-0.824029	-1.37052	0.837995	-1.57516	-0.211182	0.521792	-2.24244	-2.17373	-1.88592	0.420666	0.361764	0.428307	-1.72531	-0.567428	-0.937464	0.203873	-0.44302	-0.277366	-0.423789	-1.32636	Acidovorax_F	-0.534022	0.533173	-1.01418
Listeria_A	-1.72757	-1.95403	-1.76052	-2.45815	-2.53703	-1.38975	-2.28638	-2.16769	-1.30728	-1.87008	-2.3804	-0.865522	-1.4905	1.12991	1.29422	-2.13496	0.475972	-1.14558	0.105108	-2.0201	0.066072	-0.0550682	0.917555	0.190944	-1.85608	-2.0793	-1.37052	-1.30813	-1.57516	1.19105	1.33432	0.757997	-2.17373	2.46108	1.07744	1.33113	1.63053	-1.72531	-2.23953	-1.48837	1.16343	1.1199	-2.15818	-0.520699	-1.32636	Listeria_A	-0.535047	1.39953	-2.1678
Moraxella_A	-0.250453	1.21299	-1.76052	0.852547	0.349457	-0.787695	-0.356958	-0.375294	-1.30728	0.8835	-2.3804	0.399296	-1.4905	-2.69167	-0.156212	0.327434	-1.31642	-1.14558	-2.20665	0.0329757	-1.27635	-0.958158	0.931846	-0.480588	-0.140078	0.767036	-1.37052	-0.706073	-1.57516	-0.312457	-1.04206	0.973729	-0.0631374	0.515485	-0.46663	0.326221	0.660603	-1.72531	-0.671324	-2.44261	0.320068	0.624579	0.69369	-1.12276	-1.32636	Moraxella_A	-0.542233	1.2803	-0.0635887
Citrobacter_A	1.15948	-0.87485	-0.806279	0.994253	0.831997	-1.38975	1.04948	0.911495	-1.30728	0.443784	-2.3804	0.607234	-1.4905	0.742741	0.264506	0.334858	-1.31642	-0.367426	-2.20665	0.239969	-1.27635	-0.958158	0.353517	-2.17078	-1.85608	0.846526	-1.37052	-1.30813	-1.57516	-0.405002	-2.32082	-2.24244	0.276522	-1.88592	-1.31173	-2.45048	0.484881	-1.72531	-0.523523	-2.44261	0.421713	0.087786	1.10735	-1.12276	-1.32636	Citrobacter_A	-0.545815	1.31229	0.479494
Synechococcus_C	-1.72757	0.368188	-1.76052	-2.45815	-2.53703	-1.38975	0.42879	-2.16769	-1.30728	-1.87008	-2.3804	-1.86552	-1.4905	0.824735	1.0196	-2.13496	-0.0611469	-1.14558	-2.20665	-2.0201	-0.431253	-0.958158	1.34516	-2.17078	0.371806	0.286187	-1.37052	0.831747	-1.57516	0.589535	1.4665	1.31181	0.633131	1.45254	-1.31173	0.82987	-1.26441	-1.72531	-0.0965113	-0.071546	1.05563	0.215242	-2.15818	-1.12276	-1.32636	Synechococcus_C	-0.567996	1.17538	-1.62477
MS024-2A	-1.72757	-0.87485	1.9939	-2.45815	-2.53703	-1.38975	-2.28638	-2.16769	-1.30728	-1.87008	-2.3804	0.107606	-1.4905	0.44695	1.02706	-2.13496	-1.31642	-1.14558	-2.20665	-0.0201028	-1.27635	-0.958158	-2.47707	-0.273157	-0.276297	1.22151	-1.37052	-0.26674	-1.57516	-2.30809	-0.0263512	-2.24244	-2.17373	-0.543493	-1.31173	-2.45048	0.437031	-1.72531	-0.695458	-2.44261	0.199745	0.120211	1.11552	-1.12276	-1.32636	MS024-2A	-0.576044	1.28794	-2.1678
Lentilactobacillus	-0.0941059	-1.95403	-1.76052	1.19929	0.192941	-1.38975	-2.28638	-2.16769	-1.30728	-1.87008	-2.3804	-1.86552	-1.4905	0.508361	0.330546	-1.05578	-1.31642	-1.14558	-2.20665	0.0252202	-1.27635	-0.958158	0.313213	0.255728	-1.85608	0.738924	-1.37052	-1.30813	-1.57516	0.0898481	0.914963	-0.0840746	-0.466157	-1.88592	-1.31173	0.697814	-2.10951	-1.72531	0.576715	-0.0161026	0.799875	-2.0228	0.201656	-1.12276	-1.32636	Lentilactobacillus	-0.581083	1.0739	-0.890317
Clostridium_F	0.0577554	-1.95403	-1.76052	-2.45815	-2.53703	-1.38975	-2.28638	-0.769746	-1.30728	-1.87008	-2.3804	-0.467582	-1.4905	-0.527316	-2.17324	-0.988836	-1.31642	-1.14558	-2.20665	-2.0201	-1.27635	-0.958158	-2.47707	-0.639305	0.832339	-1.12506	-1.37052	-1.30813	-1.57516	-2.30809	-2.32082	-0.737287	-2.17373	1.07217	-1.31173	-0.271504	0.298728	-1.72531	-2.23953	0.558254	-2.66536	1.29568	-0.306921	-1.12276	-1.32636	Clostridium_F	-0.594579	1.42038	-1.88821
Proteiniphilum	-1.72757	-1.95403	-1.76052	-2.45815	-2.53703	-1.38975	-0.244985	-2.16769	-1.30728	-1.87008	-2.3804	-0.543303	-1.4905	-2.69167	-2.17324	-2.13496	-0.471321	-1.14558	-2.20665	-0.76483	0.0458686	-0.958158	0.675522	-0.489542	-0.424717	-0.187207	-1.37052	0.168989	-1.57516	-0.415997	-2.32082	-0.297954	-0.617425	0.522325	-0.0329744	0.0366579	0.687756	-1.72531	-2.23953	-2.44261	-0.0473106	0.55698	-0.0409079	-0.423789	-1.32636	Proteiniphilum	-0.620668	1.08701	-1.75952
Anaerococcus	-0.20906	1.22322	-1.76052	0.32289	0.182298	-1.38975	-0.21083	0.240554	-1.30728	-1.87008	-2.3804	0.8949	-0.888439	-2.69167	-0.200117	-0.578661	-0.471321	-1.14558	-2.20665	0.150159	-1.27635	-0.481037	0.601385	0.0647447	0.789341	0.244981	-1.37052	-1.30813	-1.57516	-2.30809	-2.32082	0.107811	-0.0531532	1.03054	-0.709668	0.715061	0.553246	-1.72531	-2.23953	-2.44261	-1.08558	1.22981	1.01296	-1.12276	-1.32636	Anaerococcus	-0.622424	1.44074	-0.170969
Thalassoglobus	-1.72757	-1.95403	-0.192319	-2.45815	-2.53703	-1.38975	-2.28638	-0.00333307	-1.30728	-0.639634	-2.3804	-0.102094	-1.4905	0.670814	0.430981	-2.13496	-1.31642	-1.14558	-2.20665	-2.0201	-1.27635	-0.958158	-2.47707	-2.17078	-1.85608	-2.0793	-1.37052	-1.30813	-1.57516	0.18327	0.765186	-2.24244	-2.17373	-1.88592	-1.31173	-2.45048	-2.10951	-1.72531	-2.23953	-0.438292	-1.48927	0.31165	0.302719	-1.12276	-1.32636	Thalassoglobus	-0.627052	0.807396	-1.73493
Faecousia	-0.613631	1.04379	-0.98237	0.84027	0.433778	-1.38975	-0.137158	-0.154849	-1.30728	-0.0776914	-0.435921	-0.0731305	-1.4905	-0.0972758	-2.17324	-2.13496	-1.31642	-1.14558	-2.20665	-0.264228	-1.27635	-0.958158	0.730293	-0.307461	-0.393683	-0.445833	-1.37052	-1.30813	-1.57516	-2.30809	-2.32082	0.748346	-0.501629	-1.88592	-1.31173	-1.75151	-0.201027	-1.72531	-0.841586	-2.44261	-0.296143	0.175853	1.21931	-1.12276	-1.32636	Faecousia	-0.632119	1.28016	-0.0815428
Atopostipes	-1.72757	-1.95403	-1.76052	-2.45815	-0.0746353	-1.38975	-0.605136	-0.720528	-1.30728	-1.87008	-2.3804	-1.86552	-1.4905	-2.69167	-2.17324	-2.13496	0.098554	-1.14558	-2.20665	-2.0201	-0.197169	-0.958158	-0.0861368	-2.17078	-1.85608	-2.0793	-1.37052	-0.162005	-1.57516	0.213046	0.173337	0.464281	-2.17373	0.580952	0.13543	0.727344	-2.10951	-1.72531	-2.23953	-2.44261	-0.11269	0.197304	0.52935	-0.645638	-1.32636	Atopostipes	-0.633442	1.10153	-1.04964
JAACSU01	-1.72757	-1.25506	-1.76052	-2.45815	-2.53703	-1.38975	-2.28638	-0.00631793	-1.30728	-1.87008	-2.3804	-1.86552	-1.4905	-0.495769	-2.17324	-2.13496	-1.31642	-1.14558	-2.20665	-2.0201	-1.27635	-0.958158	-2.47707	-2.17078	-1.85608	-0.547823	-1.37052	-1.30813	-1.57516	0.309956	-1.17469	-2.24244	-2.17373	-1.88592	-1.31173	-2.45048	-2.10951	-1.72531	-2.23953	0.297749	-0.123779	-2.0228	0.490181	-1.12276	-1.32636	JAACSU01	-0.634629	1.00392	-1.73553
Mariniblastus	-1.72757	-1.47691	-1.76052	-2.45815	-2.53703	-1.38975	-0.809256	-2.16769	-1.30728	-1.87008	-2.3804	-0.193424	-1.4905	0.156521	0.0389427	-2.13496	-1.31642	-1.14558	-2.20665	-2.0201	-1.27635	-0.958158	-0.596258	-0.251706	-0.513658	-0.574152	-1.37052	-1.30813	-1.57516	-2.30809	0.594582	-2.24244	-2.17373	-1.04082	-1.31173	0.480977	-0.446754	-1.72531	-2.23953	0.120867	0.729618	-0.136313	-2.15818	-1.12276	-1.32636	Mariniblastus	-0.648855	1.0693	-1.87238
Paludibacter	0.430788	-1.95403	-1.76052	0.332842	0.685163	-1.38975	0.644062	0.0337112	-0.0285234	-1.87008	-2.3804	0.349322	-0.344371	-2.69167	-2.17324	-0.672566	-0.202476	-1.14558	0.485319	-0.67768	0.626739	-0.481037	1.8548	1.52452	0.322896	0.339	-1.37052	0.809139	-1.57516	-2.30809	-2.32082	1.5441	1.76858	0.475813	-0.0564555	0.930454	1.54273	-1.72531	-0.271043	-2.44261	-2.66536	1.11105	0.862182	0.457024	-1.32636	Paludibacter	-0.667346	1.69377	0.0612046
Gillisia	-1.72757	-1.95403	-1.76052	-2.45815	-2.53703	-1.38975	-2.28638	-2.16769	-1.30728	-1.87008	-2.3804	-1.86552	-0.26005	-2.69167	-2.17324	-2.13496	-1.31642	-1.14558	-2.20665	-2.0201	-1.27635	-0.958158	-2.47707	-2.17078	0.890553	-2.0793	-1.37052	-0.463035	-1.57516	-2.30809	0.734561	-2.24244	-2.17373	0.683459	-1.31173	0.562357	0.332968	-1.72531	-2.23953	-2.44261	1.44493	0.775156	-2.15818	-0.344608	-1.32636	Gillisia	-0.67528	1.57827	-2.1678
Thiopseudomonas	0.725744	-1.95403	-1.76052	0.0834327	-0.0172053	-1.38975	0.662036	0.20153	-1.30728	0.640462	0.0819944	0.618778	-1.4905	-0.137785	0.173108	0.322918	-1.31642	-1.14558	-2.20665	-0.213923	-1.27635	-0.958158	0.278803	-0.693662	0.0933092	0.0346419	-1.37052	-1.30813	-1.57516	-0.146724	-0.922877	-2.24244	-0.298666	-0.630643	-1.31173	-1.01912	0.481553	-1.72531	-2.23953	-2.44261	0.00858335	-0.545682	1.34629	-1.12276	-1.32636	Thiopseudomonas	-0.680424	1.28986	-0.0919924
Bizionia	-1.72757	-1.95403	-1.76052	-2.45815	-2.53703	-1.38975	-2.28638	-2.16769	-1.30728	-1.87008	-2.3804	-1.86552	-1.4905	-2.69167	-2.17324	-2.13496	-1.31642	-1.14558	-2.20665	-2.0201	-1.27635	-0.958158	-2.47707	-2.17078	-1.85608	-2.0793	-1.37052	-1.30813	-1.57516	-2.30809	0.945414	-2.24244	-2.17373	-0.0534064	-1.31173	-2.45048	-2.10951	-1.72531	-2.23953	-2.44261	0.46818	-0.119714	0.38215	-1.12276	-1.32636	Bizionia	-0.69352	1.13841	-2.1678
Bacillus_O	-1.72757	-1.95403	-1.76052	-2.45815	0.40991	-1.38975	-2.28638	-2.16769	-0.353034	-1.87008	-2.3804	-1.86552	-1.4905	0.516235	-0.219002	-2.13496	0.0637919	-0.543517	-2.20665	-2.0201	-0.799229	-0.481037	-0.527682	-2.17078	-1.85608	-2.0793	-1.37052	-1.30813	-1.57516	-0.383813	-2.32082	-2.24244	-2.17373	-0.306132	-1.31173	0.616962	-2.10951	-1.72531	-2.23953	-0.235788	-0.0983323	0.260498	-2.15818	-0.645638	-1.32636	Bacillus_O	-0.700634	0.896841	-1.57841
Rhodoglobus	-1.72757	-1.95403	-1.76052	-0.389961	-2.53703	-1.38975	-2.28638	-0.623618	-1.30728	-1.87008	-2.3804	-1.86552	-1.4905	-2.69167	-2.17324	-2.13496	-1.31642	-1.14558	-2.20665	-2.0201	-1.27635	-0.958158	-2.47707	-2.17078	0.525936	1.54919	-1.37052	-1.30813	-1.57516	-2.30809	-2.32082	-2.24244	-2.17373	-1.88592	-1.31173	-2.45048	-2.10951	-1.72531	-2.23953	-2.44261	-0.541507	-0.244652	1.37762	-1.12276	-1.32636	Rhodoglobus	-0.716713	1.27711	-1.44535
Oceanobacillus	-0.385152	-1.95403	-1.76052	-2.45815	-2.53703	-1.38975	0.281824	0.568711	-1.30728	-1.87008	-0.179006	-1.86552	-1.4905	0.358711	-2.17324	-0.122126	-1.31642	-1.14558	-2.20665	-2.0201	-1.27635	-0.958158	-2.47707	0.306338	-1.85608	-0.58794	-1.37052	-1.30813	-1.57516	0.070306	-2.32082	-0.221248	-2.17373	-0.0408173	-0.709668	-0.227764	-2.10951	-1.72531	-2.23953	-2.44261	0.0048872	0.479623	0.106639	-1.12276	-1.32636	Oceanobacillus	-0.716765	1.10861	-1.10688
Kaistella	-1.12551	0.411456	-0.98237	-0.0431732	-2.53703	-0.690785	-2.28638	-2.16769	-1.30728	-1.87008	-2.3804	-1.86552	-1.4905	-0.293728	-0.238746	-2.13496	-1.31642	-1.14558	-2.20665	-2.0201	-1.27635	-0.958158	-2.47707	-2.17078	-1.85608	-2.0793	-1.37052	-0.706073	-1.57516	0.223387	-2.32082	1.11797	-0.775787	-0.341847	-0.46663	-2.45048	-0.85424	-1.72531	-2.23953	-2.44261	0.74727	-0.237474	-0.425785	-0.645638	-1.32636	Kaistella	-0.721767	1.07823	-1.54501
Alloprevotella	0.0127883	-0.17588	-1.76052	-1.13593	0.0323406	-1.38975	-0.00762378	-0.185415	-1.30728	-1.87008	-2.3804	-1.86552	-1.4905	-0.403867	0.057204	0.406616	-1.31642	-1.14558	-2.20665	-2.0201	-1.27635	-0.958158	0.202356	0.143083	0.057733	-0.69909	-1.37052	0.183229	-1.57516	-2.30809	-2.32082	0.62148	-0.501629	-1.88592	-0.270335	-0.827231	-0.12274	-1.72531	-2.23953	0.0345074	-2.66536	-0.379351	-0.0718193	-0.423789	-0.849242	Alloprevotella	-0.725842	0.999412	-0.537276
UBA9145	-1.72757	-1.95403	0.832765	-2.45815	-2.53703	-1.38975	-2.28638	-2.16769	-1.30728	-0.870083	-2.3804	-1.86552	-1.4905	-0.365332	-2.17324	-2.13496	-1.31642	-1.14558	-2.20665	-0.0958235	-1.27635	-0.958158	-2.47707	-2.17078	-1.85608	1.0333	-1.37052	-1.30813	-1.57516	0.312044	-0.396538	-2.24244	-2.17373	-1.88592	-1.31173	-2.45048	-2.10951	-1.72531	-2.23953	-0.0660369	0.00115933	-2.0228	0.0540085	-1.12276	-1.32636	UBA9145	-0.747133	0.868286	-2.1678
Furfurilactobacillus	-0.581446	-1.95403	-1.76052	1.45783	0.385692	-1.38975	0.113296	0.903091	-1.30728	1.05264	0.614793	0.664678	-1.4905	0.834283	0.153091	0.70577	-1.31642	-1.14558	-2.20665	-2.0201	-1.27635	-0.958158	-2.47707	-2.17078	-1.85608	0.223895	-1.37052	-1.30813	-1.57516	-0.985873	-2.32082	-2.24244	-2.17373	-1.88592	-1.31173	-0.238293	-2.10951	-1.72531	0.23469	0.938501	1.17675	-2.0228	-2.15818	-1.12276	-1.32636	Furfurilactobacillus	-0.752476	1.4586	0.294031
Spongiiferula	-1.72757	-1.95403	-1.76052	-2.45815	-2.53703	-1.38975	-2.28638	-2.16769	-1.30728	-1.87008	-2.3804	-1.86552	-1.4905	-0.275028	-1.0593	-2.13496	-1.31642	-1.14558	-2.20665	-2.0201	-1.27635	-0.958158	-2.47707	-2.17078	-1.85608	-2.0793	-1.37052	-1.30813	-1.57516	0.38739	-0.764515	-2.24244	-2.17373	-1.88592	-1.31173	-2.45048	-2.10951	-1.72531	-2.23953	0.612765	0.236644	-0.767531	-2.15818	-1.12276	-1.32636	Spongiiferula	-0.754237	1.0281	-2.1678
Bulleidia	0.236213	-1.95403	-1.76052	0.30603	-0.0119885	-1.38975	0.296821	-0.389535	-1.30728	-1.87008	-2.3804	-0.157952	-1.4905	-2.69167	-2.17324	0.859353	-1.31642	-1.14558	-2.20665	-2.0201	-1.27635	-0.958158	-0.0521903	-0.000522016	0.401598	0.0312882	-1.37052	-1.30813	-1.57516	-2.30809	-2.32082	0.636085	-2.17373	0.85681	-1.31173	-0.702292	1.28036	-1.72531	-2.23953	-2.44261	-0.0890173	0.156173	0.266702	-1.12276	-1.32636	Bulleidia	-0.759646	1.06087	-0.237685
Erythrobacter	-1.72757	-1.95403	1.15223	-2.45815	-2.53703	-1.38975	-2.28638	-0.636207	-1.30728	-1.87008	-2.3804	-1.86552	-1.4905	-2.69167	0.909899	-2.13496	-0.237238	-1.14558	-2.20665	0.386437	-1.27635	-0.958158	0.212237	-2.17078	1.18963	0.802653	-1.37052	-0.0776837	-1.57516	0.158776	-2.32082	-2.24244	-2.17373	0.510284	-0.533577	0.364433	0.261556	-1.72531	-2.23953	-2.44261	0.663632	0.132532	-0.53493	-1.12276	-1.32636	Erythrobacter	-0.77175	1.10966	-1.8615
Metalysinibacillus	0.56246	-1.95403	-1.76052	-2.45815	-0.210697	-1.38975	-0.233299	0.115615	-0.353034	0.495405	0.258086	-0.543303	-1.4905	-2.69167	-2.17324	-0.603485	-0.617449	-1.14558	-2.20665	-2.0201	-1.27635	-0.958158	-0.0896821	-2.17078	0.121643	-0.308449	-1.37052	-0.529981	-1.57516	-0.129115	-2.32082	-0.710958	-2.17373	-1.04082	-1.31173	0.634096	0.113204	-1.72531	-2.23953	-2.44261	-0.0339149	0.497024	-0.681058	-0.645638	-1.32636	Metalysinibacillus	-0.772094	1.02739	-0.835257
Vagococcus_B	0.826309	-1.95403	-1.76052	0.890548	0.643666	-1.38975	0.791717	-0.0570962	-0.0285234	-0.591329	-2.3804	0.598371	-1.4905	-0.205947	-0.402393	-2.13496	-1.31642	-1.14558	0.471873	-0.440319	0.82402	-0.958158	0.823741	-0.371443	-1.85608	0.124819	-1.37052	0.524376	-1.57516	-2.30809	0.167733	1.18424	0.543943	0.750573	-1.31173	0.0464491	1.0205	-1.72531	-2.23953	-2.44261	-2.66536	0.745094	0.778837	0.275181	-1.32636	Vagococcus_B	-0.772537	1.58027	0.175816
Alteromonas_F	-1.72757	-1.95403	0.952969	0.394333	-0.37268	-1.38975	-2.28638	-0.599484	-1.30728	-1.87008	-2.3804	-1.86552	-1.4905	-2.69167	-2.17324	-2.13496	-1.31642	-1.14558	-2.20665	-2.0201	-1.27635	-0.958158	-2.47707	-2.17078	-1.85608	0.530293	-1.37052	-1.30813	-1.57516	-2.30809	-2.32082	-2.24244	-2.17373	-1.88592	-1.31173	-2.45048	-2.10951	-1.72531	-2.23953	-0.132984	-0.238847	-2.0228	0.186213	-1.12276	-1.32636	Alteromonas_F	-0.776257	0.849178	-0.850793
Eperythrozoon_A	-0.581446	-1.95403	-1.76052	-0.672817	-0.650543	-1.38975	0.356087	0.684794	-1.30728	0.266637	0.00520272	0.452541	-1.4905	-1.03846	-2.17324	0.941313	-1.31642	-1.14558	-2.20665	-0.844012	-1.27635	-0.958158	-2.47707	-2.17078	-1.07793	-0.681361	-1.37052	-1.30813	-1.57516	-0.0675427	-2.32082	-0.373205	-2.17373	-0.204674	-1.31173	0.896264	-0.03763	-1.72531	-2.23953	-2.44261	0.0387919	-0.399554	0.560323	-1.12276	-1.32636	Eperythrozoon_A	-0.782029	1.07628	-0.334447
Clostridium_AR	-0.296211	-1.95403	-1.76052	-0.142176	0.681765	-1.38975	-0.304106	-2.16769	-1.30728	-1.87008	-2.3804	-1.86552	-1.4905	-2.69167	-2.17324	-2.13496	-1.31642	-1.14558	-2.20665	-0.396853	-1.27635	-0.958158	0.863769	-2.17078	-1.85608	-2.0793	-1.37052	-1.30813	-1.57516	-2.30809	-2.32082	0.755386	-2.17373	-0.607162	-0.46663	0.578497	0.995657	-1.72531	-2.23953	-2.44261	-0.341076	0.0065801	0.506463	-1.12276	-1.32636	Clostridium_AR	-0.786628	1.06267	-0.664392
Zeaxanthinibacter	-1.72757	-1.95403	-1.76052	-2.45815	-2.53703	-1.38975	-2.28638	-0.118468	-1.30728	-1.87008	-2.3804	-1.86552	-1.4905	-2.69167	0.459212	-2.13496	-1.31642	-1.14558	-2.20665	-2.0201	-1.27635	-0.958158	-2.47707	-2.17078	-1.85608	-2.0793	-1.37052	-1.30813	-1.57516	0.492625	0.866985	-0.0963091	-2.17373	0.817376	-1.31173	0.521259	-2.10951	-1.72531	-2.23953	-2.44261	0.112068	-0.282441	0.277983	-1.12276	-1.32636	Zeaxanthinibacter	-0.797354	1.03355	-1.75796
UBA636	-1.72757	-1.95403	-1.76052	-0.606888	-0.52	-1.38975	-2.28638	-2.16769	-1.30728	-1.87008	-2.3804	0.992413	-1.4905	-2.69167	-2.17324	-2.13496	-1.31642	-1.14558	-2.20665	-2.0201	-1.27635	-0.958158	-2.47707	-2.17078	-1.85608	-2.0793	-1.37052	-1.30813	-1.57516	-2.30809	-2.32082	-2.24244	-2.17373	-1.88592	-1.31173	-2.45048	-2.10951	-1.72531	-2.23953	-2.44261	0.255286	-0.0637623	-0.124755	-1.12276	-1.32636	UBA636	-0.804161	1.01892	-1.39414
Veillonella_A	-0.0373783	-1.95403	-1.76052	0.379442	-0.346702	0.326248	-2.28638	0.120116	-0.0285234	0.0330069	-2.3804	0.384898	-1.4905	0.370161	-0.367065	-0.532904	0.751766	-0.242487	-2.20665	-0.36689	1.50108	-0.958158	1.26855	-0.0309046	-1.85608	0.431244	-1.37052	1.36025	-1.57516	-2.30809	-2.32082	0.685959	0.795223	0.712875	0.569086	0.728784	-0.85424	-1.72531	-2.23953	-2.44261	-1.23399	-0.341562	0.892587	-0.423789	-1.32636	Veillonella_A	-0.812623	1.12953	-0.361455
Saccharofermentans	-1.72757	-1.95403	-1.76052	0.380073	-0.240368	-1.38975	0.463359	-1.12629	-1.30728	-1.87008	-2.3804	-0.360372	-1.4905	-2.69167	-2.17324	-2.13496	-1.31642	-1.14558	-2.20665	-2.0201	-1.27635	-0.958158	0.181893	-0.399932	-1.85608	-0.176211	-1.37052	-0.26674	-1.57516	-2.30809	-2.32082	-0.225404	0.0463809	-1.88592	0.0499999	-1.19521	-0.879063	-1.72531	-2.23953	-2.44261	-2.66536	0.329379	1.02736	0.178271	-1.32636	Saccharofermentans	-0.816554	1.5508	-0.382597
Bact-11	-1.72757	-1.95403	-1.76052	-2.45815	-2.53703	-1.38975	-2.28638	-2.16769	-1.30728	-1.87008	-2.3804	-1.86552	-1.4905	-2.69167	-0.395094	0.330419	-1.31642	-1.14558	-2.20665	-2.0201	-1.27635	-0.958158	0.305401	-0.809056	-1.85608	-0.965358	-1.37052	-0.405043	-1.57516	-2.30809	0.299319	-0.561196	-0.322469	-1.88592	-1.31173	-0.13451	-0.694539	-1.72531	-2.23953	-2.44261	-0.0878669	-0.360046	-0.0409079	-0.645638	-1.32636	Bact-11	-0.817239	0.924575	-2.1678
Providencia_B	0.436778	-1.95403	-1.76052	-0.186305	0.04503	-1.38975	0.476301	-2.16769	-1.30728	-1.87008	-0.80062	0.448345	-1.4905	-2.69167	-2.17324	-0.879691	-1.31642	-1.14558	-2.20665	-2.0201	-1.27635	-0.958158	-2.47707	-2.17078	-1.85608	-0.106174	-1.37052	-1.30813	-1.57516	-2.30809	-2.32082	-0.471585	-0.831304	-0.739787	-1.31173	0.414031	-2.10951	-1.72531	-2.23953	-0.799161	0.0122483	-2.0228	0.234518	-1.12276	-1.32636	Providencia_B	-0.837387	0.848301	-0.644483
Fusobacterium_B	1.15722	0.219155	0.268863	-2.45815	0.747848	-1.38975	0.187839	0.603166	0.877414	0.247188	-0.426161	0.220838	-0.26005	0.783858	0.551031	-0.231874	-0.275027	-0.104185	-2.20665	-0.0115026	-1.27635	-0.259188	-0.234034	-2.17078	0.130691	0.0967898	-1.37052	-0.529981	-1.57516	-2.30809	-2.32082	-2.24244	-2.17373	0.408551	-1.31173	-1.08875	0.105332	-1.72531	-2.23953	-2.44261	-0.631935	0.297343	0.129623	-1.12276	-1.32636	Fusobacterium_B	-0.849451	1.01601	-0.46181
Chryseobacterium_A	-1.72757	1.78419	-0.180738	-0.702272	-0.440123	-0.159306	0.573361	-2.16769	-0.076828	-1.87008	-2.3804	-1.86552	-1.4905	-0.77259	-2.17324	-2.13496	-1.31642	-0.668456	-2.20665	-0.249251	-1.27635	-0.958158	-1.30098	-2.17078	-1.85608	0.829719	0.0444559	-1.30813	-1.57516	-2.30809	-2.32082	-2.24244	-0.711329	-0.607162	-0.46663	0.805997	-2.10951	-1.72531	-1.0934	-2.44261	1.30097	-2.0228	0.488225	-1.12276	-1.32636	Chryseobacterium_A	-0.854224	1.45812	-0.579205
Bacillus_A	-1.72757	-1.95403	-1.76052	-2.45815	-2.53703	-1.38975	-2.28638	-2.16769	-1.30728	-1.87008	-0.139854	-1.86552	-1.4905	-0.31327	0.0597512	-2.13496	-1.31642	-1.14558	-2.20665	-2.0201	-1.27635	-0.958158	0.546592	-2.17078	-1.85608	-2.0793	-1.37052	-1.30813	-1.57516	0.248211	-2.32082	0.13414	-2.17373	0.912044	-1.31173	0.572772	-2.10951	-1.72531	-2.23953	0.0286779	-2.66536	-0.491325	0.443881	-1.12276	-1.32636	Bacillus_A	-0.855541	1.11099	-2.1678
UBA1268	-1.72757	-1.95403	-1.76052	-2.45815	-2.53703	-1.38975	-2.28638	-2.16769	-1.30728	-1.87008	-2.3804	-1.86552	-1.4905	-0.000586865	-0.560461	-2.13496	-1.31642	-1.14558	-2.20665	-2.0201	-1.27635	-0.958158	-0.431749	-2.17078	-1.85608	-2.0793	-1.37052	-1.30813	-1.57516	-2.30809	-0.457495	0.577764	-2.17373	-1.88592	-1.31173	-0.617972	-2.10951	-1.72531	-2.23953	-0.397291	-0.165672	0.0225193	-2.15818	-1.12276	-1.32636	UBA1268	-0.857958	0.830279	-2.1678
Enterococcus_C	-1.72757	-1.95403	-1.76052	-2.45815	-2.53703	-1.38975	-2.28638	-2.16769	-1.30728	-1.87008	-2.3804	-1.86552	-1.4905	0.0301423	-0.529792	-2.13496	-1.31642	-1.14558	-2.20665	-2.0201	-1.27635	-0.958158	0.387439	-2.17078	-1.85608	-2.0793	-1.37052	-0.706073	-1.57516	0.191595	0.492096	0.855514	-2.17373	-1.88592	-1.31173	0.365097	-2.10951	-1.72531	-2.23953	0.0373931	-0.393517	-0.190295	-2.15818	-1.12276	-1.32636	Enterococcus_C	-0.858953	0.829846	-2.1678
Clostridium_AG	-1.72757	-0.0966991	-1.76052	-0.248632	0.17897	-1.38975	-2.28638	-2.16769	-1.30728	-1.87008	-2.3804	-1.86552	-1.4905	-2.69167	-2.17324	-0.687806	-1.31642	-1.14558	-2.20665	-2.0201	-1.27635	-0.958158	-2.47707	-2.17078	-1.85608	-2.0793	-1.37052	-1.30813	-1.57516	-0.266699	-2.32082	-2.24244	-2.17373	-1.88592	-1.31173	-0.702292	-2.10951	-1.72531	-2.23953	-2.44261	-0.368693	-0.0184823	0.115979	-1.12276	-1.32636	Clostridium_AG	-0.860489	0.968842	-1.1827
Psychrilyobacter	0.845297	-1.95403	-1.76052	-0.146393	-2.53703	-1.38975	-2.28638	-0.253872	0.0351457	-0.966993	-2.3804	-0.285739	-1.4905	-2.69167	-2.17324	-2.13496	-1.31642	-1.14558	-2.20665	-2.0201	-1.27635	-0.958158	-2.47707	-2.17078	-1.85608	-0.279961	-1.37052	-0.529981	-1.57516	-2.30809	-2.32082	-2.24244	-2.17373	-1.04082	-0.232547	-2.45048	0.0665792	-1.72531	-2.23953	-2.44261	-0.0579036	-0.341562	0.125122	-1.12276	-1.32636	Psychrilyobacter	-0.861013	0.96683	-1.32269
Morganella	0.652637	-1.95403	-1.76052	0.286146	0.681765	-1.38975	1.00963	0.230254	-1.30728	1.33539	-0.0665363	1.12393	-1.4905	-2.69167	-0.209457	-0.687806	-1.31642	-1.14558	-2.20665	0.563096	-1.27635	-0.958158	0.385059	-0.602582	-1.85608	1.03564	-1.37052	-1.30813	-1.57516	-2.30809	-2.32082	0.109745	1.06155	0.038364	-1.31173	1.07728	0.710689	-1.72531	-2.23953	-2.44261	-2.66536	0.167528	2.1487	-1.12276	-1.32636	Morganella	-0.873479	1.79764	0.163608
Clostridium_G	-1.72757	-1.95403	-1.76052	-0.0870787	-2.53703	-1.38975	-0.92465	-2.16769	-1.30728	-1.87008	-2.3804	-1.86552	-1.4905	0.241312	-2.17324	-2.13496	-1.31642	-1.14558	-2.20665	-2.0201	-1.27635	-0.958158	0.312509	-2.17078	0.314181	-2.0793	-1.37052	-1.30813	-1.57516	0.171915	-2.32082	-0.0493125	-1.47476	-1.04082	-1.31173	0.185003	-0.662354	-1.72531	-2.23953	-0.0112501	-2.66536	0.762526	-0.92773	-1.12276	-1.32636	Clostridium_G	-0.881823	1.17478	-1.42124
Mesonia_A	-1.72757	-1.95403	-1.76052	-2.45815	-2.53703	-1.38975	-2.28638	-2.16769	-1.30728	-1.87008	-2.3804	-1.86552	-1.4905	-2.69167	-2.17324	-2.13496	-1.31642	-1.14558	-2.20665	-2.0201	-0.799229	-0.958158	-1.47707	-0.73942	0.208377	-0.69909	-1.37052	1.0536	-1.57516	-2.30809	-2.32082	-2.24244	-2.17373	-1.10776	-0.709668	-2.45048	0.297028	-1.72531	-2.23953	-2.44261	0.215455	-0.560406	-0.0543754	-1.12276	-1.32636	Mesonia_A	-0.881844	0.967857	-2.1678
Bacteroides_G	-1.72757	-1.95403	-1.76052	-2.45815	-2.53703	-1.38975	-2.28638	-0.0537426	-0.705217	-1.87008	-0.699162	-0.026673	-1.4905	-2.69167	-2.17324	0.103082	1.35752	0.858744	-2.20665	-2.0201	2.20077	-0.356098	-2.47707	-2.17078	-0.030006	0.173552	-1.37052	1.91562	-1.57516	-2.30809	-2.32082	-2.24244	-2.17373	0.56893	-0.311728	-2.45048	0.548499	-1.72531	-2.23953	-2.44261	-2.66536	0.325501	0.372021	0.421309	-1.32636	Bacteroides_G	-0.885918	1.45207	-1.74501
Ruminococcus_C	-0.385152	-1.95403	-1.76052	0.422095	-0.440123	-1.38975	0.18197	0.322273	-1.30728	0.662671	-2.3804	-0.184281	-1.4905	-2.69167	-2.17324	-2.13496	-1.31642	-1.14558	-2.20665	-2.0201	-1.27635	-0.958158	-0.761069	-0.639305	0.0981617	0.320372	-1.37052	-0.26674	-1.57516	-2.30809	-2.32082	-0.751075	-2.17373	-0.034657	-0.709668	-2.45048	0.220902	-1.72531	-2.23953	-2.44261	-2.66536	0.691526	0.643225	-0.277661	-1.32636	Ruminococcus_C	-0.896208	1.48187	-0.180708
Cryptobacteroides	-1.72757	-1.95403	-1.76052	0.76483	-2.53703	-1.38975	0.029593	0.30653	-0.705217	-1.87008	-0.632216	-1.86552	-1.4905	0.4697	-2.17324	0.726571	-0.362177	-1.14558	-1.06052	-0.622163	-0.162407	-0.958158	0.891029	0.386723	-0.254021	0.0668266	-1.37052	0.424261	-1.57516	-2.30809	-2.32082	0.328106	0.195489	0.0435036	-0.0564555	0.612477	0.588589	-1.72531	-2.23953	-2.44261	-2.66536	-0.0315776	1.20033	-0.122759	-1.32636	Cryptobacteroides	-0.898058	1.51311	-0.565167
Stutzerimonas	-1.72757	-1.95403	-1.76052	-2.15712	-2.53703	-1.38975	-2.28638	-2.16769	-1.30728	-1.87008	-2.3804	-1.86552	-1.4905	-2.69167	-2.17324	-2.13496	-1.31642	-1.14558	-2.20665	0.237576	-1.27635	-0.958158	-2.47707	-2.17078	-1.85608	-2.0793	-0.592366	-1.30813	-1.57516	-2.30809	-1.54267	-0.640377	-2.17373	-1.88592	-1.31173	0.86212	-2.10951	-1.72531	-2.23953	-0.671762	-2.66536	-0.0832844	0.466103	-1.12276	-1.32636	Stutzerimonas	-0.900571	1.08933	-2.10759
Neisseria	-1.12551	-1.95403	-1.76052	0.744886	-2.53703	-1.38975	0.340988	0.120116	-1.30728	-0.313781	0.447612	0.283697	-1.4905	-0.5303	-2.17324	-0.161836	-1.31642	-1.14558	-2.20665	-0.139289	-0.799229	-0.958158	1.4245	-0.723626	0.208377	0.958523	-1.37052	-1.30813	-1.57516	-2.30809	0.856719	0.852732	-2.17373	0.000575398	-0.357485	0.735628	0.721718	-1.72531	-2.23953	-2.44261	-0.644169	0.0741063	0.0540085	-1.12276	-1.32636	Neisseria	-0.901299	0.95242	-0.54416
G11	-1.72757	-1.95403	-1.76052	-2.45815	0.119065	-1.38975	0.0540667	0.506256	-1.30728	-0.639634	-2.3804	-0.0204241	-1.4905	-0.453622	-2.17324	-2.13496	-1.31642	-1.14558	-2.20665	-2.0201	-0.577381	0.0418418	-0.119137	-0.517571	-1.85608	-2.0793	-1.37052	-1.30813	-1.57516	-2.30809	-2.32082	-2.24244	-2.17373	-1.88592	-1.31173	-1.33654	-2.10951	-1.72531	-2.23953	-2.44261	0.0405051	-0.0450801	-1.38003	-0.277661	-1.32636	G11	-0.905207	0.979229	-0.633703
Eubacterium_O	-1.72757	-1.95403	-1.76052	-2.45815	-2.53703	-1.38975	-2.28638	-2.16769	-1.30728	-1.87008	-2.3804	-1.86552	-1.4905	-2.69167	-2.17324	-0.410688	-0.0376658	-1.14558	-2.20665	-2.0201	0.303433	-0.958158	-1.13465	-2.17078	-0.324602	0.524925	-1.37052	0.498047	-1.57516	-2.30809	-2.32082	-2.24244	-0.457724	0.328929	-1.31173	-2.45048	0.765549	-1.72531	-2.23953	-2.44261	-0.440049	0.491744	-0.614111	-1.12276	-1.32636	Eubacterium_O	-0.909026	0.983953	-2.1678
Vagococcus_D	0.0358536	-1.95403	-1.76052	-2.45815	0.0517984	-1.38975	-2.28638	0.422264	-1.30728	-1.87008	0.0175365	0.420035	-1.4905	-2.69167	-2.17324	-2.13496	-1.31642	-1.14558	-2.20665	-2.0201	-1.27635	-0.958158	-2.47707	0.397418	-1.85608	0.778031	-1.37052	-1.30813	-1.57516	-0.482017	-2.32082	-0.780039	1.45944	-1.88592	-1.31173	0.293029	-2.10951	-1.72531	-2.23953	-2.44261	0.344092	-2.0228	1.08012	-1.12276	-1.32636	Vagococcus_D	-0.915055	1.36668	-1.13204
Methylobacterium	-1.72757	-1.95403	-0.556401	-0.318267	0.0810148	1.08881	-2.28638	-2.16769	1.27818	-1.87008	-2.3804	-0.403124	0.111561	-2.69167	-0.969125	-2.13496	1.82409	0.155453	-0.499076	-2.0201	1.6701	-0.180007	0.387439	-2.17078	-0.408923	0.890114	-1.37052	2.0051	-1.57516	-2.30809	-0.184097	1.61904	-2.17373	-1.88592	1.90019	1.60821	-2.10951	-1.72531	-2.23953	-2.44261	-0.247057	-2.0228	0.514842	0.0233688	-1.32636	Methylobacterium	-0.916771	1.19174	-0.720501
Roseovarius	-1.72757	-1.95403	-1.76052	0.255344	-2.53703	-1.38975	-2.28638	-2.16769	-1.30728	-1.87008	-2.3804	-1.86552	-1.4905	-2.69167	-0.105059	0.566604	0.509655	-1.14558	-2.20665	-2.0201	0.422619	-0.958158	1.14865	-2.17078	-1.85608	-2.0793	-1.37052	1.12644	-1.57516	-2.30809	0.151939	0.464281	-2.17373	1.00729	1.24216	1.51203	-0.100912	-1.72531	-2.23953	-2.44261	0.483552	-0.274616	-2.15818	0.178271	-1.32636	Roseovarius	-0.923325	1.23363	-1.6251
Rubripirellula	-1.72757	-1.95403	-1.76052	-2.45815	-2.53703	-1.38975	-2.28638	-2.16769	-1.30728	-1.87008	-2.3804	-1.86552	-1.4905	-0.10847	0.649577	-2.13496	-1.31642	-1.14558	-2.20665	0.384731	-1.27635	-0.958158	-0.30681	-2.17078	-1.85608	0.34721	-1.37052	-1.30813	-1.57516	0.404558	0.126341	-0.570339	-0.316395	-1.88592	-1.31173	-2.45048	-2.10951	-1.72531	-0.305028	-0.157057	-1.0633	0.246709	-2.15818	-1.12276	-1.32636	Rubripirellula	-0.930158	0.860528	-2.1678
Maribacter_A	-1.72757	0.841153	0.573933	-2.45815	-2.53703	-1.38975	-2.28638	-2.16769	-0.307277	-1.87008	-2.3804	-1.86552	-1.4905	-2.69167	-2.17324	-2.13496	0.336793	-1.14558	0.785908	-2.0201	-0.799229	-0.180007	-2.47707	1.05504	-1.85608	-2.0793	-1.37052	0.106841	-1.57516	-2.30809	-0.667605	-2.24244	0.154652	-1.88592	-1.31173	-2.45048	-2.10951	-1.72531	0.898777	-2.44261	0.0694412	-0.282441	-0.486081	-1.12276	-1.32636	Maribacter_A	-0.931803	0.905265	-2.1678
Bradyrhizobium	-1.72757	-1.95403	-1.76052	-0.0235776	-2.53703	-0.787695	-2.28638	-2.16769	-1.30728	-1.87008	-2.3804	-1.86552	-1.4905	-0.214547	-0.775305	-2.13496	0.528679	0.316821	-2.20665	-2.0201	-0.373261	-0.0550682	-2.47707	-2.17078	-0.625632	0.827572	-1.37052	-0.132041	-1.57516	-2.30809	-2.32082	-2.24244	-2.17373	-0.739787	0.387242	-0.289112	-2.10951	-1.72531	-2.23953	-0.579291	-2.66536	-2.0228	0.527563	0.468305	-1.32636	Bradyrhizobium	-0.932992	1.30885	-1.56047
2011-GWC2-44-17	-1.72757	0.985488	0.248079	0.670253	-2.53703	-1.38975	-2.28638	-2.16769	-1.30728	-1.87008	-2.3804	-0.403124	-1.4905	-2.69167	-2.17324	-2.13496	-1.31642	-1.14558	-2.20665	-0.76483	-1.27635	-0.958158	-2.47707	-2.17078	-1.85608	-0.965358	-1.37052	-1.30813	-1.57516	-0.764024	-2.32082	0.0340247	-2.17373	-0.341847	0.331725	-2.45048	-0.933421	-1.72531	-2.23953	-2.44261	-0.393517	-0.360046	0.0377205	-1.12276	-1.32636	2011-GWC2-44-17	-0.934597	0.897917	-1.54212
Oceaniserpentilla	-1.72757	-1.95403	0.890757	-2.45815	-2.53703	-1.38975	-2.28638	-2.16769	-1.30728	-1.87008	-2.3804	-1.86552	-1.4905	0.00989963	-2.17324	-2.13496	-1.31642	-1.14558	-2.20665	-0.36689	-1.27635	-0.958158	-2.47707	-2.17078	-1.85608	-2.0793	-1.37052	-1.30813	-1.57516	0.599857	-0.621847	-2.24244	-2.17373	-1.88592	-1.31173	-2.45048	-2.10951	-1.72531	-2.23953	0.372299	0.539304	-2.0228	-2.15818	-1.12276	-1.32636	Oceaniserpentilla	-0.953084	1.16177	-2.1678
Avispirillum	-1.72757	-1.95403	-1.76052	-2.45815	-2.53703	-1.38975	-0.101686	-2.16769	-1.30728	-0.665963	-2.3804	-0.467582	-1.4905	-2.69167	-2.17324	-2.13496	-1.31642	-1.14558	-2.20665	-2.0201	-1.27635	-0.958158	0.104991	-2.17078	-1.85608	-0.0379088	-1.37052	-1.30813	-1.57516	-2.30809	-2.32082	-2.24244	-2.17373	-1.88592	-1.31173	-2.45048	-1.41054	-1.72531	-2.23953	-2.44261	-0.237224	-2.0228	0.586896	-0.277661	-1.32636	Avispirillum	-0.953295	1.16983	-1.73086
Amylibacter	-1.72757	-1.05094	1.78848	-2.45815	-2.53703	0.00818508	-0.248951	-2.16769	1.83166	-1.87008	-2.3804	-1.86552	-0.314408	-2.69167	-2.17324	-0.85621	1.56724	1.50376	-2.20665	0.158874	0.922306	0.905165	-2.47707	-2.17078	-1.85608	1.37432	-0.329125	1.02431	0.00461862	-2.30809	-0.320817	-0.737287	-2.17373	-1.88592	1.22985	-2.45048	-0.879063	-1.72531	-2.23953	-2.44261	-2.66536	-1.42074	0.526666	1.55667	-1.32636	Amylibacter	-0.961958	1.67312	-1.48073
SFMI01	-0.13651	-1.95403	-1.76052	0.0456442	0.283825	-1.38975	0.533167	0.150377	-1.30728	0.47234	-2.3804	0.286766	-1.4905	-0.63859	-2.17324	0.302787	-1.31642	-1.14558	-2.20665	-0.741349	-0.799229	-0.958158	0.43515	-2.17078	-1.85608	-0.416544	-1.37052	0.315117	-1.57516	-2.30809	-2.32082	0.381845	0.199185	-0.655466	0.0306947	-0.906412	-0.694539	-1.72531	-2.23953	-2.44261	-1.30363	-0.420744	0.83216	-1.12276	-1.32636	SFMI01	-0.963992	1.09357	-0.0753484
Eubacterium_Q	-1.72757	-1.95403	-1.76052	-2.45815	-2.53703	-1.38975	-2.28638	-2.16769	-1.30728	-1.02499	-2.3804	-1.86552	-1.4905	-2.69167	-2.17324	-2.13496	-1.31642	-1.14558	-2.20665	-2.0201	-1.27635	-0.958158	-2.47707	-2.17078	-1.85608	-0.522999	-1.37052	-1.30813	-1.57516	-2.30809	-2.32082	-2.24244	-1.05978	-1.88592	-1.31173	-2.45048	-2.10951	-1.72531	-2.23953	-2.44261	-0.343139	-0.136313	-0.459209	-1.12276	-1.32636	Eubacterium_Q	-0.971733	0.856481	-2.1678
SCGC-AAA076-P13	-1.72757	-0.229756	1.49547	-1.98103	-2.53703	-1.38975	-2.28638	-2.16769	-1.30728	-1.87008	-2.3804	0.392156	-1.4905	-2.21455	0.399627	-0.248473	-1.31642	-1.14558	-1.00253	1.10765	-1.27635	-0.958158	-2.47707	-0.273157	-0.030006	2.20298	-1.37052	-1.30813	-1.57516	-2.30809	0.209382	-2.24244	0.0463809	0.745528	-1.31173	0.593275	0.776414	-1.72531	-0.483651	-2.44261	-1.82026	0.10753	0.287425	-0.645638	-1.32636	SCGC-AAA076-P13	-0.97332	1.08313	-2.07238
Yokenella	-1.72757	-1.95403	-1.76052	-2.45815	-2.53703	-1.38975	-2.28638	-2.16769	-1.30728	-1.87008	-2.3804	-1.86552	-1.4905	0.756574	0.138509	-2.13496	-1.31642	-1.14558	-2.20665	-2.0201	-1.27635	-0.958158	0.62639	-2.17078	-0.901838	-2.0793	-1.37052	-1.30813	-1.57516	0.390009	-2.32082	0.107811	-2.17373	-1.88592	-1.31173	0.855515	-2.10951	-1.72531	-2.23953	-0.00170474	0.739475	-2.0228	-2.15818	-1.12276	-1.32636	Yokenella	-0.982056	1.14276	-2.1678
Pedobacter_B	-1.72757	1.44112	0.806505	0.0846789	-2.53703	-1.38975	-0.182574	0.122349	-1.30728	-1.87008	-2.3804	0.0638968	-1.4905	-0.375698	-2.17324	-2.13496	-1.31642	-0.668456	-2.20665	-2.0201	-1.27635	-0.958158	-2.47707	-2.17078	-1.15711	-2.0793	-1.37052	-1.30813	-1.57516	-2.30809	-2.32082	-0.723923	-2.17373	-1.88592	-1.31173	-2.45048	-2.10951	-1.72531	-2.23953	-2.44261	-2.66536	-0.575646	1.23205	-1.12276	-0.326364	Pedobacter_B	-0.983449	1.44803	-0.780467
Pygmaiobacter	-0.183506	-0.631812	-1.76052	0.0497093	-0.0442729	-1.38975	0.435433	-2.16769	-1.30728	-1.87008	-2.3804	-1.86552	-1.4905	-2.69167	-2.17324	-2.13496	0.098554	0.234634	-1.00253	-2.0201	0.993162	0.121023	0.79384	0.0916674	-1.85608	-0.253227	-1.37052	0.859185	-1.57516	-2.30809	-2.32082	0.524719	0.665751	-1.88592	0.0499999	-0.505998	0.197984	-1.72531	-2.23953	-2.44261	-2.66536	-0.223463	0.296666	0.433543	-1.32636	Pygmaiobacter	-0.987932	1.36379	-0.623314
Marinisoma	-1.72757	-1.95403	1.50829	-2.45815	-2.53703	-1.38975	-2.28638	-2.16769	-1.30728	-1.87008	-2.3804	-1.86552	-1.4905	-2.69167	-0.195521	-2.13496	-1.31642	-1.14558	-2.20665	-2.0201	-1.27635	-0.356098	-2.47707	0.0747289	-0.37896	0.718658	-1.37052	-1.30813	-1.57516	-0.5157	-0.905844	-2.24244	-2.17373	0.272447	-0.709668	-2.45048	0.0665792	-1.72531	-2.23953	-1.0624	-2.66536	-0.545682	0.781839	-1.12276	-1.32636	Marinisoma	-0.990121	1.12068	-2.1678
Helcococcus	-1.72757	-1.95403	-1.76052	-2.45815	0.292913	-1.38975	-2.28638	-2.16769	-1.30728	-1.87008	-2.3804	-1.86552	-1.4905	-2.69167	-0.616942	-2.13496	-1.31642	-1.14558	-2.20665	-0.940922	-1.27635	-0.958158	-1.27295	-2.17078	0.415761	-2.0793	-1.37052	-1.30813	-1.57516	0.220825	-2.32082	-0.145527	-0.466157	0.978596	-1.31173	-0.919002	1.10321	-1.72531	-2.23953	-2.44261	0.0158826	1.05638	-2.15818	-1.12276	-1.32636	Helcococcus	-0.996276	1.32701	-1.60181
Cobetia	-1.72757	-1.95403	0.451666	-0.371787	-2.53703	-1.38975	-0.026306	-2.16769	-1.30728	-1.87008	-0.110891	-1.86552	-1.4905	-2.69167	-0.492004	-2.13496	-1.31642	-1.14558	-2.20665	-2.0201	-1.27635	-0.958158	-2.47707	-2.17078	-1.85608	0.0820665	-1.37052	-1.30813	-1.57516	-2.30809	-2.32082	-2.24244	-2.17373	-1.88592	-1.31173	-0.477353	-0.0924787	-1.72531	-2.23953	-2.44261	-0.247057	-2.0228	1.13717	-1.12276	-1.32636	Cobetia	-1.00407	1.29485	-1.29851
Limivicinus	-1.72757	1.12983	-0.204219	0.395552	-0.450673	-1.38975	0.352112	0.0827341	-1.30728	-0.422925	-2.3804	-0.232054	-1.4905	-2.69167	-2.17324	0.0877528	-0.471321	-1.14558	-2.20665	-2.0201	-0.799229	-0.958158	0.216655	-2.17078	-1.85608	0.143415	-1.37052	0.0720787	-1.57516	-2.30809	-2.32082	-0.0171279	-2.17373	-1.28386	-0.612758	-0.587158	-0.747784	-1.72531	-2.23953	-2.44261	-2.66536	0.0416543	0.932784	-0.645638	-1.32636	Limivicinus	-1.01759	1.40751	-0.202006
Ureibacillus	0.0127883	-1.95403	-1.76052	-2.45815	-2.53703	-1.38975	-0.596181	-2.16769	-1.30728	-1.02499	-2.3804	-1.86552	-1.4905	-2.69167	0.159194	-2.13496	0.51609	-1.14558	-2.20665	-2.0201	0.543193	-0.259188	-2.47707	-2.17078	0.350745	-0.273122	-1.37052	0.382064	-1.57516	-0.0158358	-2.32082	-0.795279	-2.17373	1.27184	0.574763	-0.665151	1.50717	-1.72531	-2.23953	-2.44261	-2.66536	1.2917	0.147172	-1.12276	-1.32636	Ureibacillus	-1.0197	1.51932	-1.82976
Peptococcus	-1.72757	-0.522668	-1.76052	0.120493	-0.13736	-1.38975	0.183445	-2.16769	-1.30728	-1.87008	-0.757154	0.581636	-1.4905	-2.69167	-0.233726	0.44482	-1.31642	-1.14558	-2.20665	-2.0201	-1.27635	-0.958158	-0.744678	-2.17078	0.769232	0.0106036	-1.37052	-0.308133	-1.57516	-2.30809	-2.32082	-0.963684	-2.17373	0.376536	-1.31173	0.172769	1.05781	-1.72531	-2.23953	-2.44261	-2.66536	1.17777	0.236273	-1.12276	-1.32636	Peptococcus	-1.02384	1.49959	-0.678173
Phocaeicola_A	-0.523454	0.961896	0.837174	0.488797	0.533005	-1.38975	0.456348	-2.16769	-1.30728	-1.87008	0.117907	0.847128	-1.4905	-2.69167	-2.17324	-0.792541	-1.31642	-1.14558	-2.20665	-2.0201	-1.27635	-0.958158	0.781326	-2.17078	0.271024	-0.477241	-1.37052	-1.30813	-1.57516	-2.30809	-2.32082	-2.24244	-2.17373	0.72154	-1.31173	0.169656	-0.747784	-1.72531	-2.23953	-2.44261	-2.66536	-0.078321	1.01238	-0.645638	-1.32636	Phocaeicola_A	-1.02432	1.41296	-0.415858
Caulobacter	-1.72757	-0.556092	-1.76052	0.415755	-0.0701657	-1.38975	-2.28638	-0.180914	-1.30728	-1.87008	-0.46659	-1.86552	-1.4905	-2.69167	-2.17324	0.908791	-1.31642	-1.14558	-2.20665	-0.542982	-1.27635	-0.958158	-2.47707	-2.17078	-1.85608	0.884486	-1.37052	-1.30813	-1.57516	-2.30809	-2.32082	-2.24244	-2.17373	-1.88592	-1.31173	-2.45048	-2.10951	-1.72531	-2.23953	-0.898546	-1.71112	-2.0228	0.915539	-1.12276	-1.32636	Caulobacter	-1.02767	1.03425	-0.702291
UBA868	-1.72757	-1.95403	-0.2834	0.391273	-2.53703	-1.38975	-2.28638	-2.16769	-1.30728	-1.87008	-2.3804	-1.86552	-1.4905	-2.69167	-2.17324	-2.13496	-1.31642	-1.14558	-2.20665	-2.0201	-1.27635	-0.180007	0.093471	-2.17078	-0.115718	0.501623	-1.37052	-0.609163	-1.57516	-0.0136257	0.226957	-2.24244	-2.17373	-1.88592	-0.357485	-1.40909	-2.10951	-1.72531	-2.23953	-2.44261	-0.192602	-0.59144	-0.514726	-1.12276	-1.32636	UBA868	-1.03175	0.806346	-1.59792
Mogibacterium_A	-0.183506	-1.95403	-1.76052	0.825381	0.267106	-1.38975	0.793527	0.475767	-0.529126	0.129917	0.0557591	0.669772	-1.4905	-2.69167	-2.17324	-0.0380537	-1.31642	-1.14558	-2.20665	0.876974	-1.27635	-0.356098	0.816953	-2.17078	-0.600808	0.440527	-1.37052	-1.30813	-1.57516	-2.30809	-2.32082	0.0859425	-2.17373	-0.242463	-0.135637	0.200798	0.668639	-1.72531	-2.23953	-2.44261	-2.66536	0.232469	0.637005	-1.12276	-0.849242	Mogibacterium_A	-1.03508	1.34787	0.194405
JG1575	-1.72757	-1.95403	-1.76052	-2.45815	-0.679701	-1.38975	-2.28638	-2.16769	-1.30728	-1.87008	-2.3804	-0.403124	-0.712348	-2.69167	-2.17324	-2.13496	-0.170291	-1.14558	-0.808706	-2.0201	-0.197169	-0.0550682	0.426561	0.684735	-1.85608	-0.664328	-1.37052	0.504781	-1.57516	-2.30809	-2.32082	0.188927	0.700755	-0.681795	0.268056	0.0119175	-0.385236	-1.72531	-0.388268	-2.44261	-2.66536	0.018589	0.404114	-0.219669	-1.32636	JG1575	-1.03855	1.30921	-1.79633
CAG-791	-1.72757	-1.95403	-1.76052	-2.45815	-0.397154	-1.38975	-2.28638	-2.16769	-1.30728	-0.257299	-2.3804	-0.0801923	-1.4905	-2.69167	-2.17324	-2.13496	-1.31642	-1.14558	-2.20665	-2.0201	-1.27635	-0.958158	-0.38365	-2.17078	-1.85608	-2.0793	-1.37052	-1.30813	-1.57516	-0.965669	-2.32082	-2.24244	-0.758754	-1.88592	-1.31173	-2.45048	-2.10951	-1.72531	-2.23953	-2.44261	-0.253739	-2.0228	0.318942	-0.520699	-1.32636	CAG-791	-1.04121	1.07236	-1.73982
Pseudophaeobacter	-1.72757	-1.95403	-1.76052	-2.45815	-2.53703	-1.38975	-2.28638	-2.16769	-1.30728	-1.87008	-2.3804	-1.86552	-1.4905	-0.349246	-2.17324	-2.13496	-0.617449	-1.14558	-2.20665	-2.0201	-1.27635	-0.958158	-2.47707	-2.17078	-1.85608	-2.0793	-1.37052	-1.30813	-1.57516	-0.00923882	-2.32082	-2.24244	-2.17373	-1.88592	-1.31173	-2.45048	-2.10951	-1.72531	-2.23953	-0.544987	0.0702402	-2.0228	-2.15818	-0.277661	-1.32636	Pseudophaeobacter	-1.04329	0.933488	-2.1678
Nocardioides_A	-1.72757	-1.25506	-0.169457	0.237335	-2.53703	-1.38975	-2.28638	-0.514473	-0.830156	-1.87008	-2.3804	-1.86552	-1.4905	-2.69167	-2.17324	-2.13496	-1.31642	-1.14558	-2.20665	-2.0201	-1.27635	-0.958158	-2.47707	-2.17078	-1.85608	-2.0793	-1.37052	-1.30813	-1.57516	-2.30809	-2.32082	0.0128354	-2.17373	-1.88592	-1.31173	0.437699	-2.10951	-1.72531	-2.23953	-0.217305	-2.66536	-2.0228	0.488225	-1.12276	-0.724304	Nocardioides_A	-1.04405	1.15986	-1.29806
Treponema_D	-1.12551	-1.95403	-1.76052	0.572453	0.04503	-1.38975	0.540345	-0.805958	-0.830156	-1.87008	-2.3804	-0.403124	-1.4905	-2.69167	-2.17324	0.670537	-1.31642	-1.14558	-2.20665	-2.0201	-0.498199	-0.958158	-0.178219	-2.17078	-1.85608	-0.0581122	-1.37052	0.260069	-1.57516	-2.30809	-2.32082	-1.01199	-0.417852	-0.252447	-1.31173	0.0208112	-2.10951	-1.72531	-2.23953	-2.44261	-2.66536	0.070618	0.519428	-0.423789	-1.32636	Treponema_D	-1.04468	1.32182	-0.207577
Floricoccus	-1.72757	-1.95403	-1.76052	-2.45815	-2.53703	-1.38975	-2.28638	-0.565626	-1.30728	-1.87008	-2.3804	-1.86552	-1.4905	1.36948	0.458199	-0.930844	-0.0376658	-0.367426	-2.20665	-0.0658603	-1.27635	-0.958158	1.3013	-2.17078	-1.85608	0.516195	-1.37052	-1.30813	-1.57516	1.07139	1.6518	0.858278	0.913344	-1.88592	-1.31173	1.24596	-2.10951	-1.72531	-2.23953	-2.44261	0.0430623	-2.0228	0.590784	-1.12276	-1.32636	Floricoccus	-1.04678	1.17084	-1.84739
Salegentibacter	-1.72757	-1.95403	0.131573	0.221281	-2.53703	-1.38975	-2.28638	-2.16769	-1.30728	-1.87008	-2.3804	-1.86552	-1.4905	-2.69167	-0.173245	-2.13496	0.21506	-1.14558	-2.20665	-2.0201	-0.162407	-0.958158	-2.47707	-2.17078	-1.85608	-2.0793	-1.37052	0.399438	-1.57516	-2.30809	-2.32082	-2.24244	-2.17373	-0.524187	-1.31173	-2.45048	-0.118286	-1.72531	-2.23953	-2.44261	0.402084	-2.0228	0.229211	-1.12276	-1.32636	Salegentibacter	-1.04721	1.15864	-1.63191
Hathewaya	-1.72757	-1.95403	-1.76052	-0.0431732	-2.53703	-1.38975	-2.28638	-2.16769	-1.30728	-1.87008	-2.3804	0.264812	-1.4905	-0.62721	-0.793034	-2.13496	-1.31642	-1.14558	-2.20665	-2.0201	-1.27635	-0.958158	-2.47707	-2.17078	0.671549	-0.39806	-1.37052	-1.30813	-1.57516	-2.30809	-2.32082	-2.24244	-2.17373	-1.88592	-0.834607	-0.74291	-0.85424	-1.72531	-2.23953	-2.44261	-2.66536	1.06498	0.145017	-1.12276	-1.32636	Hathewaya	-1.05785	1.45129	-1.6848
Variovorax	-1.72757	-0.147852	-1.76052	0.0261533	-2.53703	-0.435512	-2.28638	-2.16769	0.0544509	-1.87008	-2.3804	0.764906	-1.4905	-2.69167	-2.17324	0.866337	-0.617449	-1.14558	-2.20665	-2.0201	-1.27635	-0.958158	-2.47707	-2.17078	-1.85608	0.0106036	-1.37052	-1.30813	-1.57516	-2.30809	-2.32082	0.246114	-2.17373	-1.88592	-1.31173	0.534047	-2.10951	-1.72531	-2.23953	-2.44261	-0.309333	-2.0228	0.849569	-1.12276	-1.32636	Variovorax	-1.06238	1.1936	-1.48009
Ruthenibacterium	-1.72757	-0.749912	-1.76052	-2.45815	0.665727	-1.38975	0.522508	-2.16769	-1.30728	-1.87008	-2.3804	0.102961	-1.4905	-2.69167	-2.17324	-0.879691	-1.31642	-1.14558	-2.20665	-0.697883	-0.100259	-0.259188	0.294516	0.0820693	-1.85608	-0.00741947	-1.37052	0.223346	-1.57516	-2.30809	-2.32082	0.109745	0.195489	0.247624	-0.197785	-0.74291	0.307128	-1.72531	-2.23953	-2.44261	-2.66536	-0.10899	0.389596	-1.12276	-0.481266	Ruthenibacterium	-1.0719	1.2516	-0.96547
Arthrobacter_D	-1.72757	-1.95403	0.0176301	-2.45815	-2.53703	-1.38975	-2.28638	-2.16769	-1.30728	-1.87008	-2.3804	-1.86552	-1.4905	-2.69167	-2.17324	-2.13496	-1.31642	-1.14558	-2.20665	-2.0201	-1.27635	-0.958158	-2.47707	-2.17078	-1.85608	-2.0793	-1.37052	0.0140867	-1.57516	-2.30809	-2.32082	-2.24244	-2.17373	-1.88592	-1.31173	-2.45048	-2.10951	-1.72531	-2.23953	-2.44261	0.0464486	-2.0228	0.435107	-1.12276	-1.32636	Arthrobacter_D	-1.07216	1.12891	-2.1678
Sphingorhabdus_B	-1.72757	1.38303	-0.204219	-2.45815	-0.35519	-1.38975	-2.28638	-2.16769	-1.30728	-1.87008	-2.3804	-1.86552	-1.4905	-2.69167	-0.26476	-2.13496	-1.31642	0.000550802	-2.20665	-2.0201	-1.27635	-0.958158	0.0682352	-2.17078	-1.85608	-2.0793	-1.37052	-0.529981	-1.57516	-2.30809	-0.630621	-2.24244	-2.17373	-1.88592	-1.31173	-2.45048	-2.10951	-1.72531	-2.23953	-0.5288	-1.43491	-2.0228	-0.0278454	-1.12276	-1.32636	Sphingorhabdus_B	-1.07725	0.705432	-1.73143
Giesbergeria	-1.72757	-0.87485	-0.719128	-2.45815	-2.53703	-1.38975	-2.28638	-2.16769	-1.30728	-1.87008	-2.3804	-1.86552	-1.4905	-2.69167	-2.17324	-2.13496	-1.31642	-1.14558	-2.20665	-2.0201	-1.27635	-0.958158	-2.47707	-2.17078	-1.85608	-2.0793	-1.37052	-1.30813	-1.57516	-2.30809	-2.32082	-2.24244	-2.17373	-1.88592	-1.31173	-2.45048	-2.10951	-1.72531	-2.23953	-2.44261	0.267622	-2.0228	0.161967	-1.12276	-1.32636	Giesbergeria	-1.08083	1.11056	-2.1678
Marinospirillum	-1.72757	-1.95403	-1.76052	-0.146393	-2.53703	-1.38975	-2.28638	-0.524233	-1.30728	-0.966993	-2.3804	-0.30922	-1.4905	-1.04822	-2.17324	-2.13496	-1.31642	-1.14558	-2.20665	-2.0201	-1.27635	-0.958158	-0.999951	-2.17078	-1.85608	-0.407204	-1.37052	-1.30813	-1.57516	-2.30809	-2.32082	-0.0329221	-2.17373	-1.88592	-1.31173	0.164417	-2.10951	-1.72531	-2.23953	-2.44261	-0.773264	-0.792355	-0.0826322	-1.12276	-1.32636	Marinospirillum	-1.09	0.786156	-1.37676
Hymenobacter	-0.312601	-1.95403	-1.76052	-2.45815	-2.53703	-1.38975	-0.277777	-2.16769	-1.30728	-1.87008	-2.3804	-1.86552	-1.4905	-2.69167	-2.17324	-2.13496	-0.362177	-0.543517	-2.20665	-2.0201	-1.27635	-0.356098	-2.47707	-2.17078	-1.85608	-2.0793	-1.37052	-1.30813	-1.57516	-2.30809	-2.32082	0.101955	-2.17373	-0.394554	-1.31173	-0.202507	-2.10951	-1.72531	-2.23953	-0.478826	0.557878	-2.0228	-2.15818	-1.12276	-1.32636	Hymenobacter	-1.09184	1.01559	-1.76608
Microbacterium_A	-1.72757	-1.95403	-1.15846	0.224901	-0.276962	-1.38975	-2.28638	-2.16769	-1.30728	-0.407685	-0.0499898	-1.86552	-1.4905	-2.69167	-2.17324	-0.231874	-1.31642	-0.446607	-2.20665	-2.0201	-1.27635	-0.958158	-2.47707	-2.17078	-1.85608	-0.0749801	-1.37052	-1.30813	-1.57516	-2.30809	-2.32082	0.306566	-2.17373	-1.88592	0.617691	0.56822	-2.10951	-1.72531	-2.23953	-0.32867	-2.66536	-2.0228	0.904779	-1.12276	-1.32636	Microbacterium_A	-1.09353	1.26234	-1.17918
Klebsiella	0.649003	-1.95403	-1.76052	0.318555	0.653858	0.115395	0.887682	-0.427323	-1.30728	0.0384019	-2.3804	-0.285739	-1.4905	-0.612487	-2.17324	-0.394601	-0.714359	-1.14558	-0.355387	-2.0201	-1.27635	-0.958158	0.588508	0.276374	-1.85608	0.599217	-1.37052	-1.30813	-1.57516	-0.266699	-2.32082	-0.138633	0.708797	-1.88592	-1.31173	0.273795	-2.10951	-1.72531	0.515586	-0.214727	-2.66536	-2.0228	0.786797	-1.12276	-1.32636	Klebsiella	-1.0942	1.24074	0.309633
Jannaschia	-1.72757	-1.95403	-1.76052	-2.45815	-2.53703	-1.38975	-2.28638	-0.451683	-1.30728	-1.87008	-2.3804	-1.86552	-1.4905	-2.69167	-0.775305	-2.13496	-0.362177	-1.14558	-2.20665	-0.789654	-1.27635	-0.958158	-2.47707	-2.17078	-1.85608	-2.0793	-1.37052	-0.26674	-1.57516	-2.30809	-2.32082	-2.24244	-2.17373	-1.88592	-1.31173	-2.45048	-2.10951	-1.72531	-2.23953	-2.44261	0.722565	-0.259376	-2.15818	-1.12276	-1.32636	Jannaschia	-1.09779	1.18343	-1.8246
Leptotrichia_A	-1.72757	-1.95403	-1.76052	-2.45815	-2.53703	-1.38975	-2.28638	-2.16769	-1.30728	-1.87008	-2.3804	-1.86552	-1.4905	0.182813	-2.17324	-2.13496	-1.31642	-1.14558	-2.20665	-2.0201	-1.27635	-0.958158	-2.47707	-2.17078	-1.85608	-0.426089	-1.37052	-0.831011	-1.57516	-2.30809	0.636311	-0.34481	-2.17373	-1.88592	-0.408638	0.0758588	-2.10951	-1.72531	-2.23953	-2.44261	0.0980693	-2.0228	0.211037	-1.12276	-1.32636	Leptotrichia_A	-1.10091	1.0826	-2.1678
Duganella	-1.72757	-0.061937	0.173977	-2.45815	-0.0806673	-1.38975	-2.28638	0.274794	-1.30728	-1.87008	-2.3804	-1.86552	-1.4905	-2.69167	-1.09406	-2.13496	-1.31642	-1.14558	-2.20665	-2.0201	-1.27635	-0.958158	-2.47707	-2.17078	-1.85608	-2.0793	-1.37052	-1.30813	-1.57516	-2.30809	-2.32082	-2.24244	-2.17373	-1.88592	-1.31173	-2.45048	-2.10951	-1.72531	-2.23953	-2.44261	-0.0248772	-2.0228	0.320387	-1.12276	-1.32636	Duganella	-1.10317	1.08437	-1.18803
JAAUTG01	-1.72757	0.544279	-1.76052	-2.45815	-2.53703	-1.38975	-2.28638	-2.16769	-0.00624697	-1.87008	-2.3804	-1.86552	-1.4905	-2.69167	-2.17324	-2.13496	1.05649	0.653763	-2.20665	-2.0201	0.0458686	0.245962	-2.47707	-2.17078	-1.85608	-0.965358	0.231543	-0.194189	-1.57516	-2.30809	-0.95909	-2.24244	-2.17373	-1.88592	-0.709668	-2.45048	-2.10951	-1.72531	-2.23953	-2.44261	-2.66536	-2.0228	0.444965	1.35146	-1.32636	JAAUTG01	-1.11012	1.64631	-2.1678
MAG-121220-bin8	-1.72757	-1.95403	1.6186	-2.45815	-2.53703	-1.38975	-2.28638	-2.16769	-0.462179	-1.87008	-2.3804	-0.635073	-1.4905	-2.69167	0.234995	-2.13496	-1.31642	-1.14558	-2.20665	-0.514953	-1.27635	-0.958158	-2.47707	-0.723626	-1.85608	1.4975	-0.592366	-1.30813	-1.57516	-2.30809	-0.316496	-2.24244	-2.17373	-1.88592	-1.31173	-0.665151	0.494714	-1.72531	-2.23953	-2.44261	-2.66536	-0.0543207	0.94288	-1.12276	-1.32636	MAG-121220-bin8	-1.11142	1.38353	-2.1678
Palleronia	-1.72757	-1.95403	-1.76052	-2.45815	-2.53703	-1.38975	-0.855014	-2.16769	-1.30728	-1.87008	-2.3804	-1.86552	-1.4905	-2.69167	-2.17324	-2.13496	-1.31642	-1.14558	-2.20665	-2.0201	-1.27635	-0.958158	-2.47707	-2.17078	-0.148511	-2.0793	-1.37052	-1.30813	-1.57516	-2.30809	-2.32082	-2.24244	-2.17373	-1.88592	-1.31173	-2.45048	-2.10951	-1.72531	-2.23953	-2.44261	0.489674	-2.0228	-0.271688	-1.12276	-1.32636	Palleronia	-1.11609	1.08789	-1.88153
Stenotrophomonas_A	-0.104325	1.11415	-1.76052	0.809494	-0.0456716	-1.38975	-0.367299	0.282563	-0.462179	-0.45511	-0.36337	0.341304	-1.4905	0.183393	-2.17324	0.319881	1.31502	-1.14558	-2.20665	-0.741349	-1.27635	-0.356098	-0.134649	-0.170784	-1.85608	-0.0880754	-1.37052	-1.30813	-1.57516	-2.30809	0.629547	-2.24244	-0.894974	-1.88592	-1.31173	0.123551	-0.590998	-1.72531	0.170407	-0.664463	-2.66536	-2.0228	1.08857	-1.12276	-1.32636	Stenotrophomonas_A	-1.11886	1.29082	-0.142134
Anaerosalibacter	0.135748	-1.95403	-1.76052	-2.45815	-0.685775	-1.38975	0.674093	-2.16769	-0.353034	-1.87008	-2.3804	-1.86552	-1.4905	-2.69167	-2.17324	-2.13496	-0.714359	-1.14558	-2.20665	-2.0201	-1.27635	-0.958158	-0.376701	0.0545256	0.754579	-0.499518	-1.37052	0.55519	-1.57516	-2.30809	-2.32082	0.246114	-0.831304	0.862273	-0.357485	-2.45048	0.929902	-1.72531	-2.23953	-2.44261	0.131909	0.184022	-2.15818	-1.12276	-1.32636	Anaerosalibacter	-1.12233	1.10792	-1.20545
Bacillus	-0.125514	-1.95403	-1.76052	0.209306	-2.53703	-1.38975	-2.28638	-2.16769	-1.30728	-1.87008	-2.3804	-0.403124	-1.4905	-0.153849	-0.0763349	-2.13496	-1.31642	-1.14558	-2.20665	-2.0201	-1.27635	-0.958158	-2.47707	-2.17078	-1.85608	-2.0793	-1.37052	-1.30813	-1.57516	-2.30809	-0.156465	-2.24244	-2.17373	-1.88592	-1.31173	-2.45048	-2.10951	-1.72531	-0.824553	-2.44261	-0.075409	-2.0228	0.246655	-1.12276	-1.32636	Bacillus	-1.12388	1.05506	-1.63431
Actinomarina	-1.72757	-1.95403	1.60999	-2.45815	-2.53703	-1.38975	-2.28638	-2.16769	-1.30728	-1.87008	-2.3804	-1.86552	-1.4905	-2.69167	-0.353701	-2.13496	-1.31642	-1.14558	-2.20665	-2.0201	-1.27635	-0.481037	-0.98571	-2.17078	-1.15711	1.52965	-1.37052	0.524376	-1.57516	-2.30809	0.100786	-2.24244	-2.17373	-1.88592	-1.31173	-0.230372	0.00443132	-1.72531	-2.23953	-2.44261	-2.66536	0.161888	0.632809	-1.12276	-1.32636	Actinomarina	-1.12707	1.33381	-2.1678
Serratia_J	0.276747	-1.95403	-1.76052	1.87635	-0.429823	-1.38975	-2.28638	-0.427323	-1.30728	-1.56905	-0.80062	-0.21231	-1.4905	-2.69167	-2.17324	0.257733	0.202095	-1.14558	0.77698	0.184017	-0.0722307	-0.958158	0.639868	-0.772844	-0.600808	0.888714	-1.37052	-0.162005	-1.57516	-2.30809	-2.32082	1.09741	-2.17373	-1.88592	0.268056	-2.45048	0.652416	-1.72531	-2.23953	-2.44261	-2.66536	0.0378942	0.697945	-1.12276	-1.32636	Serratia_J	-1.13688	1.32846	-0.531386
D2472	-1.72757	-1.95403	1.54655	-2.45815	-2.53703	-1.38975	-2.28638	-2.16769	-1.30728	-1.87008	-2.3804	0.00953912	-1.4905	-0.0961721	0.907021	-2.13496	-1.31642	-1.14558	-0.808706	0.597945	-1.27635	-0.958158	-2.47707	-2.17078	-1.85608	1.49159	-1.37052	-1.30813	-1.57516	-2.30809	-0.150556	-2.24244	-2.17373	-1.88592	-1.31173	-2.45048	-2.10951	-1.72531	-2.23953	-2.44261	-2.66536	-0.230412	0.960747	-1.12276	-1.32636	D2472	-1.13779	1.36375	-2.1678
Cloacibacterium	-1.72757	0.639254	-1.76052	-2.45815	0.732012	1.63759	0.786607	-0.354773	-0.00624697	-1.87008	-0.547895	-1.86552	-0.888439	-2.69167	-2.17324	-2.13496	1.04152	0.903641	-2.20665	-2.0201	1.00921	0.272291	-2.47707	-2.17078	-1.85608	-0.371731	1.42951	1.00573	-0.056651	-2.30809	-0.371427	0.167496	-2.17373	-1.88592	1.25175	0.575644	-2.10951	-1.72531	-2.23953	-2.44261	-2.66536	-2.0228	0.64596	0.974151	-1.32636	Cloacibacterium	-1.1395	1.58094	0.0686591
Sphingobium_A	-1.72757	-1.95403	-1.76052	0.596849	-2.53703	-1.38975	-2.28638	0.0875866	-1.30728	-1.87008	-2.3804	-0.0661816	-1.4905	-2.69167	-2.17324	-2.13496	0.285641	-1.14558	-2.20665	-0.0906838	-0.674291	-0.958158	-2.47707	-2.17078	0.32001	-0.933173	-1.37052	-1.30813	-1.57516	-2.30809	-2.32082	-0.0275933	-2.17373	-1.88592	-0.0564555	-0.486693	-2.10951	-1.72531	-2.23953	-0.937464	-2.66536	-1.17771	0.374575	-1.12276	-1.32636	Sphingobium_A	-1.14251	0.969339	-1.10575
Gemella	-0.523454	-1.95403	-1.76052	0.386952	0.258151	-1.38975	-0.372564	0.713699	-1.30728	0.747965	0.502121	0.546098	-1.4905	-2.69167	-2.17324	-0.481751	-1.31642	-1.14558	-0.257256	0.0405951	-1.27635	-0.958158	1.10499	0.92786	-0.533862	1.28899	-1.37052	-0.26674	-1.57516	-2.30809	-2.32082	-0.0605935	1.34597	-0.0663714	-0.357485	-0.00487629	0.587717	-1.72531	-0.226689	-2.44261	0.0405051	0.0944676	-2.15818	-1.12276	-1.32636	Gemella	-1.15249	1.06631	-0.0807034
Anaerotardibacter	-1.72757	-1.95403	-1.76052	-2.45815	-2.53703	-1.38975	-2.28638	-2.16769	-1.30728	-1.87008	-2.3804	-1.86552	-1.4905	-0.107337	-2.17324	-2.13496	-1.31642	-1.14558	-2.20665	-2.0201	-1.27635	-0.958158	-0.778102	-2.17078	-0.212628	-2.0793	-1.37052	-1.30813	-1.57516	-1.30809	-2.32082	-0.941407	-2.17373	-1.88592	-1.31173	-2.45048	-2.10951	-1.72531	-2.23953	-2.44261	0.308231	-2.0228	-0.313081	-1.12276	-1.32636	Anaerotardibacter	-1.15323	1.02872	-2.1678
Brevibacterium	-0.773332	-1.95403	-1.76052	0.452478	-2.53703	-1.38975	-2.28638	-0.769746	-0.830156	-1.87008	-2.3804	-1.86552	-1.4905	-2.69167	-0.917972	0.052557	-0.316419	-1.14558	-2.20665	-0.451901	-0.577381	-0.958158	-0.503944	-2.17078	-0.952991	-0.477241	-1.37052	-1.30813	-1.57516	0.123272	-2.32082	-2.24244	-2.17373	-1.88592	-1.31173	-2.45048	-2.10951	-1.72531	-2.23953	-2.44261	-2.66536	0.19204	0.437317	-1.12276	-1.32636	Brevibacterium	-1.15462	1.28992	-1.30609
Oribacterium	0.00481937	-1.95403	-1.76052	-0.296779	-2.53703	-1.38975	0.22817	-0.0849006	-0.131186	-1.87008	-0.0540677	-1.86552	-1.4905	0.128533	-2.17324	-2.13496	-1.31642	-1.14558	-2.20665	-2.0201	-1.27635	-0.259188	-0.00285568	-0.471814	0.418077	-0.435849	-1.37052	-0.35389	-1.57516	-2.30809	-2.32082	-0.479009	-2.17373	0.56893	-1.31173	-0.0223457	0.908772	-1.72531	-2.23953	-2.44261	-2.66536	0.178593	0.450347	-1.12276	-1.32636	Oribacterium	-1.15469	1.29036	-0.816059
Campylobacter_D	-1.72757	-1.35197	-1.76052	0.915685	0.720405	-1.38975	0.0102878	0.475767	-1.30728	-0.790902	0.409177	0.59387	-1.4905	-0.737426	-2.17324	0.312194	0.239883	-1.14558	-2.20665	0.459904	-1.27635	-0.958158	1.70337	-0.848564	-1.85608	0.318639	-1.37052	0.354625	-1.57516	0.651426	0.806935	-0.022329	-0.441333	-0.145553	-1.31173	0.619927	-0.808482	-1.72531	-0.305028	-2.44261	-2.66536	0.230049	0.37964	-1.12276	-1.32636	Campylobacter_D	-1.1579	1.28398	0.146478
RF16	-1.72757	-1.95403	-1.76052	0.0603674	-2.53703	-1.38975	-0.493986	-2.16769	-1.30728	-1.87008	-2.3804	-0.133128	-1.4905	-2.69167	-2.17324	-0.511714	-0.839298	-1.14558	-2.20665	-2.0201	-1.27635	-0.958158	1.05848	-2.17078	-1.85608	-0.965358	-1.37052	-0.706073	-1.57516	-2.30809	-2.32082	-0.260166	-2.17373	-1.88592	-0.197785	-1.00332	-0.933421	-1.72531	-2.23953	-2.44261	-2.66536	-0.282441	0.891814	-1.12276	-1.32636	RF16	-1.15795	1.33569	-1.30562
Bacillus_J	-1.72757	-1.95403	-1.76052	0.0707702	-2.53703	-1.38975	-2.28638	-2.16769	-1.30728	-1.87008	-2.3804	-1.86552	-1.4905	0.0872061	-0.00298322	-2.13496	0.251782	-1.14558	-2.20665	-0.312533	0.103861	-0.0550682	0.151317	-2.17078	-1.85608	0.470927	-1.37052	-0.609163	-1.57516	-0.126248	-2.32082	-0.941407	-2.17373	-0.454552	0.256474	-0.827231	1.01434	-1.72531	-2.23953	-2.44261	-2.66536	0.673553	-0.112856	-1.12276	-1.32636	Bacillus_J	-1.16607	1.29603	-1.66202
Keratinibaculum	-1.72757	-1.95403	-1.76052	-2.45815	-2.53703	-1.38975	-2.28638	-2.16769	-1.30728	-1.87008	-2.3804	-1.86552	-1.4905	-2.69167	-2.17324	-1.28987	-1.31642	-1.14558	-2.20665	-2.0201	-1.27635	-0.958158	-2.47707	-2.17078	-1.85608	-2.0793	-1.37052	-1.30813	-1.57516	-2.30809	-2.32082	-2.24244	-2.17373	-1.88592	-1.31173	-2.45048	-2.10951	-1.72531	-2.23953	-2.44261	-0.0765269	-2.0228	-0.0151644	-1.12276	-1.32636	Keratinibaculum	-1.16771	0.990232	-2.1678
Brumimicrobium	-1.72757	-1.95403	-1.76052	-2.45815	-2.53703	-1.38975	-2.28638	-2.16769	-1.30728	-1.87008	-2.3804	-1.86552	-1.4905	-2.69167	-2.17324	-2.13496	-1.31642	-1.14558	-2.20665	-2.0201	-1.27635	-0.958158	-2.47707	-2.17078	0.457786	-2.0793	-1.37052	-1.30813	-1.57516	-2.30809	-2.32082	-2.24244	-2.17373	-0.341847	-1.31173	-2.45048	-0.4563	-1.72531	-2.23953	-2.44261	-2.66536	-0.103726	0.642538	-1.12276	-1.32636	Brumimicrobium	-1.16971	1.28876	-2.1678
Pseudothioglobus	-1.72757	-1.95403	0.751362	-2.45815	-2.53703	-1.38975	-0.256994	-2.16769	-0.830156	-1.87008	-2.3804	-1.02042	-1.4905	-2.69167	0.513391	-2.13496	-1.31642	-1.14558	-2.20665	0.672744	-1.27635	-0.958158	-2.47707	-2.17078	0.0784176	1.38638	-1.37052	0.0720787	-1.57516	-2.30809	-2.32082	-2.24244	-2.17373	-1.88592	-0.357485	-2.45048	0.369054	-1.72531	-1.03541	-2.44261	-2.66536	-0.282441	0.77277	-1.12276	-1.32636	Pseudothioglobus	-1.17779	1.29954	-1.76192
Eubacterium_B	-1.72757	-1.95403	-1.76052	-2.45815	-2.53703	-1.38975	-2.28638	-2.16769	-1.30728	-1.87008	-2.3804	-1.86552	-1.4905	-2.69167	-2.17324	-2.13496	-1.31642	-1.14558	-2.20665	-2.0201	-1.27635	-0.481037	-0.0968607	-2.17078	0.527735	-2.0793	-1.37052	-1.30813	-1.57516	-2.30809	0.336238	0.0317207	-2.17373	-1.88592	-1.31173	0.17586	0.0780087	-1.72531	-2.23953	-2.44261	-2.66536	0.207645	0.258461	-1.12276	-1.32636	Eubacterium_B	-1.18183	1.25059	-2.1678
Aequorivita	-1.72757	-1.95403	-1.76052	-2.45815	-2.53703	-1.38975	-2.28638	-2.16769	-1.30728	-1.87008	-2.3804	-1.86552	-1.4905	-2.69167	-2.17324	-2.13496	-1.31642	-1.14558	-2.20665	-2.0201	-1.27635	-0.958158	-2.47707	-2.17078	-1.85608	-2.0793	-1.37052	-1.30813	-1.57516	-2.30809	-2.32082	-2.24244	-2.17373	-1.18695	-1.31173	-2.45048	-2.10951	-1.72531	-2.23953	-2.44261	0.0248374	-2.0228	-0.239101	-1.12276	-1.32636	Aequorivita	-1.18813	0.965996	-2.1678
Ruminococcus_E	-1.72757	-1.95403	-1.76052	-0.0636948	-2.53703	-1.38975	-2.28638	-0.167686	-1.30728	-1.87008	-2.3804	-0.865522	-1.4905	-2.69167	-2.17324	-2.13496	-1.31642	-1.14558	-2.20665	-2.0201	-1.27635	-0.958158	-2.47707	-2.17078	-1.85608	-2.0793	-1.37052	-1.30813	-1.57516	-2.30809	-2.32082	-2.24244	-0.726569	-1.88592	-1.31173	-2.45048	-0.012602	-1.72531	-2.23953	-2.44261	-2.66536	-0.119714	0.505522	-1.12276	-1.32636	Ruminococcus_E	-1.19521	1.24812	-1.28891
Colwellia_A	0.851065	-1.95403	0.616056	-2.45815	-2.53703	-1.38975	-2.28638	-0.937237	-1.30728	-1.87008	-2.3804	0.268017	-1.4905	-2.69167	-2.17324	-2.13496	-1.31642	-1.14558	-2.20665	-2.0201	-1.27635	-0.958158	-2.47707	-2.17078	0.057733	1.75867	-1.37052	-1.30813	-1.57516	-2.30809	-2.32082	-2.24244	-2.17373	-1.88592	-1.31173	-2.45048	-2.10951	-1.72531	-2.23953	-2.44261	-2.66536	1.30394	-0.92773	-1.12276	-1.32636	Colwellia_A	-1.19681	1.41824	-1.92171
Phascolarctobacterium_A	-0.222424	-1.95403	-1.76052	-0.814694	0.172237	-1.38975	-2.28638	-2.16769	-0.608307	-1.87008	-2.3804	-0.450549	-1.4905	-2.69167	-2.17324	-2.13496	-1.31642	-1.14558	-2.20665	-0.76483	-1.27635	-0.180007	0.180939	-2.17078	-0.140078	-2.0793	-1.37052	-0.26674	-1.57516	-2.30809	-2.32082	0.322229	-2.17373	0.374156	-0.408638	-2.45048	0.739293	-1.72531	-2.23953	-2.44261	-2.66536	-0.171545	-0.239101	-0.344608	-1.32636	Phascolarctobacterium_A	-1.19827	1.13314	-1.29726
MAG-120531	-1.72757	-1.95403	1.22893	-2.45815	-2.53703	-1.38975	-2.28638	-2.16769	-1.30728	-1.87008	-2.3804	-1.86552	-1.4905	-2.69167	-0.270155	-2.13496	-1.31642	-1.14558	-2.20665	-2.0201	-1.27635	-0.958158	-2.47707	-2.17078	-1.85608	-2.0793	-1.37052	-1.30813	-1.57516	-2.30809	1.03788	-2.24244	-2.17373	-1.88592	-1.31173	-2.45048	-0.632391	-1.72531	-2.23953	-2.44261	-2.66536	-0.341562	0.702757	-1.12276	-1.32636	MAG-120531	-1.19932	1.27049	-2.1678
Macrococcus_B	-1.72757	-1.95403	-1.76052	-2.45815	-2.53703	-1.38975	0.130263	-2.16769	-1.30728	-1.87008	-2.3804	-1.86552	-1.4905	0.322011	-2.17324	-2.13496	-1.31642	-1.14558	-2.20665	-2.0201	-1.27635	-0.958158	-1.13465	0.284061	-1.25402	-0.58794	-1.37052	-1.30813	-1.57516	-0.0362503	0.515507	-1.16326	-0.668577	-0.470942	-1.31173	0.750643	-2.10951	-1.72531	-0.235205	-2.44261	-0.957788	0.790777	-2.15818	-1.12276	-1.32636	Macrococcus_B	-1.20282	1.1407	-1.68447
Massilia	0.487269	1.11527	0.0103309	-0.397449	-2.53703	-1.38975	-1.08226	-0.524233	-1.30728	-1.87008	-2.3804	-1.86552	-1.4905	-0.524351	-0.380853	-2.13496	-1.31642	-1.14558	-2.20665	-2.0201	-1.27635	-0.958158	-2.47707	-2.17078	-1.85608	-0.456052	-1.37052	-1.30813	-1.57516	-2.30809	-0.843696	-2.24244	-2.17373	-1.88592	0.268056	-2.45048	-2.10951	-1.72531	-2.23953	-2.44261	-2.66536	-0.721774	1.05374	-1.12276	-1.32636	Massilia	-1.20419	1.34322	-1.18615
Liquorilactobacillus	-1.72757	-1.95403	-1.76052	-2.45815	-2.53703	-1.38975	-0.684317	-2.16769	-1.30728	-0.75614	-2.3804	1.33697	-1.4905	-2.69167	-2.17324	-2.13496	-1.31642	-1.14558	-2.20665	-2.0201	-1.27635	-0.958158	-2.47707	-2.17078	0.534854	-2.0793	-1.37052	-1.30813	-1.57516	-2.30809	-2.32082	-2.24244	-2.17373	0.830088	-1.31173	-2.45048	-2.10951	-1.72531	-2.23953	-2.44261	-2.66536	0.70555	-0.387327	-1.12276	-1.32636	Liquorilactobacillus	-1.20648	1.26528	-1.84739
Capnocytophaga	-1.72757	-1.95403	-1.76052	0.261185	-2.53703	-1.38975	-2.28638	0.533882	-1.30728	-0.82869	-2.3804	-1.86552	-1.4905	-0.329941	-0.830822	-2.13496	-1.31642	-1.14558	-2.20665	-0.111618	-1.27635	-0.958158	-2.47707	-2.17078	-1.85608	-2.0793	-1.37052	-0.831011	-1.57516	-2.30809	-2.32082	-2.24244	-2.17373	-1.88592	-1.31173	0.694716	0.0723316	-1.72531	-2.23953	-2.44261	-0.265685	-2.0228	-0.068274	-1.12276	-1.32636	Capnocytophaga	-1.20808	0.937698	-1.08362
Fannyhessea	-1.72757	-1.95403	-1.76052	0.533965	-0.992965	-1.38975	-2.28638	-2.16769	-1.30728	-1.87008	-2.3804	0.255052	-1.4905	-2.69167	-2.17324	0.451624	-1.31642	-1.14558	-2.20665	-2.0201	-1.27635	-0.958158	-1.57398	-2.17078	-1.85608	-2.0793	-1.37052	-1.30813	-1.57516	-2.30809	-2.32082	-0.751075	-2.17373	-1.88592	-1.31173	-1.19521	-2.10951	-1.72531	-2.23953	-2.44261	-0.322936	-2.0228	-0.0120511	-1.12276	-1.32636	Fannyhessea	-1.20825	0.940541	-1.26056
Anaerotignum	-0.949423	-0.330782	-1.76052	-2.45815	0.278544	-1.38975	0.846842	-2.16769	-1.30728	-1.87008	-2.3804	-0.175326	-1.4905	-2.69167	-2.17324	-2.13496	-1.31642	-1.14558	-2.20665	-2.0201	-0.276351	-0.958158	-1.04571	-2.17078	-1.85608	-2.0793	-1.37052	-0.0776837	-1.57516	-2.30809	-2.32082	0.248925	-2.17373	-0.0598405	0.43646	-2.45048	0.640224	-1.72531	-2.23953	-2.44261	-2.66536	-0.0496758	0.33875	-1.12276	-1.32636	Anaerotignum	-1.21134	1.21684	-0.97804
Lacinutrix	-1.72757	-1.95403	-1.76052	-2.45815	-2.53703	-1.38975	-2.28638	-2.16769	-1.30728	-1.87008	-2.3804	-1.86552	-1.4905	-2.69167	-2.17324	-2.13496	-0.237238	-1.14558	-2.20665	-2.0201	-1.27635	-0.958158	-2.47707	-2.17078	-1.85608	-0.5111	-1.37052	-1.30813	-1.57516	-2.30809	-2.32082	-2.24244	-2.17373	-1.88592	-0.232547	-2.45048	-2.10951	-1.72531	-2.23953	-0.911135	-2.66536	-2.0228	-0.476938	0.132513	-1.32636	Lacinutrix	-1.21168	1.02189	-2.1678
Companilactobacillus	-0.448821	-1.95403	-1.76052	-2.45815	0.143302	-1.38975	-2.28638	-2.16769	0.283788	-1.87008	-2.3804	-1.3884	-0.791529	-2.69167	-2.17324	-2.13496	-1.31642	-1.14558	-2.20665	-2.0201	-1.27635	-0.958158	-2.47707	-2.17078	-1.85608	-0.315873	-1.37052	-1.30813	-1.57516	-2.30809	-1.8437	-2.24244	-2.17373	-1.88592	-1.31173	-0.74291	-2.10951	-1.72531	-2.23953	-2.44261	-2.66536	-0.266929	0.539921	-1.12276	-1.32636	Companilactobacillus	-1.21402	1.2337	-1.63173
UBA1711	-1.72757	-1.95403	-1.76052	0.252817	-0.165965	-1.38975	-2.28638	0.13551	-1.30728	-0.639634	-2.3804	-1.86552	-1.4905	-0.561335	-2.17324	-2.13496	-0.839298	-1.14558	-2.20665	-0.639892	0.0246793	-0.958158	0.0694707	-2.17078	-1.85608	0.41206	-1.37052	0.197017	-1.57516	-2.30809	-2.32082	-0.674235	-0.726569	-1.40879	-0.1656	-0.931967	-0.507452	-1.72531	-2.23953	-2.44261	-2.66536	-0.0450801	0.301213	-1.12276	-1.32636	UBA1711	-1.21683	1.20823	-0.690754
Enterococcus_A	-1.72757	-1.95403	-1.76052	-2.45815	-2.53703	-1.38975	-2.28638	-2.16769	-1.30728	-1.87008	-2.3804	-1.86552	-1.4905	0.424939	-0.190974	-2.13496	-1.31642	-1.14558	-2.20665	-2.0201	-1.27635	-0.958158	-0.30681	-2.17078	-1.85608	-2.0793	-1.37052	-1.30813	-1.57516	0.277369	0.736468	-0.471585	-2.17373	-1.88592	-0.197785	-0.65114	-0.185233	-1.72531	-2.23953	-2.44261	0.139462	-2.0228	-1.31308	-0.344608	-1.32636	Enterococcus_A	-1.21833	0.977107	-2.1678
Fundicoccus	-1.72757	-1.95403	-1.76052	0.31637	0.069348	-1.38975	0.374488	-2.16769	-1.30728	-0.75614	-2.3804	-0.91128	-1.4905	-2.69167	-2.17324	-0.379089	-1.31642	-1.14558	-2.20665	-2.0201	-1.27635	-0.958158	-1.04571	-2.17078	-1.85608	-0.0223966	-1.37052	-1.30813	-1.57516	-2.30809	-2.32082	0.337346	-2.17373	-1.88592	-1.31173	-1.40909	-2.10951	-1.72531	-2.23953	-2.44261	-2.66536	-0.103726	0.331779	-1.12276	-1.32636	Fundicoccus	-1.22151	1.20488	-0.559447
UBA3789	-1.72757	-1.95403	-1.76052	-0.632072	-2.53703	-1.38975	-1.2072	0.263678	-1.30728	0.91239	0.0789889	-0.263462	-1.4905	-1.1006	-2.17324	-2.13496	-0.839298	-1.14558	-2.20665	-2.0201	-1.27635	-0.958158	-2.47707	-2.17078	-1.85608	-0.170816	-1.37052	-1.30813	-1.57516	-2.30809	-2.32082	-2.24244	-2.17373	-1.88592	-0.834607	-2.45048	-0.729301	-1.72531	-2.23953	-2.44261	-2.66536	-0.41002	0.628572	-1.12276	-1.32636	UBA3789	-1.22309	1.23918	-1.10048
Pelagerythrobacter	-1.72757	-1.95403	-1.76052	-2.45815	-2.53703	-1.38975	-2.28638	-2.16769	-1.30728	-1.87008	-2.3804	-1.86552	-1.4905	-2.69167	-2.17324	-2.13496	1.518	-0.145577	-2.20665	-2.0201	1.68744	-0.958158	0.782761	-2.17078	-1.85608	-2.0793	-1.37052	1.30253	-1.57516	-2.30809	-2.32082	0.406898	-2.17373	-1.88592	1.81796	0.661454	-2.10951	-1.72531	-2.23953	-2.44261	-0.949355	-2.0228	-2.15818	1.5521	-1.32636	Pelagerythrobacter	-1.22454	1.46891	-2.1678
Coprosoma	-1.72757	-1.95403	-1.76052	-2.45815	-2.53703	-1.38975	-2.28638	-2.16769	-1.30728	-1.87008	-2.3804	-0.403124	-1.4905	-2.69167	-2.17324	-2.13496	-1.31642	-1.14558	-2.20665	-2.0201	-1.27635	-0.958158	-0.0473197	-2.17078	-0.337567	-0.407204	-1.37052	-1.30813	-1.57516	-2.30809	-2.32082	-2.24244	-2.17373	-1.88592	-1.31173	-2.45048	-2.10951	-1.72531	-2.23953	-2.44261	-2.66536	-0.379351	0.582972	-1.12276	-1.32636	Coprosoma	-1.22558	1.22978	-2.1678
Actinomyces	-1.72757	-1.95403	-1.76052	0.0616815	-2.53703	-1.38975	-2.28638	0.270065	-1.30728	-1.87008	-2.3804	-1.86552	-1.4905	0.4821	0.00284632	0.602229	-1.31642	-1.14558	-2.20665	0.330145	-1.27635	-0.958158	0.162415	-2.17078	-1.85608	0.673515	-1.37052	-1.30813	-1.57516	0.201111	0.534702	-0.205011	-2.17373	-1.88592	0.179634	0.395857	-0.466059	-1.72531	-2.23953	-2.44261	-0.148163	-2.0228	-0.372849	-1.12276	-1.32636	Actinomyces	-1.23926	0.897142	-1.17628
Babela	-1.72757	-1.05094	-1.76052	-2.45815	0.0768085	-1.38975	-2.28638	-2.16769	-1.30728	-1.87008	-0.216051	-1.86552	-1.4905	-2.69167	-2.17324	-2.13496	-1.31642	-1.14558	-2.20665	-2.0201	-1.27635	-0.958158	-2.47707	-2.17078	-1.85608	-2.0793	-1.37052	-1.30813	-1.57516	-2.30809	-2.32082	-2.24244	-2.17373	-1.88592	-1.31173	-2.45048	-2.10951	-1.72531	-2.23953	-2.44261	-2.66536	-0.315234	0.435107	-1.12276	-1.32636	Babela	-1.23954	1.19669	-1.64503
Savagea	-0.147791	-1.95403	-1.76052	-0.245959	-0.945969	-1.38975	-0.134089	-0.47749	-0.529126	-1.87008	-0.139854	-0.689431	-1.4905	-0.816607	-2.17324	-0.0143898	-1.31642	-1.14558	-2.20665	-2.0201	-0.674291	-0.958158	0.781565	-2.17078	0.185312	0.265091	-1.37052	-0.529981	-1.57516	-0.410465	-2.32082	-2.24244	-2.17373	-0.329613	-1.31173	-1.19521	0.0918851	-1.72531	-2.23953	-2.44261	-2.66536	0.60864	-0.495421	-1.12276	-1.32636	Savagea	-1.24065	1.22237	-0.638652
IMCC9063	-1.72757	-1.95403	0.0968114	-2.45815	-2.53703	-1.38975	-2.28638	-2.16769	-1.30728	-1.87008	-2.3804	-1.86552	-1.4905	-2.69167	-0.214204	-2.13496	-1.31642	-1.14558	-2.20665	-2.0201	-1.27635	-0.958158	-2.47707	-2.17078	-1.85608	-0.0880754	-1.37052	-1.30813	-1.57516	-2.30809	-1.06554	-2.24244	-2.17373	-0.122487	-1.31173	-2.45048	-2.10951	-1.72531	-2.23953	-2.44261	-2.66536	-0.399554	0.510207	-1.12276	-1.32636	IMCC9063	-1.24107	1.20571	-2.1678
Marisimplicoccus	-1.72757	-1.95403	1.29447	-2.45815	-2.53703	-0.486665	0.220128	-2.16769	-1.30728	-1.87008	-2.3804	-1.86552	-1.4905	-2.69167	0.302426	-2.13496	-1.31642	-1.14558	-2.20665	0.312336	-0.799229	-0.958158	-2.47707	-2.17078	-1.85608	1.46526	-1.37052	-1.30813	-1.09804	-2.30809	0.873974	-2.24244	-1.17373	-1.88592	-1.31173	-0.797268	0.051856	-1.72531	-2.23953	-2.44261	-2.66536	-0.74405	0.839207	-1.12276	-1.32636	Marisimplicoccus	-1.24366	1.27029	-1.48588
Enterococcus_E	-1.72757	0.364032	-1.76052	-2.45815	0.144208	-1.38975	-0.189467	-2.16769	-1.30728	-1.87008	-0.243683	-1.86552	-1.4905	-2.69167	-2.17324	-2.13496	-1.31642	-1.14558	-2.20665	-2.0201	-0.498199	-0.958158	-1.17604	-2.17078	-1.85608	-0.736879	-1.37052	-1.30813	-1.57516	-2.30809	-2.32082	-2.24244	-2.17373	-1.88592	-1.31173	1.01949	-2.10951	-1.72531	-2.23953	-0.460343	-2.66536	-0.341562	-1.55612	-1.12276	-1.32636	Enterococcus_E	-1.24542	0.844709	-1.21217
Aquicella_A	-1.72757	-1.25506	-1.76052	-0.759177	-0.737693	-1.38975	-2.28638	-2.16769	-1.30728	-1.87008	-2.3804	-1.86552	-1.4905	-2.69167	-2.17324	-2.13496	-1.31642	-1.14558	-2.20665	-2.0201	-1.27635	-0.958158	-0.4903	-2.17078	-0.625632	-2.0793	-1.37052	-1.30813	-1.57516	-2.30809	-2.32082	-2.24244	-2.17373	-1.88592	-1.31173	-2.45048	-2.10951	-1.72531	-2.23953	-2.44261	-2.66536	-0.274616	0.345612	-1.12276	-1.32636	Aquicella_A	-1.24768	1.17855	-1.46814
Neolewinella	-1.72757	-1.95403	-1.76052	-2.45815	-2.53703	-1.38975	-2.28638	-2.16769	-1.30728	-1.87008	-2.3804	-1.86552	-1.4905	-2.69167	-2.17324	-2.13496	-1.31642	-1.14558	-2.20665	-2.0201	-0.234958	-0.958158	-2.47707	-2.17078	-1.85608	-2.0793	-1.37052	-0.831011	-1.57516	-2.30809	0.617702	-2.24244	-2.17373	-1.88592	-1.31173	-2.45048	-2.10951	-1.72531	-2.23953	-2.44261	1.57487	-2.0228	-2.15818	-1.12276	-1.32636	Neolewinella	-1.24964	1.47284	-2.1678
Methylotenera_A	-1.72757	1.76339	0.799385	-0.243303	-2.53703	-1.38975	-2.28638	-2.16769	-1.30728	-1.87008	-2.3804	-1.86552	-1.4905	0.0557435	-2.17324	-2.13496	-1.31642	-1.14558	-2.20665	-2.0201	-1.27635	-0.958158	-2.47707	-2.17078	-1.85608	-0.435849	-1.37052	-1.30813	-1.57516	-2.30809	-2.32082	-2.24244	-2.17373	-1.88592	-1.31173	-2.45048	-2.10951	-1.72531	-2.23953	-2.44261	-1.30363	-2.0228	0.713394	-1.12276	-1.32636	Methylotenera_A	-1.2508	1.08622	-1.72483
Epilithonimonas	-1.72757	-1.95403	-1.76052	0.63772	-0.147867	1.11267	-2.28638	-2.16769	1.33221	-1.87008	-2.3804	-0.786341	0.865527	-2.69167	-2.17324	-2.13496	-1.31642	-0.242487	-2.20665	-2.0201	-1.27635	-0.259188	-2.47707	-2.17078	-1.85608	0.124819	-0.592366	-1.30813	-1.57516	-2.30809	-2.32082	0.461713	-2.17373	-1.88592	-1.31173	0.65537	-2.10951	-1.72531	-2.23953	-2.44261	-2.66536	-0.244652	0.293607	-1.12276	-1.32636	Epilithonimonas	-1.25136	1.1697	-0.570308
BACL14	-1.72757	-1.35197	1.23991	-2.45815	-2.53703	-0.486665	-2.28638	-2.16769	-1.30728	-1.87008	-2.3804	-1.86552	-1.4905	-2.69167	0.157169	-1.23187	-1.31642	-1.14558	-2.20665	0.222935	-1.27635	-0.958158	-0.494801	-0.262299	-0.276297	1.21273	-1.37052	-0.26674	-1.57516	-2.30809	-0.889454	-2.24244	-0.367547	-1.88592	-1.31173	-2.45048	-0.353637	-1.72531	-0.792368	-2.44261	-2.66536	-0.624864	0.673051	-1.12276	-1.32636	BACL14	-1.25148	1.22772	-1.98718
Butyrivibrio_A	-1.72757	-1.95403	-1.76052	-0.914078	-0.276962	-1.38975	0.0956397	-2.16769	-1.30728	-1.87008	-2.3804	-0.0661816	-1.4905	-2.69167	-2.17324	0.502526	-1.31642	-1.14558	-2.20665	-2.0201	-1.27635	-0.958158	-1.36313	-0.591	-1.85608	-1.12506	-1.37052	-0.706073	-1.57516	-2.30809	-2.32082	-2.24244	-0.140303	-0.0470662	-1.31173	-1.17173	-0.0488142	-1.72531	-2.23953	-2.44261	-2.66536	-0.119714	0.134077	-1.12276	-1.32636	Butyrivibrio_A	-1.25712	1.15243	-0.930568
Polaribacter_A	-1.72757	-1.95403	0.963755	-2.45815	-2.53703	-1.38975	-0.229473	-2.16769	-1.30728	-1.87008	-2.3804	-1.86552	-1.4905	-2.69167	-2.17324	-2.13496	-0.140328	-1.14558	-2.20665	-2.0201	-0.577381	-0.958158	-2.47707	-2.17078	-0.0852288	0.584399	-1.37052	0.462719	-1.57516	-2.30809	-0.0375162	-2.24244	-2.17373	-1.88592	-0.311728	-2.45048	0.94164	-1.72531	-2.23953	-2.44261	-2.66536	-0.244652	0.251754	-1.12276	-1.32636	Polaribacter_A	-1.25833	1.15872	-1.75642
Exiguobacterium_A	-1.72757	-1.95403	-1.76052	-2.45815	-2.53703	-1.38975	0.168467	-2.16769	-1.30728	-1.87008	-0.181746	-1.86552	-1.4905	-2.69167	-2.17324	-2.13496	-0.714359	-0.668456	-2.20665	-2.0201	-1.27635	-0.958158	-0.369862	-2.17078	-0.287879	-2.0793	-1.37052	-1.30813	-1.57516	-2.30809	-2.32082	-0.698369	-2.17373	-1.88592	-1.31173	-1.19521	-2.10951	-1.72531	-2.23953	-2.44261	-0.564988	0.0635561	-2.15818	-1.12276	-1.32636	Exiguobacterium_A	-1.25856	0.944814	-1.67683
Diaphorobacter_A	-1.72757	-1.95403	-1.76052	-2.45815	1.12459	1.58843	0.0828385	1.41721	-0.161149	-1.87008	0.911631	-1.86552	-1.4905	-0.3206	-2.17324	-2.13496	1.84764	1.59162	-2.20665	-2.0201	1.43546	1.3783	-2.47707	-2.17078	-1.85608	-2.0793	1.57985	1.86301	0.535425	-2.30809	-2.32082	-2.24244	-2.17373	-1.88592	1.87804	-2.45048	-2.10951	-0.947158	-2.23953	-2.44261	-2.66536	-0.818684	-2.15818	1.85861	-1.32636	Diaphorobacter_A	-1.25877	1.67959	0.350984
Hominimerdicola	-0.882476	-1.95403	-1.76052	-2.45815	-2.53703	-1.38975	-2.28638	-2.16769	-1.30728	-1.87008	-2.3804	-1.86552	-1.4905	-2.69167	-2.17324	-2.13496	-1.31642	-1.14558	-2.20665	-0.605129	-1.27635	-0.958158	-2.47707	-2.17078	-1.85608	-2.0793	-1.37052	-1.30813	-1.57516	-2.30809	-2.32082	-2.24244	-2.17373	-1.88592	-1.31173	-2.45048	-0.331361	-1.72531	-2.23953	-2.44261	-2.66536	-0.259376	0.258461	-1.12276	-1.32636	Hominimerdicola	-1.25967	1.15791	-2.1678
Loigolactobacillus	0.0505769	-1.95403	-1.76052	-1.13593	0.238941	-1.38975	-0.730075	0.309435	-1.30728	-1.87008	-2.3804	-0.689431	-1.4905	-2.69167	-0.168924	-0.7036	-1.31642	-1.14558	-2.20665	0.153084	-1.27635	-0.958158	-2.47707	-2.17078	-1.85608	-0.0880754	-1.37052	-1.30813	-1.57516	-2.30809	-2.32082	-2.24244	-2.17373	-0.681795	-1.31173	-2.45048	-2.10951	-1.72531	-2.23953	-2.44261	0.228403	-0.74405	-2.15818	-1.12276	-1.32636	Loigolactobacillus	-1.26093	0.970575	-0.541476
Novosphingobium	-1.72757	0.864194	-0.719128	0.495613	-0.390905	-1.38975	-2.28638	-2.16769	-1.30728	-1.87008	-2.3804	-1.86552	-1.4905	-2.69167	-2.17324	-0.812744	-1.31642	-1.14558	-2.20665	-2.0201	-0.373261	-0.958158	-1.63197	-2.17078	-0.651961	0.0909602	-1.37052	-0.463035	-1.57516	-2.30809	-2.32082	-2.24244	-2.17373	-1.88592	-1.31173	-2.45048	-0.0413262	-1.72531	-2.23953	-2.44261	-0.8141	-2.0228	0.161967	-1.12276	-1.32636	Novosphingobium	-1.26111	0.919184	-1.14782
MED-G09	-1.72757	-1.95403	0.872947	-2.45815	-2.53703	-1.38975	-2.28638	-2.16769	-1.30728	-1.87008	-2.3804	-1.86552	-1.4905	-2.69167	-2.17324	-2.13496	-1.31642	-1.14558	-2.20665	-0.697883	-1.27635	-0.958158	-0.0361629	-2.17078	-1.85608	0.731603	-1.37052	-0.308133	-1.57516	-2.30809	-2.32082	-2.24244	-2.17373	-1.88592	-0.357485	-2.45048	-0.787293	-1.72531	-2.23953	-0.951252	-2.66536	-2.0228	0.521249	-1.12276	-1.32636	MED-G09	-1.26121	1.08151	-2.1678
Haemophilus_D	-1.72757	1.43972	-0.438302	0.681103	-2.53703	-1.38975	-0.62362	-0.354773	-1.30728	-0.75614	-0.179006	0.0887204	-1.4905	-2.69167	-0.259431	-0.501495	-1.31642	-1.14558	-2.20665	-2.0201	-1.27635	-0.958158	-2.47707	-2.17078	-1.85608	0.140807	-1.37052	-1.30813	-1.57516	-0.316866	-2.32082	-2.24244	-2.17373	-0.283855	-1.31173	-0.197627	-0.85424	-1.72531	-2.23953	-2.44261	-2.66536	-0.177706	0.157791	-1.12276	-1.32636	Haemophilus_D	-1.26283	1.14702	-0.844816
Motiliproteus	-1.72757	-1.95403	-1.76052	-2.45815	-2.53703	-1.38975	-2.28638	-2.16769	-1.30728	-1.87008	-2.3804	-1.86552	-1.4905	-2.69167	-2.17324	-2.13496	-1.31642	-1.14558	-2.20665	-2.0201	-1.27635	-0.958158	-2.47707	-2.17078	-1.85608	-2.0793	-1.37052	-1.30813	-1.57516	-0.544664	-2.32082	-2.24244	-2.17373	-1.88592	-1.31173	-2.45048	-2.10951	-1.72531	-2.23953	-0.073398	-0.880029	-2.0228	-2.15818	-1.12276	-1.32636	Motiliproteus	-1.26392	0.769954	-2.1678
Flavipsychrobacter	-1.72757	-0.121523	-1.76052	0.373723	-2.53703	-1.38975	-2.28638	-2.16769	-1.30728	-1.87008	-2.3804	0.102961	-1.4905	-0.196124	-0.668095	-2.13496	-1.31642	-1.14558	-2.20665	-2.0201	-1.27635	-0.958158	-0.494801	-2.17078	-0.600808	-2.0793	-1.37052	-1.30813	-1.57516	-2.30809	-0.630621	-0.598984	-2.17373	-1.88592	-1.31173	-1.24636	-0.228698	-1.72531	-2.23953	0.34129	-1.32294	-2.0228	-2.15818	-1.12276	-1.32636	Flavipsychrobacter	-1.26863	0.89213	-1.60143
Joostella	-1.72757	-1.95403	-1.76052	-2.45815	-2.53703	-1.38975	-2.28638	-2.16769	-1.30728	-1.87008	-2.3804	-1.86552	-1.4905	-2.69167	-2.17324	-2.13496	-1.31642	-1.14558	-2.20665	-2.0201	-1.27635	-0.958158	-2.47707	-2.17078	-1.85608	-2.0793	-1.37052	-1.30813	-1.57516	-2.30809	-2.32082	-2.24244	-2.17373	-1.88592	-1.31173	-2.45048	-2.10951	-1.72531	-2.23953	-2.44261	0.104757	-2.0228	-0.815756	-1.12276	-1.32636	Joostella	-1.27092	0.90143	-2.1678
Ralstonia	-1.72757	-1.95403	-1.76052	-2.45815	-0.874275	-1.38975	-2.28638	-2.16769	-1.30728	-1.87008	-2.3804	0.171904	-1.4905	0.332407	-2.17324	-2.13496	-1.31642	-1.14558	-2.20665	-2.0201	-1.27635	-0.958158	0.993192	-2.17078	-1.85608	-2.0793	-1.37052	-1.30813	-1.57516	-2.30809	-2.32082	0.283902	-2.17373	-1.88592	-1.31173	0.652296	-2.10951	-1.72531	-2.23953	-2.44261	-0.696876	-2.0228	-0.0214586	-1.12276	-1.32636	Ralstonia	-1.27215	0.87794	-1.83525
Alcaligenes	0.814005	-1.95403	-1.76052	0.00872109	-0.550262	-1.38975	-2.28638	-2.16769	-1.30728	-1.87008	-2.3804	-1.86552	-1.4905	-2.69167	-0.387915	-2.13496	-1.31642	-1.14558	-2.20665	-2.0201	-1.27635	-0.958158	-2.47707	-2.17078	-1.85608	-2.0793	-1.37052	-1.30813	-1.57516	-2.30809	-2.32082	-2.24244	-2.17373	-1.88592	-1.31173	-2.45048	-0.905392	-1.72531	-2.23953	-2.44261	-2.66536	-0.0832844	-0.0310744	-1.12276	-1.32636	Alcaligenes	-1.27858	1.12158	-1.27707
VFKE01	-1.72757	-0.141118	-1.76052	1.20319	0.521393	-1.38975	0.615626	-2.16769	-1.30728	0.605588	-2.3804	0.701504	-1.4905	-2.69167	-2.17324	1.05425	-1.31642	-1.14558	-2.20665	-0.451901	-1.27635	-0.958158	-2.47707	-2.17078	-1.85608	1.0736	-1.37052	-1.30813	-1.57516	-2.30809	-2.32082	-2.24244	-2.17373	-1.88592	-1.31173	-2.45048	-2.10951	-1.72531	-2.23953	-2.44261	-1.174	-2.0228	0.401727	-1.12276	-1.32636	VFKE01	-1.28113	0.976702	-0.243446
Dietzia	-1.72757	-1.95403	0.0907372	0.478367	-0.231682	-1.38975	-2.28638	-2.16769	-1.30728	-1.87008	-2.3804	-1.86552	-1.4905	-2.69167	-0.186473	-2.13496	-1.31642	-1.14558	-2.20665	-2.0201	-1.27635	-0.958158	-2.47707	-2.17078	-1.85608	-2.0793	-1.37052	-1.30813	-1.57516	-2.30809	-2.32082	-2.24244	-2.17373	-1.88592	-1.31173	-2.45048	-2.10951	-1.72531	-2.23953	-2.44261	-0.334945	-2.0228	-0.442176	-1.12276	-1.32636	Dietzia	-1.28194	0.839685	-1.11943
Gramella	-1.72757	-1.95403	-1.76052	-2.45815	-2.53703	-1.38975	-2.28638	-2.16769	-1.30728	-1.87008	-2.3804	-1.86552	-1.4905	-2.69167	-2.17324	-2.13496	1.0656	-1.14558	-2.20665	-2.0201	0.863528	-0.958158	-2.47707	-2.17078	-1.85608	-2.0793	-1.37052	1.08807	-1.57516	-2.30809	-2.32082	-2.24244	-2.17373	-1.88592	-0.107608	-2.45048	0.030367	-1.72531	-2.23953	-2.44261	1.36431	-2.0228	-2.15818	-1.12276	-1.32636	Gramella	-1.28474	1.39239	-2.1678
Vreelandella	-0.613631	-1.95403	0.901292	-0.135927	0.11035	-1.38975	0.369721	-2.16769	-1.30728	-1.87008	-0.187279	-1.86552	-1.4905	-0.0423335	-0.360332	-2.13496	-1.31642	-1.14558	-2.20665	-0.175005	-1.27635	-0.958158	-2.47707	-2.17078	-1.85608	1.34049	-1.37052	-1.30813	-1.57516	0.0363004	-0.549965	1.12974	-2.17373	-1.04082	-1.31173	-2.45048	-0.195698	-1.72531	-2.23953	-2.44261	-2.66536	-0.10899	-0.0578086	-1.12276	-1.32636	Vreelandella	-1.28732	1.11018	-0.64266
Proteocatella	-0.347363	-1.95403	-1.76052	-2.45815	0.421053	-1.38975	0.518443	-2.16769	-1.30728	-1.87008	-0.624529	-1.86552	-1.4905	-2.69167	-0.440851	-2.13496	-0.275027	-1.14558	-2.20665	-2.0201	0.592881	0.155785	-0.38365	-2.17078	-1.85608	0.400705	-1.37052	-0.405043	-1.57516	-2.30809	-2.32082	0.444199	0.44117	-1.88592	-0.408638	-0.760284	-0.85424	-1.72531	-2.23953	-2.44261	-2.66536	-0.50429	0.281154	-1.12276	-1.32636	Proteocatella	-1.29671	1.12561	-1.01522
UBA952	-1.72757	-0.229756	0.974279	0.14608	-2.53703	-1.38975	-2.28638	-2.16769	-1.30728	-1.87008	-2.3804	-1.86552	-1.4905	-2.69167	-0.605043	-2.13496	-0.839298	-1.14558	-2.20665	0.501035	-1.27635	-0.958158	-2.47707	-0.809056	-1.85608	0.808878	-1.37052	-1.30813	-1.57516	-2.30809	-1.20687	-2.24244	-0.540259	-1.88592	-1.31173	-2.45048	-2.10951	-1.72531	-2.23953	-2.44261	-2.66536	-0.315234	0.0873335	-1.12276	-1.32636	UBA952	-1.2975	1.1042	-1.64695
Providencia_D	-0.312601	-1.95403	-1.76052	-0.518627	0.0768085	-1.38975	-0.0286988	-2.16769	-1.30728	-0.351569	-0.529145	0.652992	-1.4905	0.141479	-0.34717	-2.13496	-1.31642	-1.14558	-2.20665	-2.0201	-1.27635	-0.958158	0.312509	0.386723	-1.85608	-2.0793	-1.37052	-1.30813	-1.57516	0.198413	0.339099	0.234684	1.07694	-1.88592	-1.31173	0.841776	0.32024	-1.72531	-2.23953	-2.44261	-0.198491	-0.560406	-2.15818	-1.12276	-1.32636	Providencia_D	-1.30147	0.875723	-0.805592
Arenibacter	-1.72757	-1.05094	-1.76052	-2.45815	-2.53703	-1.38975	-2.28638	-2.16769	-1.30728	-1.87008	-2.3804	-1.86552	-1.4905	-2.69167	-2.17324	-2.13496	-1.31642	-1.14558	-2.20665	-2.0201	-1.27635	-0.958158	-2.47707	-2.17078	-1.85608	-2.0793	-1.37052	-1.30813	-1.57516	-2.30809	-2.32082	-2.24244	-2.17373	-1.88592	-1.31173	-2.45048	-2.10951	-1.72531	-2.23953	-2.44261	0.0185885	-2.0228	-0.92773	-1.12276	-1.32636	Arenibacter	-1.30395	0.864556	-2.1678
Cerasibacillus	-0.648393	-1.95403	-1.76052	-0.222618	-2.53703	-1.38975	-0.0688934	0.164753	-1.30728	-1.87008	-2.3804	-1.86552	-1.4905	-2.69167	-0.41737	-2.13496	-1.31642	-1.14558	-2.20665	-2.0201	-1.27635	-0.958158	-1.57398	-2.17078	-1.85608	-0.778271	-1.37052	-1.30813	-1.57516	-0.802942	-2.32082	-2.24244	-2.17373	-1.88592	-1.31173	-0.658089	-2.10951	-1.72531	-2.23953	-2.44261	-2.66536	-0.266929	-0.00896004	-1.12276	-1.32636	Cerasibacillus	-1.3055	1.08956	-0.810709
UBA1179	-1.72757	-1.95403	-1.76052	-0.23543	-2.53703	-1.38975	-0.411316	-2.16769	-1.30728	-1.87008	-2.3804	-0.0731305	-1.4905	-2.69167	-2.17324	-2.13496	-1.31642	-1.14558	-2.20665	-2.0201	-1.27635	-0.958158	0.970241	-2.17078	-0.901838	-0.0749801	-1.37052	-0.831011	-1.57516	-2.30809	-2.32082	-0.780039	-0.571667	-1.88592	-0.408638	0.238828	-0.150471	-1.72531	-2.23953	-2.44261	-2.66536	-0.114319	-0.175908	-1.12276	-1.32636	UBA1179	-1.30789	1.0836	-1.34824
Paucilactobacillus	-0.648393	-1.95403	-1.76052	0.958494	0.273199	-1.38975	0.636867	0.150377	-1.30728	-0.000851376	0.0996034	2.57042	-1.4905	-1.4364	-2.17324	-0.166481	-1.31642	-1.14558	-2.20665	0.462771	-1.27635	-0.958158	-2.47707	-2.17078	-1.85608	0.31515	-1.37052	-1.30813	-1.57516	-2.30809	-2.32082	-2.24244	-2.17373	-1.88592	-1.31173	-1.33654	-2.10951	-1.72531	-2.23953	-2.44261	-2.66536	-1.17771	0.885183	-1.12276	-1.32636	Paucilactobacillus	-1.30827	1.26424	0.125836
Emergencia	-1.72757	-1.95403	-1.76052	-2.45815	-0.269862	-1.38975	-0.0768624	-2.16769	-1.30728	-1.87008	-2.3804	-0.543303	-1.4905	-2.69167	-2.17324	-2.13496	-1.31642	-1.14558	-2.20665	-2.0201	-1.27635	-0.958158	-2.47707	-0.679422	0.880316	-2.0793	-1.37052	-1.30813	-1.57516	-2.30809	-2.32082	-2.24244	-2.17373	0.510284	0.0499999	-2.45048	0.838901	-1.72531	-2.23953	-2.44261	-2.66536	0.516272	-0.815756	-1.12276	-1.32636	Emergencia	-1.30943	1.16058	-1.27246
Soehngenia	-1.72757	-1.95403	-1.76052	-1.20287	-0.0185194	-1.38975	-2.28638	-2.16769	-1.30728	-0.614811	-2.3804	-1.86552	-1.4905	-2.69167	-2.17324	-2.13496	-1.31642	-1.14558	-2.20665	-2.0201	-1.27635	-0.958158	0.182844	-2.17078	-1.85608	-2.0793	-1.37052	-1.30813	-1.57516	-0.544664	-2.32082	-2.24244	-2.17373	-1.88592	-1.31173	-1.07027	0.268886	-1.72531	-2.23953	-2.44261	-2.66536	0.15904	-0.504967	-1.12276	-1.32636	Soehngenia	-1.31717	1.09188	-1.41304
Brevundimonas	-1.72757	1.27795	0.672448	0.448727	-2.53703	-1.38975	-0.809256	-2.16769	-1.30728	-1.87008	-2.3804	-0.865522	-1.4905	-2.69167	-2.17324	-0.364112	-1.31642	-1.14558	-2.20665	-2.0201	-1.27635	-0.958158	-2.47707	-2.17078	0.442772	0.413459	-1.37052	-1.30813	-1.57516	-2.30809	-2.32082	-0.780039	-2.17373	-0.681795	-0.408638	0.757692	-2.10951	-1.72531	-2.23953	-2.44261	0.202698	-2.0228	-1.20394	-1.12276	-1.32636	Brevundimonas	-1.3193	0.908319	-1.291
Nanosyncoccus	-1.72757	-1.95403	-1.76052	-1.3442	0.154048	-1.38975	-0.706594	-2.16769	-1.30728	-1.87008	-2.3804	0.0887204	-1.4905	-2.69167	-2.17324	-2.13496	-1.31642	-1.14558	-2.20665	-1.175	-1.27635	-0.958158	-2.47707	-0.828361	-1.85608	0.420386	-1.37052	-1.30813	-1.57516	-0.717027	-2.32082	-2.24244	-0.304495	-1.88592	-1.31173	-2.45048	-0.410542	-1.72531	-2.23953	-2.44261	-2.66536	-0.680381	0.314577	-1.12276	-1.32636	Nanosyncoccus	-1.32048	1.11267	-1.09084
Romboutsia_E	-1.72757	-1.95403	-1.76052	0.720543	0.375189	-1.38975	0.00587869	0.0602008	-1.30728	-1.87008	-2.3804	-1.86552	-1.4905	-2.69167	-2.17324	0.819761	-1.31642	-1.14558	-2.20665	-2.0201	-1.27635	-0.958158	-2.47707	0.379445	-0.814688	0.523843	-1.37052	-0.609163	-1.57516	-2.30809	0.499384	0.767014	-0.388397	-1.88592	-1.31173	0.346787	-0.578033	-1.72531	-2.23953	-2.44261	-2.66536	-0.360046	-0.00589081	-1.12276	-1.32636	Romboutsia_E	-1.32051	1.07309	-0.0455888
Pseudopontixanthobacter	-1.72757	-1.95403	-1.76052	-2.45815	-2.53703	-1.38975	-2.28638	-2.16769	-1.30728	-1.87008	-2.3804	-1.86552	-1.4905	-2.69167	-2.17324	-2.13496	-1.31642	-1.14558	-2.20665	-2.0201	-1.27635	-0.958158	-2.47707	-2.17078	-1.85608	-2.0793	-1.37052	-1.30813	-1.57516	-2.30809	-2.32082	-2.24244	-2.17373	-1.88592	-1.31173	-2.45048	-2.10951	-1.72531	-2.23953	-2.44261	1.14789	-2.0228	-2.15818	-1.12276	-1.32636	Pseudopontixanthobacter	-1.32081	1.31043	-2.1678
Succiniclasticum	-1.72757	-1.95403	-1.76052	-2.45815	-1.01852	-1.38975	-0.754898	-2.16769	-1.30728	-1.87008	-2.3804	-1.86552	-1.4905	-2.69167	-2.17324	-2.13496	-1.31642	-1.14558	-2.20665	-2.0201	-1.27635	-0.481037	-2.47707	0.818221	-1.85608	-0.0749801	-1.37052	0.260069	-1.57516	-2.30809	-2.32082	-2.24244	0.51912	-1.88592	0.165393	-2.45048	-2.10951	-1.72531	-2.23953	-2.44261	-2.66536	-0.876676	-0.358839	-0.277661	-1.32636	Succiniclasticum	-1.32459	1.02733	-1.5578
HTCC2207	-1.72757	-1.95403	-0.052951	-2.45815	-2.53703	-1.38975	-2.28638	-2.16769	-1.30728	-1.87008	-2.3804	-0.193424	-1.4905	-2.69167	-2.17324	-2.13496	-1.31642	-1.14558	-2.20665	-0.175005	-1.27635	-0.958158	-2.47707	-2.17078	-1.85608	0.614425	-1.37052	-1.30813	-1.57516	-2.30809	-2.32082	-2.24244	-2.17373	-0.771972	-1.31173	-2.45048	-2.10951	-1.72531	-2.23953	-2.44261	-2.66536	-0.3068	-0.0937212	-1.12276	-1.32636	HTCC2207	-1.32627	1.06201	-2.1678
Bacillus_P	-1.72757	-1.95403	-1.76052	-2.45815	-2.53703	-1.38975	-2.28638	-2.16769	-1.30728	-1.87008	-2.3804	-1.86552	-1.4905	-2.69167	-2.17324	-2.13496	1.8266	-1.14558	-2.20665	-2.0201	1.99363	-0.958158	-2.47707	-2.17078	-1.85608	-2.0793	-1.37052	1.23717	-1.57516	-0.32132	-1.54267	-2.24244	-2.17373	-1.88592	2.00277	-0.587158	-2.10951	-1.72531	-2.23953	-2.44261	-2.66536	-2.0228	1.61001	-1.12276	-1.32636	Bacillus_P	-1.32831	1.56126	-2.1678
Kordiimonas	-1.72757	0.00975622	0.409741	-2.45815	-0.00173921	-1.38975	0.0753505	-1.46872	-1.30728	-1.87008	-2.3804	-0.719394	-1.4905	-2.69167	-0.26476	-2.13496	-1.31642	-1.14558	-2.20665	-2.0201	-1.27635	-0.958158	-1.36313	-2.17078	-1.85608	0.958523	-1.37052	-1.30813	-1.57516	-2.30809	-0.843696	-2.24244	-2.17373	-1.88592	-1.31173	-2.45048	-0.678148	-1.72531	-2.23953	-2.44261	-2.66536	-0.846712	0.428408	-1.12276	-1.32636	Kordiimonas	-1.32923	1.13045	-1.0486
Sporanaerobacter	-1.72757	-1.95403	-1.76052	-2.45815	-2.53703	-1.38975	-2.28638	-2.16769	-1.30728	-1.87008	-2.3804	-1.86552	-1.4905	-0.0308029	-2.17324	-2.13496	-1.31642	-1.14558	-2.20665	-2.0201	-1.27635	-0.958158	-0.579445	-2.17078	-1.85608	-2.0793	-1.37052	-1.30813	-1.57516	-2.30809	-2.32082	-2.24244	-2.17373	-1.88592	-1.31173	-2.45048	0.051856	-1.72531	-2.23953	-2.44261	-2.66536	-0.531442	0.104272	-1.12276	-1.32636	Sporanaerobacter	-1.33071	1.07321	-2.1678
Rubrivirga	-1.72757	-1.95403	-1.76052	-2.45815	-2.53703	-1.38975	-2.28638	-2.16769	-1.30728	-1.87008	-2.3804	-1.86552	-1.4905	-2.69167	-0.135818	-2.13496	-1.31642	-1.14558	-2.20665	-2.0201	-1.27635	-0.958158	-2.47707	-2.17078	-1.85608	-2.0793	-1.37052	-0.308133	-1.57516	-2.30809	-2.32082	-2.24244	-2.17373	-1.88592	-1.31173	-2.45048	-2.10951	-1.72531	-2.23953	-2.44261	1.07445	-2.0228	-2.15818	-1.12276	-1.32636	Rubrivirga	-1.33304	1.28281	-2.1678
Thalassococcus_A	-1.72757	-1.95403	-1.76052	-0.856087	-2.53703	-1.38975	0.242539	-2.16769	-1.30728	-1.87008	-2.3804	-1.86552	-1.4905	-2.69167	-0.186473	-2.13496	-1.31642	-1.14558	-2.20665	-2.0201	-1.27635	-0.958158	-2.47707	-2.17078	-1.85608	-2.0793	-1.37052	-1.30813	-1.57516	-2.30809	-2.32082	-2.24244	-2.17373	-1.88592	-1.31173	-2.45048	-2.10951	-1.72531	-2.23953	-2.44261	1.06832	-2.0228	-2.15818	-1.12276	-1.32636	Thalassococcus_A	-1.33407	1.28051	-1.3416
Cytobacillus	-1.72757	0.857543	-1.76052	-2.45815	-2.53703	-1.38975	-2.28638	-2.16769	-1.30728	-1.87008	-2.3804	-1.86552	-1.4905	-2.69167	-2.17324	-2.13496	-1.31642	-1.14558	-2.20665	-2.0201	-1.27635	-0.958158	-2.47707	-2.17078	-1.85608	-2.0793	-1.37052	-1.30813	-1.57516	-2.30809	-2.32082	-2.24244	-2.17373	-1.88592	-1.31173	-2.45048	-2.10951	-1.72531	-0.0548347	-2.44261	-0.51307	-2.0228	-0.589977	-1.12276	-1.32636	Cytobacillus	-1.33626	0.771443	-2.1678
Lysobacter_B	-1.72757	-1.95403	-1.76052	-0.299784	-2.53703	-1.38975	-2.28638	-2.16769	-1.30728	-1.87008	-2.3804	-1.86552	-1.4905	-2.69167	-2.17324	-2.13496	-1.31642	-1.14558	-2.20665	-2.0201	-1.27635	-0.958158	-2.47707	-2.17078	-1.85608	-2.0793	-1.37052	-0.529981	-1.57516	-2.30809	-2.32082	-2.24244	-2.17373	-1.88592	-1.31173	-2.45048	-2.10951	-1.72531	-2.23953	-0.898546	-2.66536	-2.0228	0.00913818	-1.12276	-1.32636	Lysobacter_B	-1.33778	0.925765	-1.73613
Faecalimonas	-1.72757	1.41518	0.0968114	-2.45815	0.603475	-1.38975	0.553101	-2.16769	-1.30728	-1.87008	-2.3804	-1.86552	-1.4905	-2.69167	-2.17324	-2.13496	-1.31642	-1.14558	-2.20665	-2.0201	-1.27635	-0.958158	-2.47707	-2.17078	-0.533862	-0.757082	-1.37052	-1.30813	-1.57516	-2.30809	-2.32082	-2.24244	-2.17373	-1.88592	-1.31173	-2.45048	0.0973138	-1.72531	-2.23953	-2.44261	-2.66536	-0.0685612	-0.402304	-1.12276	-1.32636	Faecalimonas	-1.33799	1.05029	-0.971802
WQYW01	-1.72757	0.417036	-1.76052	-2.45815	-2.53703	-1.38975	-2.28638	-2.16769	0.155121	-1.87008	-2.3804	-1.86552	-1.4905	-2.69167	-2.17324	-2.13496	-1.31642	-1.14558	-2.20665	-2.0201	-1.27635	-0.958158	-2.47707	-2.17078	-1.85608	-0.106174	-1.37052	-1.30813	-1.57516	-0.617896	0.416375	-2.24244	-2.17373	-1.88592	-1.31173	-2.45048	-2.10951	-1.72531	-2.23953	-1.02764	-2.66536	-2.0228	0.136287	-1.12276	-1.32636	WQYW01	-1.33811	0.95364	-2.1678
Qipengyuania_B	-1.72757	0.239093	-0.38031	-2.45815	-2.53703	-1.38975	-0.587407	-2.16769	-1.30728	-1.87008	-2.3804	-1.86552	-1.4905	-2.69167	0.0415989	-2.13496	-1.31642	-1.14558	-2.20665	-2.0201	-1.27635	-0.958158	-2.47707	-2.17078	-1.85608	-2.0793	-1.37052	-0.706073	-1.57516	-2.30809	-2.32082	-2.24244	-2.17373	-1.88592	-1.31173	-2.45048	-2.10951	-1.72531	-2.23953	-2.44261	1.03845	-2.0228	-2.15818	-1.12276	-1.32636	Qipengyuania_B	-1.33905	1.26931	-1.82801
Neofamilia	-0.727574	-1.95403	-1.76052	-2.45815	0.176457	-1.38975	-2.28638	-2.16769	-1.30728	-1.87008	-2.3804	-1.86552	-1.4905	-2.69167	-2.17324	-2.13496	-0.471321	-1.14558	-2.20665	-2.0201	-1.27635	-0.958158	-0.527682	-2.17078	-1.85608	-2.0793	-1.37052	-1.30813	-1.57516	-2.30809	-2.32082	0.667653	-2.17373	-1.18695	-1.31173	-2.45048	-0.565444	-1.72531	-2.23953	-2.44261	-2.66536	-0.29041	-0.666817	-0.645638	-1.32636	Neofamilia	-1.33953	1.00095	-1.6251
Fibrobacter	-0.551483	-1.95403	-1.76052	-0.000264632	-0.766181	-1.38975	-2.28638	-2.16769	-1.30728	-0.82869	-0.0793736	-0.418364	-1.4905	-2.69167	-2.17324	-2.13496	-1.31642	-1.14558	-2.20665	-2.0201	-1.27635	-0.958158	-2.47707	-2.17078	-1.85608	-2.0793	-1.37052	-1.30813	-1.57516	-2.30809	-2.32082	-2.24244	-2.17373	-1.88592	-1.31173	-0.894178	-2.10951	-1.72531	-2.23953	-2.44261	-2.66536	-0.767531	0.28273	-1.12276	-1.32636	Fibrobacter	-1.34032	1.09368	-1.32205
Enterococcus_B	-1.72757	-1.95403	-1.76052	-2.45815	-2.53703	-1.38975	-2.28638	-2.16769	-1.30728	-1.87008	-2.3804	-1.86552	-1.4905	-0.62721	-2.17324	-2.13496	-1.31642	-1.14558	-2.20665	-2.0201	-1.27635	-0.958158	-0.146658	-2.17078	0.293138	-0.30115	-1.37052	-1.30813	-1.57516	-0.106695	-2.32082	-2.24244	-2.17373	-1.88592	-0.612758	-2.45048	-2.10951	-1.72531	-2.23953	-2.44261	-2.66536	-0.159481	-0.32567	-1.12276	-1.32636	Enterococcus_B	-1.34037	1.04328	-2.1678
Glutamicibacter	1.16895	-1.95403	-1.76052	-2.45815	-2.53703	-1.38975	0.029593	-2.16769	-0.228096	-1.87008	-2.3804	-1.86552	-1.4905	-2.69167	-2.17324	-2.13496	-1.31642	-0.446607	-2.20665	-2.0201	-0.498199	-0.958158	-2.47707	-2.17078	-1.85608	-2.0793	-1.37052	-1.30813	-1.57516	-2.30809	-2.32082	-2.24244	-2.17373	-1.88592	0.206786	-2.45048	-2.10951	-1.72531	-2.23953	-2.44261	-2.66536	-2.0228	0.439516	-0.043578	-1.32636	Glutamicibacter	-1.34353	1.28733	-1.70461
Aquella	-1.72757	1.51858	-1.76052	0.394943	0.0156349	-1.38975	-0.0960457	0.350828	-1.30728	-1.87008	-2.3804	-1.86552	-1.4905	-2.69167	-2.17324	-2.13496	-0.617449	-1.14558	-2.20665	-2.0201	-1.27635	-0.958158	-2.47707	-2.17078	-1.85608	-1.38033	-1.37052	-1.30813	-1.57516	-2.30809	-2.32082	-2.24244	-2.17373	-1.88592	-1.31173	-2.45048	-2.10951	-1.72531	-2.23953	-2.44261	-2.66536	-2.0228	1.51549	-1.12276	-1.32636	Aquella	-1.34407	1.52575	-0.144879
Laedolimicola	-1.72757	-1.95403	-1.76052	-1.13593	-2.53703	-1.38975	-2.28638	-0.845467	-1.30728	-1.87008	-2.3804	-0.274458	-1.4905	-2.69167	-0.275618	-0.435994	-1.31642	-1.14558	-2.20665	0.0252202	-1.27635	-0.958158	0.535765	-2.17078	-1.85608	-2.0793	-1.37052	-1.30813	-1.57516	-0.152756	-2.32082	0.0777091	-2.17373	-1.88592	-1.31173	0.0309621	0.212707	-1.72531	-2.23953	-2.44261	-2.66536	-0.274616	-0.239101	-1.12276	-1.32636	Laedolimicola	-1.34514	1.03601	-1.63891
RUG472	-1.72757	-1.95403	-1.76052	-2.45815	-2.53703	-1.38975	-2.28638	-2.16769	-1.30728	-0.0440083	-2.3804	-1.86552	-1.4905	-2.69167	-2.17324	-2.13496	-1.31642	-1.14558	-2.20665	-2.0201	-1.27635	-0.958158	-0.234034	-2.17078	-1.85608	-0.355026	-1.37052	-1.30813	-1.57516	-2.30809	-2.32082	-2.24244	-2.17373	-1.88592	-1.31173	-0.188029	-2.10951	-1.72531	-2.23953	-2.44261	-2.66536	-0.767531	0.243221	-1.12276	-1.32636	RUG472	-1.3469	1.08201	-2.1678
Achromobacter	-1.72757	-1.95403	-0.58443	-2.45815	-2.53703	-1.38975	-2.28638	-2.16769	-1.30728	-1.87008	-2.3804	-1.86552	-1.4905	0.794762	1.00831	-2.13496	-1.31642	-1.14558	-2.20665	-2.0201	-1.27635	-0.958158	-2.47707	-2.17078	-1.85608	-1.30115	-1.37052	-1.30813	-0.797014	0.436983	-2.32082	-2.24244	-2.17373	-1.88592	-1.31173	-2.45048	-2.10951	-1.72531	-2.23953	-2.44261	0.941452	-2.0228	-2.15818	-1.12276	-1.32636	Achromobacter	-1.35521	1.23308	-2.1678
Limimaricola	-1.72757	-1.95403	-1.76052	-2.45815	-2.53703	-1.38975	-2.28638	-2.16769	-1.30728	-1.87008	-2.3804	-1.86552	-1.4905	-2.69167	-0.668095	-2.13496	-1.31642	-1.14558	-2.20665	-2.0201	-1.27635	-0.958158	-2.47707	-2.17078	-1.85608	-2.0793	-1.37052	-1.30813	-1.57516	-2.30809	-2.32082	-2.24244	-2.17373	-1.88592	-1.31173	-2.45048	-2.10951	-1.72531	-2.23953	-2.44261	0.923473	-2.0228	-2.15818	-1.12276	-1.32636	Limimaricola	-1.35821	1.22638	-2.1678
Secundilactobacillus	-1.72757	-1.95403	-1.76052	-2.45815	-2.53703	-1.38975	-2.28638	-2.16769	-1.30728	-1.87008	-2.3804	-1.86552	-1.4905	-2.69167	-2.17324	-2.13496	-1.31642	-1.14558	-2.20665	-2.0201	-1.27635	-0.958158	-2.47707	-2.17078	-1.01098	-2.0793	-1.37052	-1.30813	-1.57516	-2.30809	-2.32082	-2.24244	-2.17373	-1.88592	-1.31173	-2.45048	-2.10951	-1.72531	-2.23953	-2.44261	-0.347295	-2.0228	-0.902907	-1.12276	-1.32636	Secundilactobacillus	-1.36079	0.762008	-2.1678
Billgrantia	-1.72757	-1.95403	-1.76052	-2.45815	-2.53703	-1.38975	-2.28638	-2.16769	-1.30728	-1.87008	-2.3804	-1.86552	-1.4905	-2.69167	-2.17324	-2.13496	-1.31642	-1.14558	-2.20665	-2.0201	-1.27635	-0.958158	-2.47707	-2.17078	-1.85608	-2.0793	-1.37052	-1.30813	-1.57516	-2.30809	-2.32082	-2.24244	-2.17373	-1.88592	-1.31173	-2.45048	-2.10951	-1.72531	-2.23953	-2.44261	0.905068	-2.0228	-2.15818	-1.12276	-1.32636	Billgrantia	-1.36128	1.21954	-2.1678
Atopobium	-1.72757	-1.95403	-1.76052	-2.45815	-2.53703	-1.38975	-2.28638	-2.16769	-1.30728	-1.87008	-2.3804	-1.86552	-1.4905	-0.783183	-2.17324	-2.13496	-1.31642	-1.14558	-2.20665	-2.0201	-1.27635	-0.958158	-2.47707	-2.17078	0.631058	-0.5111	-1.37052	-1.30813	-1.57516	-2.30809	-2.32082	-2.24244	-2.17373	-1.88592	-1.31173	-2.45048	0.169242	-1.72531	-2.23953	-2.44261	-2.66536	0.0065801	-0.653029	-1.12276	-1.32636	Atopobium	-1.36726	1.02961	-2.1678
Geobacillus	-1.72757	-1.95403	-1.76052	-2.45815	-2.53703	-1.38975	-2.28638	-2.16769	-0.830156	0.216277	-2.3804	-1.86552	-1.4905	-2.69167	-2.17324	-2.13496	2.04738	-1.14558	-2.20665	-2.0201	1.45038	-0.958158	-2.47707	-2.17078	-1.85608	-2.0793	-1.37052	0.424261	-1.57516	-2.30809	-2.32082	0.192132	-2.17373	-1.88592	1.37491	-2.45048	-2.10951	-1.72531	-2.23953	-2.44261	-2.66536	-2.0228	-2.15818	2.37209	-1.32636	Geobacillus	-1.37387	1.89108	-2.1678
Planococcus	-1.72757	-1.95403	-1.76052	-2.45815	-2.53703	-1.38975	-2.28638	-2.16769	-1.30728	-1.87008	-2.3804	-1.86552	-1.4905	-2.69167	-2.17324	0.598234	-0.839298	-1.14558	-2.20665	-2.0201	-1.27635	-0.958158	-2.47707	-2.17078	-1.85608	-2.0793	-1.37052	0.0342901	-1.57516	-2.30809	-2.32082	-2.24244	-2.17373	-1.88592	-1.31173	-2.45048	0.802178	-1.72531	-2.23953	-2.44261	-0.172598	-2.0228	-1.15818	-1.12276	-1.32636	Planococcus	-1.37422	0.789711	-2.1678
CACKZT01	-1.72757	-1.95403	-1.76052	-2.45815	-2.53703	-1.38975	-2.28638	-2.16769	-1.30728	-1.87008	-2.3804	-0.719394	-1.4905	-2.69167	-0.409817	-2.13496	-1.31642	-1.14558	-2.20665	-2.0201	-1.27635	-0.958158	-2.47707	-2.17078	-1.85608	0.888714	-1.37052	-1.30813	-1.57516	-2.30809	0.344764	-2.24244	-2.17373	-1.88592	-1.31173	-2.45048	-1.26441	-1.72531	-2.23953	-2.44261	-2.66536	0.120211	-0.815756	-1.12276	-1.32636	CACKZT01	-1.37544	1.04108	-2.1678
Moheibacter	-1.72757	-1.95403	-1.76052	-2.45815	-0.19068	0.402637	-2.28638	-2.16769	-1.30728	-1.87008	-2.3804	0.210025	-1.4905	-2.69167	-2.17324	-0.511714	0.21506	-1.14558	-2.20665	-2.0201	-0.577381	-0.958158	-2.47707	-2.17078	-1.85608	-2.0793	-0.467427	-0.831011	-1.57516	-2.30809	-2.32082	-2.24244	-2.17373	-1.88592	-1.31173	-2.45048	-2.10951	-1.72531	-2.23953	-2.44261	-2.66536	-2.0228	0.0823701	0.10769	-1.32636	Moheibacter	-1.37785	1.22875	-1.34005
Yersinia	-1.72757	-1.95403	-1.76052	1.12743	-0.737693	-1.38975	-2.28638	-0.382356	-1.30728	-1.87008	-2.3804	-1.86552	-1.4905	-2.69167	-0.387915	0.456101	-0.237238	-1.14558	-2.20665	-2.0201	-0.577381	-0.958158	-2.47707	-2.17078	-0.952991	0.58628	-1.37052	-1.30813	-1.57516	-2.30809	-2.32082	-2.24244	-2.17373	-1.88592	-0.709668	-2.45048	-2.10951	-1.72531	-2.23953	-2.44261	-2.66536	-2.0228	1.30242	-1.12276	-1.32636	Yersinia	-1.37958	1.4463	-0.733751
Erysipelothrix	-0.011571	-1.95403	-1.76052	-0.952997	0.640792	-0.787695	0.94814	-2.16769	-0.608307	-0.790902	-2.3804	-0.865522	-1.4905	-2.69167	-2.17324	-2.13496	-1.31642	-1.14558	-2.20665	-0.187594	0.155013	-0.958158	-0.20061	0.10797	-1.85608	0.0379698	-1.37052	-1.30813	-1.57516	-0.168213	-2.32082	-0.0465375	-0.0123591	-0.931673	-0.357485	0.210385	-2.10951	-1.72531	-2.23953	-2.44261	-2.66536	-1.42074	0.674968	-1.12276	-1.32636	Erysipelothrix	-1.38381	1.18952	-0.463889
Caproicibacterium	-1.72757	-1.95403	-1.76052	-2.45815	-2.53703	-1.38975	-2.28638	-0.787475	-1.30728	0.0889583	-2.3804	-1.86552	-1.4905	-2.69167	-2.17324	-2.13496	-1.31642	-1.14558	-2.20665	-2.0201	-1.27635	-0.958158	-0.494801	-2.17078	-1.85608	-2.0793	-1.37052	-1.30813	-1.57516	-2.30809	-2.32082	-2.24244	-2.17373	-1.88592	-1.31173	-2.45048	-0.446754	-1.72531	-2.23953	-2.44261	-2.66536	-0.478736	-0.277366	-1.12276	-1.32636	Caproicibacterium	-1.38553	0.987749	-1.89176
Anaerovibrio	-1.72757	-1.95403	-1.76052	-2.45815	-2.53703	-1.38975	-1.08226	-2.16769	-1.30728	-1.87008	-2.3804	-1.86552	-1.4905	-2.69167	-2.17324	-2.13496	0.0637919	-1.14558	-2.20665	-2.0201	0.0853771	-0.958158	0.132522	-2.17078	-1.85608	-0.101578	-1.37052	0.24817	-1.57516	-2.30809	-2.32082	0.424081	-2.17373	0.0171747	-0.533577	0.16652	-0.647114	-1.72531	-2.23953	-2.44261	-0.388897	-2.0228	-1.01205	-1.12276	-1.32636	Anaerovibrio	-1.38591	0.738763	-1.92698
Proteiniclasticum	-1.72757	-1.95403	-1.76052	-2.45815	-2.53703	-1.38975	-2.28638	-2.16769	-1.30728	-1.87008	-2.3804	-1.86552	-1.4905	-2.69167	-2.17324	-2.13496	-1.31642	-1.14558	-2.20665	-2.0201	-1.27635	-0.958158	-2.47707	-2.17078	-1.85608	-0.58794	-0.893396	-0.0776837	-1.57516	-2.30809	-2.32082	-2.24244	-2.17373	-1.88592	-1.31173	-2.45048	-0.963384	-1.72531	-2.23953	-2.44261	-2.66536	-0.10899	-0.653029	-1.12276	-1.32636	Proteiniclasticum	-1.38652	0.999404	-2.1678
UBA2834	-1.72757	-1.95403	-1.76052	-2.45815	-0.550262	-1.38975	-2.28638	-0.736322	-1.30728	-1.87008	-2.3804	-0.418364	-1.4905	-2.69167	-2.17324	-2.13496	-1.31642	-1.14558	-2.20665	-2.0201	-1.27635	-0.958158	-0.324784	-2.17078	-1.15711	-0.371731	-1.37052	-1.30813	-1.57516	-2.30809	-2.32082	-2.24244	-2.17373	-0.771972	-1.31173	-2.45048	-1.41054	-1.72531	-2.23953	-2.44261	-2.66536	-0.517654	-0.255089	-1.12276	-1.32636	UBA2834	-1.38831	0.985799	-1.48417
MB11C04	-1.72757	-1.95403	-1.76052	-2.45815	-2.53703	-1.38975	-2.28638	-2.16769	-1.30728	-1.87008	-2.3804	-1.86552	-1.4905	-2.69167	-2.17324	-2.13496	-1.31642	-1.14558	-2.20665	-0.451901	-1.27635	-0.958158	-2.47707	-2.17078	-1.85608	0.377065	-1.37052	-1.30813	-1.57516	-2.30809	-0.475719	-2.24244	-2.17373	-1.88592	-1.31173	-2.45048	-2.10951	-1.72531	-2.23953	-2.44261	-1.14684	-2.0228	-0.294856	-1.12276	-1.32636	MB11C04	-1.39271	0.753966	-2.1678
Roseibacillus_B	-1.72757	-1.95403	1.15646	-2.45815	-2.53703	-1.38975	-2.28638	-2.16769	-1.30728	-1.87008	-2.3804	-1.86552	-1.4905	-2.69167	-2.17324	-2.13496	-1.31642	-1.14558	-2.20665	-2.0201	-1.27635	-0.958158	-1.33094	-0.723626	-0.7769	0.444445	-1.37052	-1.30813	-1.57516	-2.30809	-0.687349	-2.24244	-0.969607	-1.88592	-1.31173	-2.45048	-0.54131	-1.72531	-2.23953	-2.44261	-2.66536	-0.818684	0.0120826	-1.12276	-1.32636	Roseibacillus_B	-1.39395	1.01016	-2.1678
Xylophilus	-1.72757	-1.95403	-1.76052	-2.45815	-2.53703	-1.38975	-2.28638	-2.16769	-1.30728	-1.87008	-2.3804	-1.86552	-1.4905	-2.69167	-2.17324	-2.13496	-1.31642	-1.14558	-2.20665	-2.0201	-1.27635	-0.958158	-2.47707	-2.17078	-1.85608	-2.0793	-1.37052	-1.30813	-1.57516	-2.30809	-2.32082	-2.24244	-2.17373	-1.88592	-1.31173	-2.45048	-2.10951	-1.72531	-2.23953	-2.44261	-2.66536	-0.680381	-0.132873	-1.12276	-1.32636	Xylophilus	-1.39506	0.989321	-2.1678
Cupriavidus	-1.72757	0.561842	-1.76052	1.42733	-2.53703	-1.38975	-2.28638	-2.16769	-1.30728	0.980563	-0.76762	2.1415	-1.4905	-2.69167	-2.17324	1.62038	-1.31642	-1.14558	-2.20665	0.949779	-1.27635	-0.958158	-2.47707	-2.17078	-1.85608	0.807753	-1.37052	0.477197	-1.57516	-2.30809	-2.32082	0.402001	-2.17373	-1.88592	0.103245	-2.45048	-2.10951	-1.72531	-2.23953	-2.44261	-2.66536	-2.0228	0.357695	-0.277661	-1.32636	Cupriavidus	-1.39618	1.21906	-1.3907
Rubritalea	-1.72757	-1.95403	-1.76052	-2.45815	-2.53703	-1.38975	-2.28638	0.122349	-1.30728	-1.87008	-2.3804	-0.485311	-1.4905	-2.69167	-2.17324	-0.737024	-1.31642	-1.14558	-2.20665	-2.0201	-1.27635	-0.958158	-2.47707	-2.17078	0.148241	0.18315	-1.37052	-1.30813	-1.57516	-2.30809	-2.32082	0.455663	-2.17373	-1.88592	-1.31173	-2.45048	2.05442	-1.72531	-2.23953	-2.44261	0.681971	-2.0228	-2.15818	-1.12276	-1.32636	Rubritalea	-1.39846	1.13725	-1.70979
Clostridium_L	-1.72757	-1.95403	-1.76052	-2.45815	-2.53703	-0.912634	-2.28638	-2.16769	-1.30728	-1.87008	-2.3804	-1.86552	-1.4905	-2.69167	-0.741881	-2.13496	-1.31642	-1.14558	-2.20665	-2.0201	-1.27635	-0.958158	-0.971922	-2.17078	-1.85608	-0.181674	-1.37052	-1.30813	-1.57516	-2.30809	-2.32082	-2.24244	-2.17373	-1.88592	-1.31173	-2.45048	0.0272085	-1.72531	-2.23953	-2.44261	-0.17822	-2.0228	-1.31308	-1.12276	-1.32636	Clostridium_L	-1.40097	0.781986	-2.07238
Longivirga	-1.72757	-1.95403	-1.76052	-0.428763	-0.144336	-1.38975	-2.28638	-2.16769	-1.30728	-1.87008	-2.3804	-1.86552	-1.4905	0.0541868	-0.457242	0.590131	-1.31642	-1.14558	-2.20665	-2.0201	-1.27635	-0.958158	0.143064	0.498533	-0.0636892	-0.115514	-1.37052	-0.0776837	-1.57516	0.47866	0.606039	0.887253	-2.17373	-1.88592	-1.31173	0.403218	-2.10951	-1.72531	-0.859315	-2.44261	-2.66536	-0.943622	0.0697076	-1.12276	-1.32636	Longivirga	-1.40517	1.01377	-1.28338
SP4260	-1.72757	-1.95403	-0.481768	-2.45815	-2.53703	-1.38975	-2.28638	-2.16769	-1.30728	-1.87008	-2.3804	-1.86552	-1.4905	-2.69167	-0.440851	-2.13496	-1.31642	-0.668456	-2.20665	-2.0201	-1.27635	-0.958158	-2.47707	-2.17078	-1.85608	-0.664328	-1.37052	-1.30813	-1.57516	-2.30809	-2.32082	-2.24244	-2.17373	-1.88592	-1.31173	-2.45048	-2.10951	-1.72531	-2.23953	-2.44261	-2.66536	-0.165471	-0.711021	-1.12276	-1.32636	SP4260	-1.4056	0.97663	-2.1678
Dysgonomonas	-1.72757	-1.95403	-1.76052	-2.45815	-2.53703	0.0726431	-2.28638	-2.16769	-1.30728	-1.87008	-2.3804	-0.865522	-1.4905	-2.69167	-2.17324	-2.13496	-0.275027	-0.543517	-0.884426	-2.0201	-0.431253	-0.958158	0.439382	0.610972	-1.85608	-1.00012	-0.671547	-0.831011	-1.57516	-2.30809	-2.32082	-0.0302495	0.762284	-1.88592	-1.31173	-0.593148	0.373362	-1.72531	-2.23953	-2.44261	-2.66536	0.350108	-2.15818	-0.219669	-1.32636	Dysgonomonas	-1.41035	1.24289	-1.87532
Donghicola	-1.72757	-1.95403	-1.76052	-2.45815	-2.53703	-1.38975	-2.28638	-2.16769	-1.30728	-1.87008	-2.3804	-1.86552	-1.4905	-1.1476	-2.17324	-2.13496	-1.31642	-1.14558	-2.20665	-2.0201	-1.27635	-0.958158	-2.47707	-2.17078	-1.85608	-2.0793	-1.37052	-1.30813	-1.57516	-0.456834	-2.32082	-2.24244	-2.17373	-1.88592	-1.31173	-2.45048	-2.10951	-1.72531	-2.23953	-1.23849	-0.604661	-2.0228	-2.15818	-1.12276	-1.32636	Donghicola	-1.41221	0.583568	-2.1678
Hespellia	-1.72757	-1.95403	-1.76052	-2.45815	-2.53703	-1.38975	-2.28638	-2.16769	-1.30728	-1.87008	-2.3804	-1.86552	-1.4905	-2.69167	-2.17324	-2.13496	-0.471321	-1.14558	-2.20665	-2.0201	0.336433	-0.958158	0.667813	-2.17078	-1.85608	-2.0793	-1.37052	-1.30813	-1.57516	-2.30809	-2.32082	-0.880709	-2.17373	-0.524187	-1.31173	-2.45048	0.16695	-1.72531	-2.23953	-2.44261	-2.66536	0.25595	-2.15818	-0.168517	-1.32636	Hespellia	-1.41751	1.22681	-2.1678
Formosa	-1.72757	-1.95403	-1.76052	-2.45815	-2.53703	-1.38975	-2.28638	-2.16769	-1.30728	-1.87008	-2.3804	-1.86552	-1.4905	-2.69167	0.448969	-2.13496	-1.31642	-1.14558	-2.20665	-2.0201	-1.27635	-0.958158	-2.47707	-2.17078	-1.85608	-2.0793	-1.37052	-1.30813	-1.57516	-2.30809	-2.32082	-2.24244	-2.17373	-1.88592	-1.31173	-2.45048	-2.10951	-1.72531	-2.23953	-2.44261	0.559692	-2.0228	-2.15818	-1.12276	-1.32636	Formosa	-1.41884	1.09273	-2.1678
UBA5109	-1.72757	-1.95403	0.336389	-2.45815	-2.53703	-1.38975	-2.28638	-2.16769	-1.30728	-0.966993	-2.3804	-1.86552	-1.4905	-2.69167	-0.147939	-2.13496	-1.31642	-1.14558	-2.20665	-0.329907	-1.27635	-0.958158	-2.47707	-2.17078	-1.85608	-2.0793	-1.37052	-1.30813	-1.57516	-2.30809	-2.32082	-2.24244	-2.17373	-1.88592	-1.31173	-2.45048	-2.10951	-1.72531	-2.23953	-2.44261	-2.66536	-2.0228	1.05294	-1.12276	-1.32636	UBA5109	-1.42116	1.35444	-2.1678
Aliarcobacter	-1.72757	-1.95403	-1.76052	-2.45815	-2.53703	-1.38975	-2.28638	-2.16769	-1.30728	-1.87008	-2.3804	-1.86552	-0.712348	-0.623482	-2.17324	-2.13496	-1.31642	-1.14558	-2.20665	-2.0201	-1.27635	-0.958158	0.663436	0.00530753	0.314181	-2.0793	-1.37052	-1.30813	-1.57516	-2.30809	-2.32082	-0.152532	0.416222	-0.329613	-1.31173	-0.617972	-2.10951	-1.72531	-2.23953	-2.44261	-2.66536	-0.332608	-1.25509	-0.520699	-1.32636	Aliarcobacter	-1.42379	0.961634	-2.1678
Polystyrenella	-1.72757	-1.95403	-1.76052	-2.45815	-2.53703	-1.38975	-2.28638	-2.16769	-1.30728	-1.87008	-2.3804	-1.86552	-1.4905	-2.69167	-2.17324	-2.13496	-1.31642	-1.14558	-2.20665	-2.0201	-1.27635	-0.958158	-2.47707	-2.17078	-1.85608	-2.0793	-1.37052	-1.30813	-1.57516	-2.30809	-2.32082	-2.24244	-2.17373	-1.88592	-1.31173	-2.45048	-2.10951	-1.72531	-2.23953	-1.18734	-2.66536	-0.0832844	-2.15818	-1.12276	-1.32636	Polystyrenella	-1.42388	0.898198	-2.1678
GWA2-37-10	-1.72757	-1.95403	-1.76052	-2.45815	-2.53703	-1.38975	-2.28638	-2.16769	-1.30728	-1.87008	-2.3804	-1.86552	-1.4905	-1.12347	-1.32815	-2.13496	-1.31642	-1.14558	-2.20665	-2.0201	-1.27635	-0.958158	-0.494801	-2.17078	-1.07793	-1.17621	-1.37052	-1.30813	-1.57516	-2.30809	-1.62185	-2.24244	-2.17373	-1.18695	-1.31173	-1.84842	-1.50745	-1.72531	-2.23953	-1.40122	-2.66536	-1.54568	-0.524711	-1.12276	-1.32636	GWA2-37-10	-1.43102	0.70214	-2.1678
Litoreibacter	-1.72757	-1.95403	-0.760521	-2.45815	-2.53703	-1.38975	-2.28638	-2.16769	1.81559	-1.87008	-2.3804	-1.86552	1.61908	-2.69167	-2.17324	-0.364112	2.09267	1.68629	-2.20665	-2.0201	1.5379	1.25136	-2.47707	-2.17078	-1.85608	-0.717574	1.14137	1.56577	-0.160192	-2.30809	-2.32082	-2.24244	-2.17373	-1.88592	1.699	-2.45048	-2.10951	-0.82222	-2.23953	-2.44261	-2.66536	-2.0228	-2.15818	2.01775	-1.32636	Litoreibacter	-1.43293	1.75105	-2.1678
Loktanella	-1.72757	-1.95403	-1.76052	-2.45815	-2.53703	-1.38975	-2.28638	-2.16769	-1.30728	-1.87008	-2.3804	-1.86552	-1.4905	-2.69167	-2.17324	-2.13496	-1.31642	-1.14558	-2.20665	-2.0201	-0.162407	-0.958158	-2.47707	-2.17078	-1.85608	-2.0793	-1.37052	0.106841	-1.57516	-2.30809	-2.32082	-2.24244	-2.17373	-1.88592	-1.31173	-2.45048	-2.10951	-1.72531	-2.23953	-2.44261	0.474206	-2.0228	-2.15818	-1.12276	-1.32636	Loktanella	-1.43309	1.0619	-2.1678
UBA10364	-1.72757	-1.95403	1.50759	-2.45815	-2.53703	-1.38975	0.00808884	-2.16769	-1.30728	-1.87008	-2.3804	-0.0330132	-1.01338	-2.69167	-0.387915	0.321402	-1.31642	-1.14558	-2.20665	-2.0201	-1.27635	-0.958158	-2.47707	-0.966664	-1.85608	1.11715	-1.37052	-1.30813	-1.57516	-2.30809	-2.32082	-2.24244	-2.17373	-1.88592	-1.31173	-2.45048	-2.10951	-1.72531	-2.23953	-2.44261	-2.66536	-2.0228	0.976317	-1.12276	-1.32636	UBA10364	-1.43393	1.32652	-1.70891
Alteraurantiacibacter	-1.72757	-1.95403	-1.76052	-2.45815	-2.53703	-1.38975	-2.28638	-2.16769	-1.30728	-1.87008	-2.3804	-1.86552	-1.4905	-2.69167	-2.17324	-2.13496	-1.31642	-1.14558	-2.20665	-2.0201	-1.27635	-0.958158	-2.47707	-2.17078	-1.85608	-2.0793	-1.37052	-1.30813	-1.57516	-2.30809	-2.32082	-2.24244	-2.17373	-1.88592	-1.31173	-2.45048	-2.10951	-1.72531	-2.23953	-2.44261	0.464653	-2.0228	-2.15818	-1.12276	-1.32636	Alteraurantiacibacter	-1.43468	1.05847	-2.1678
Pseudobutyrivibrio	-1.72757	-1.95403	-1.76052	-2.45815	-0.115429	-1.38975	-2.28638	-2.16769	-1.30728	-0.547864	-2.3804	-1.86552	-1.4905	-2.69167	-2.17324	-2.13496	-1.31642	-1.14558	-2.20665	-2.0201	-1.27635	-0.958158	-2.47707	-2.17078	-1.85608	-2.0793	-1.37052	-1.30813	-1.57516	-1.2667	-2.32082	-1.12849	-2.17373	-1.88592	-1.31173	-2.45048	-2.10951	-1.72531	-2.23953	-2.44261	-2.66536	-0.466501	-0.589977	-1.12276	-1.32636	Pseudobutyrivibrio	-1.4356	0.926328	-1.68348
Micromonospora_H	-1.72757	-1.95403	-1.76052	-2.45815	-2.53703	-1.38975	-2.28638	-2.16769	-1.30728	-1.87008	-2.3804	-1.86552	-1.4905	-2.69167	-2.17324	-2.13496	-1.31642	-1.14558	-2.20665	-2.0201	-1.27635	-0.958158	-2.47707	-2.17078	-1.85608	-2.0793	-1.37052	-1.30813	-1.57516	-2.30809	-2.32082	-2.24244	-2.17373	-1.88592	-1.31173	-2.45048	-2.10951	-1.72531	-2.23953	-2.44261	-2.66536	-2.0228	0.176275	-0.344608	-1.32636	Micromonospora_H	-1.43758	1.15512	-2.1678
Polaromonas	-1.72757	0.852826	-0.229042	-2.45815	-2.53703	-1.38975	-2.28638	-2.16769	-1.30728	-1.87008	-2.3804	-1.86552	-1.4905	-2.69167	-2.17324	-0.7036	-1.31642	-1.14558	-2.20665	-2.0201	-1.27635	-0.958158	-2.47707	-2.17078	-1.85608	-0.5111	-1.37052	-1.30813	-1.57516	-2.30809	-0.940606	-2.24244	-2.17373	-1.88592	-1.31173	-2.45048	-2.10951	-1.72531	-2.23953	-2.44261	-2.66536	-2.0228	0.951737	-1.12276	-1.32636	Polaromonas	-1.43803	1.3176	-2.1678
Enterobacter_B	-1.72757	-1.95403	-1.76052	1.42597	-2.53703	0.00818508	-0.256994	-2.16769	-1.30728	-1.87008	-2.3804	-0.149519	-1.4905	-2.69167	-2.17324	-0.773236	-1.31642	-1.14558	-2.20665	-2.0201	-1.27635	-0.958158	-2.47707	0.123682	-1.85608	-0.0223966	-1.37052	-1.30813	-1.57516	-2.30809	-2.32082	-2.24244	-0.0803055	-1.88592	-1.31173	0.199827	-2.10951	-1.72531	-2.23953	-2.44261	-2.66536	-0.44302	-0.639665	-1.12276	-1.32636	Enterobacter_B	-1.43996	0.922475	-0.705512
Sarcina	-0.613631	-1.95403	-1.76052	-2.45815	-2.53703	-1.38975	-2.28638	-2.16769	-1.30728	-0.45511	-2.3804	-1.86552	-1.4905	-2.69167	-2.17324	-2.13496	-1.31642	-1.14558	-2.20665	-2.0201	-1.27635	-0.958158	-0.752796	-2.17078	-1.85608	-2.0793	-1.37052	0.293927	-1.57516	-2.30809	-2.32082	-2.24244	-0.0909418	-0.885915	-0.408638	-2.45048	-2.10951	-1.72531	-0.132316	-2.44261	-2.66536	0.0302748	-2.15818	-0.0813666	-1.32636	Sarcina	-1.4406	1.18685	-2.1678
CAG-269	-0.448821	-0.999789	-1.76052	-0.544333	-2.53703	-1.38975	-2.28638	-0.435292	-1.30728	-1.87008	-0.115586	0.544411	-1.4905	-2.69167	-2.17324	0.266437	-1.31642	-1.14558	-2.20665	-2.0201	-1.27635	-0.958158	-2.47707	-2.17078	-1.85608	0.0412725	-1.37052	-1.30813	-1.57516	-0.654879	-2.32082	-2.24244	-2.17373	-1.88592	-1.31173	-2.45048	-0.995569	-1.72531	-2.23953	-2.44261	-2.66536	-2.0228	0.904403	-1.12276	-1.32636	CAG-269	-1.44592	1.30046	-1.43856
Agitococcus	-1.72757	0.179507	-1.76052	-2.45815	-2.53703	-1.38975	-2.28638	-2.16769	-1.30728	-1.87008	-2.3804	-1.86552	-1.4905	-2.69167	-2.17324	-2.13496	-1.31642	-1.14558	-2.20665	-2.0201	-1.27635	-0.958158	-2.47707	-2.17078	-1.85608	-2.0793	-1.37052	-1.30813	-1.57516	-2.30809	-2.32082	-2.24244	-2.17373	-1.88592	-1.31173	-2.45048	-2.10951	-1.72531	-2.23953	-2.44261	-2.66536	-2.0228	0.902519	-1.12276	-1.32636	Agitococcus	-1.44623	1.29978	-2.1678
Effusibacillus_A	-1.72757	-1.95403	-1.76052	-2.45815	-2.53703	-1.38975	-2.28638	-2.16769	-1.30728	-1.87008	-2.3804	-1.86552	-1.4905	-2.69167	-2.17324	-2.13496	-1.31642	-1.14558	-2.20665	-2.0201	-1.27635	-0.958158	-2.47707	-2.17078	-1.85608	-2.0793	-1.37052	-1.30813	-1.57516	-2.30809	-0.873659	1.37812	-2.17373	-1.88592	-1.31173	1.21921	-2.10951	-1.72531	-2.23953	-2.44261	-0.932965	-0.700584	-2.15818	-1.12276	-1.32636	Effusibacillus_A	-1.44724	0.698294	-2.1678
Anoxybacillus_A	-1.72757	-1.95403	-1.76052	-2.45815	0.123832	-0.690785	-2.28638	-0.17646	-1.30728	-1.87008	-2.3804	-1.86552	-1.4905	-2.69167	-2.17324	-2.13496	1.58449	-1.14558	-2.20665	-2.0201	1.57245	-0.958158	-2.47707	-2.17078	0.785393	1.14081	-1.37052	0.197017	-1.57516	-2.30809	-2.32082	-2.24244	-2.17373	1.08257	1.53584	-0.04736	1.91608	-1.72531	-2.23953	-2.44261	-2.66536	1.02291	-2.15818	-1.12276	-1.32636	Anoxybacillus_A	-1.44873	1.35658	-1.09759
UBA3439	-1.72757	-1.95403	1.70456	-2.45815	-2.53703	-1.38975	-2.28638	-2.16769	-1.30728	-1.87008	-2.3804	-1.86552	-1.4905	-2.69167	0.723281	-1.65784	-1.31642	-1.14558	-0.553433	0.391517	-1.27635	-0.958158	-0.312719	-2.17078	-1.85608	1.26666	-1.37052	0.447742	-1.57516	-2.30809	0.209382	-2.24244	-2.17373	-1.88592	-1.31173	-0.848421	-2.10951	-1.72531	-2.23953	-2.44261	-2.66536	-2.0228	0.883608	-1.12276	-1.32636	UBA3439	-1.44938	1.29295	-2.1678
AU392	-1.72757	-1.95403	1.89008	-2.45815	-2.53703	-1.38975	-2.28638	-2.16769	-1.30728	-1.87008	-2.3804	-1.86552	-1.4905	-2.69167	-2.17324	-2.13496	-1.31642	-1.14558	-2.20665	0.372594	-1.27635	-0.958158	-2.47707	-2.17078	-1.85608	0.410657	-1.37052	-1.30813	-1.57516	-2.30809	-2.32082	-2.24244	-2.17373	-1.88592	-1.31173	-2.45048	-2.10951	-1.72531	-2.23953	-2.44261	-2.66536	-2.0228	0.881631	-1.12276	-1.32636	AU392	-1.44971	1.29224	-2.1678
GCA-2705445	-1.72757	-1.95403	-1.15846	-2.45815	-2.53703	-1.38975	-2.28638	-2.16769	-1.30728	-1.87008	-2.3804	-1.86552	-1.4905	-2.69167	-2.17324	-2.13496	-1.31642	-1.14558	-2.20665	-2.0201	-1.27635	-0.958158	-2.47707	-2.17078	-0.265016	0.119356	-1.37052	-1.30813	-1.57516	-2.30809	-2.32082	-2.24244	-2.17373	-1.88592	-1.31173	-2.45048	-2.10951	-1.72531	-2.23953	-2.44261	-1.23399	-2.0228	-0.556119	-1.12276	-1.32636	GCA-2705445	-1.45078	0.67549	-2.1678
2-12-FULL-35-15	-1.72757	0.768602	-1.76052	-2.45815	-2.53703	-1.38975	-2.28638	-2.16769	-1.30728	-1.87008	-2.3804	-1.86552	-1.4905	-2.69167	-2.17324	-0.657842	-1.31642	-1.14558	-2.20665	-2.0201	-1.27635	-0.958158	-2.47707	-2.17078	-1.85608	-2.0793	-1.37052	-1.30813	-1.57516	-2.30809	-2.32082	-2.24244	-2.17373	-1.88592	-1.31173	-2.45048	-2.10951	-1.72531	-2.23953	-2.44261	-2.66536	-2.0228	0.873229	-1.12276	-1.32636	2-12-FULL-35-15	-1.45111	1.2892	-2.1678
Halpernia	-1.72757	-1.95403	-1.76052	-2.45815	-2.53703	-1.38975	-2.28638	-2.16769	-1.30728	-1.87008	-2.3804	-1.86552	-1.4905	-2.69167	-0.315912	-2.13496	-1.31642	-1.14558	-2.20665	-2.0201	-1.27635	-0.958158	-2.47707	-2.17078	-1.85608	-2.0793	-1.37052	-1.30813	-1.57516	-2.30809	-2.32082	-2.24244	-2.17373	-1.88592	-1.31173	-2.45048	-2.10951	-1.72531	-2.23953	-2.44261	0.362399	-2.0228	-2.15818	-1.12276	-1.32636	Halpernia	-1.45172	1.02196	-2.1678
Nonlabens	-1.72757	-1.95403	-1.76052	-2.45815	-2.53703	-1.38975	-2.28638	-2.16769	-1.30728	-1.87008	-2.3804	-1.86552	-1.4905	-2.69167	-2.17324	-2.13496	-0.202476	-1.14558	-2.20665	-2.0201	-1.27635	-0.958158	-2.47707	-2.17078	-1.85608	-2.0793	-1.37052	0.123231	-1.57516	-2.30809	-2.32082	-2.24244	-2.17373	-1.88592	-0.270335	-2.45048	-2.10951	-1.72531	-2.23953	-2.44261	0.350001	-2.0228	-2.15818	-1.12276	-1.32636	Nonlabens	-1.45379	1.01757	-2.1678
Mucilaginibacter_A	-1.72757	0.286518	-1.76052	-2.45815	-0.286613	-1.38975	-2.28638	-2.16769	0.224202	-1.87008	-2.3804	-1.86552	-1.4905	-2.69167	-2.17324	-2.13496	-1.31642	-1.14558	-2.20665	-2.0201	-1.27635	-0.958158	-2.47707	-2.17078	-1.85608	-2.0793	-1.37052	-1.30813	-1.57516	-2.30809	-2.32082	-2.24244	-2.17373	-1.88592	-1.31173	-2.45048	-2.10951	-1.72531	-2.23953	-2.44261	-2.66536	-2.0228	0.849569	-1.12276	-1.32636	Mucilaginibacter_A	-1.45506	1.28068	-1.71772
Gemmiger_A	-1.25045	-1.95403	-1.76052	-2.45815	-2.53703	-1.38975	0.315683	-2.16769	-1.30728	-1.87008	-2.3804	0.0982657	-1.4905	-2.69167	-2.17324	0.471418	-1.31642	-1.14558	-2.20665	-1.24195	-1.27635	-0.958158	-0.579445	-2.17078	-1.85608	-2.0793	-1.37052	-1.30813	-1.57516	-2.30809	-2.32082	-2.24244	-1.0276	-1.88592	-1.31173	0.522647	-2.10951	-1.72531	-2.23953	-2.44261	-2.66536	-2.0228	0.849142	-1.12276	-1.32636	Gemmiger_A	-1.45513	1.28053	-1.64739
Planktomarina	-1.72757	-1.05094	1.87607	-2.45815	-2.53703	-1.38975	-2.28638	-2.16769	-1.30728	-1.87008	-2.3804	-1.86552	-1.4905	-2.69167	0.325066	-2.13496	-0.413329	-1.14558	-2.20665	-0.249251	-0.674291	-0.356098	-0.761069	-2.17078	-1.85608	1.1791	-1.37052	-0.706073	-1.57516	-0.965669	-0.287394	-2.24244	-2.17373	-1.88592	-0.232547	-2.45048	-0.393509	-1.72531	-2.23953	-2.44261	-2.66536	-2.0228	0.841386	-1.12276	-1.32636	Planktomarina	-1.45642	1.27774	-2.1678
Aureispira	-1.72757	0.0630017	-1.76052	-2.45815	-2.53703	-1.38975	-2.28638	-2.16769	-1.30728	-1.87008	-2.3804	-1.86552	-1.4905	-2.69167	-2.17324	-2.13496	-1.31642	-1.14558	-2.20665	-2.0201	-1.27635	-0.958158	-2.47707	-2.17078	-1.85608	-2.0793	-1.37052	-1.30813	-1.57516	-2.30809	-2.32082	-2.24244	-2.17373	-1.88592	-1.31173	-2.45048	-2.10951	-1.72531	-2.23953	-2.44261	-1.46124	-2.0228	-0.372849	-1.12276	-1.32636	Aureispira	-1.4581	0.72052	-2.1678
Anaerocolumna	-1.72757	-1.95403	-1.76052	-2.45815	-2.53703	-1.38975	-2.28638	-2.16769	-1.30728	-1.87008	-2.3804	-1.86552	-1.4905	-2.69167	-2.17324	-2.13496	-1.31642	-1.14558	-2.20665	-2.0201	-1.27635	-0.958158	-2.47707	-2.17078	-1.85608	-2.0793	-1.37052	-0.831011	-1.57516	-2.30809	-2.32082	-2.24244	-2.17373	-1.88592	-1.31173	-2.45048	-2.10951	-1.72531	-2.23953	-2.44261	-2.66536	-0.44302	-0.760239	-1.12276	-1.32636	Anaerocolumna	-1.46006	0.902654	-2.1678
XBB1006	-1.72757	-1.95403	-1.76052	-2.45815	-2.53703	-1.38975	0.390316	-2.16769	-1.30728	-1.87008	-2.3804	-1.86552	-1.4905	-2.69167	-2.17324	-2.13496	-1.31642	-1.14558	-2.20665	-2.0201	-1.27635	-0.958158	-0.408886	-2.17078	-0.742137	-2.0793	-1.37052	-0.609163	-1.57516	-2.30809	-2.32082	-0.880709	-2.17373	-0.630643	-1.31173	-2.45048	0.395638	-1.72531	-2.23953	-2.44261	-2.66536	-2.0228	0.814486	-1.12276	-1.32636	XBB1006	-1.4609	1.26807	-1.63246
Obscuribacter	-1.72757	0.642565	-1.76052	0.767421	-0.563905	-1.38975	-0.530503	-0.368345	-0.608307	-1.87008	-2.3804	-0.450549	-1.4905	-2.69167	-2.17324	-2.13496	-0.170291	0.216151	-2.20665	-2.0201	-1.27635	-0.481037	-2.47707	-2.17078	-1.85608	-0.647938	-1.37052	-0.35389	-1.57516	-2.30809	-2.32082	-2.24244	-2.17373	-1.88592	-1.31173	-2.45048	-2.10951	-1.72531	-2.23953	-2.44261	-2.66536	-2.0228	0.794613	-1.12276	-1.32636	Obscuribacter	-1.46421	1.26095	-0.417017
AAA536-G10	-1.72757	-1.95403	0.968644	-0.475875	-2.53703	-1.38975	-2.28638	-2.16769	-1.30728	-1.87008	-2.3804	-1.86552	-1.4905	-0.762249	-0.238746	-2.13496	-0.237238	-1.14558	-2.20665	-0.622163	-0.234958	-0.958158	-2.47707	-2.17078	-1.85608	1.13501	-1.37052	-0.308133	-1.57516	-2.30809	-0.729753	-2.24244	-0.793516	-1.88592	-1.31173	-0.593148	-2.10951	-1.72531	-2.23953	-2.44261	-2.66536	-1.11971	-0.149579	-1.12276	-1.32636	AAA536-G10	-1.47106	0.936192	-1.77135
Frisingicoccus	-1.72757	-1.95403	-1.76052	-2.45815	-0.142582	-1.38975	-0.62362	-2.16769	-1.30728	-1.87008	-2.3804	-1.86552	-1.4905	-2.69167	-2.17324	-2.13496	-1.31642	-1.14558	-2.20665	-2.0201	-1.27635	-0.958158	-2.47707	-0.295722	-0.131805	0.400705	-1.37052	-0.609163	-1.57516	-2.30809	-2.32082	-2.24244	0.300489	0.207506	-1.31173	-2.45048	1.15056	-1.72531	-2.23953	-2.44261	-2.66536	0.388816	-2.15818	-0.645638	-1.32636	Frisingicoccus	-1.47489	1.18353	-1.35636
Moraxella_C	-1.72757	-1.95403	-1.76052	-2.45815	-0.468847	-1.38975	-2.28638	-2.16769	-1.30728	-0.723955	-0.371803	-1.86552	-1.4905	-2.69167	-2.17324	-2.13496	-1.31642	-1.14558	-2.20665	-2.0201	-1.27635	-0.958158	0.209564	-0.940335	-0.131805	-0.293972	-1.37052	-1.30813	-1.57516	-2.30809	-2.32082	0.610652	-0.501629	0.933629	-1.31173	-1.12826	1.50612	-1.72531	-2.23953	-2.44261	-2.66536	0.860858	-2.15818	-1.12276	-1.32636	Moraxella_C	-1.47574	1.29787	-1.75416
Hylemonella	-1.72757	1.36194	-1.76052	-0.16368	-2.53703	-1.38975	-2.28638	-2.16769	-1.30728	-1.87008	-2.3804	-1.86552	-1.4905	-2.69167	-2.17324	-2.13496	-0.275027	-1.14558	-2.20665	-2.0201	-1.27635	-0.958158	-2.47707	-2.17078	-1.85608	-2.0793	-1.37052	-1.30813	-1.57516	-2.30809	-2.32082	0.380812	-2.17373	-1.88592	-1.31173	-2.45048	-2.10951	-1.72531	-2.23953	-2.44261	-2.66536	-2.0228	0.716882	-1.12276	-1.32636	Hylemonella	-1.47717	1.23319	-1.70891
Yoonia	-1.72757	-1.95403	-1.76052	-2.45815	-2.53703	-1.38975	-2.28638	-2.16769	-1.30728	-1.87008	-2.3804	-1.86552	-1.4905	-2.69167	-2.17324	-2.13496	-0.0376658	-1.14558	-2.20665	-2.0201	0.103861	-0.958158	-2.47707	-2.17078	-1.85608	-2.0793	-1.37052	-1.30813	-1.57516	-1.07764	-2.32082	-2.24244	-2.17373	-1.88592	0.23234	-2.45048	-2.10951	-1.72531	-2.23953	-0.951252	-2.66536	-2.0228	-2.15818	-0.645638	-0.423274	Yoonia	-1.47775	0.922173	-2.1678
Rhodococcus	-1.72757	0.301241	0.102802	-0.625638	-0.221063	-1.38975	-2.28638	-2.16769	-1.30728	-1.87008	-2.3804	-1.86552	-1.4905	-2.69167	-2.17324	-2.13496	-1.31642	-1.14558	1.0329	-2.0201	-1.27635	-0.958158	0.399723	1.39151	-0.952991	-0.90321	-1.37052	-1.30813	-1.57516	-2.30809	-2.32082	0.893649	0.362831	-1.88592	-1.31173	1.13858	0.579797	-1.72531	1.62308	-2.44261	-2.66536	-2.0228	0.713394	-1.12276	-1.32636	Rhodococcus	-1.47775	1.23195	-1.3381
Cellvibrio	-1.72757	0.135874	-1.76052	-2.45815	-0.874275	-1.38975	-2.28638	-2.16769	-1.30728	-1.87008	-2.3804	-1.86552	-1.4905	-2.69167	-2.17324	-2.13496	-1.31642	-1.14558	-2.20665	-0.572945	-1.27635	-0.958158	-2.47707	-2.17078	-1.85608	-2.0793	-1.37052	-1.30813	-1.57516	-2.30809	-2.32082	-2.24244	-2.17373	-1.88592	-1.31173	-2.45048	-2.10951	-1.72531	-2.23953	-2.44261	-2.66536	-2.0228	0.68443	-1.12276	-1.32636	Cellvibrio	-1.48258	1.22166	-1.83525
Flavimarina	-1.72757	-1.95403	-1.76052	-2.45815	-2.53703	-1.38975	-2.28638	-2.16769	-1.30728	-1.87008	-2.3804	-1.86552	-1.4905	-2.69167	-2.17324	-2.13496	-1.31642	-1.14558	-2.20665	-2.0201	-1.27635	-0.958158	-2.47707	-2.17078	-1.85608	-2.0793	-1.37052	-1.30813	-1.57516	-2.30809	-2.32082	-2.24244	-2.17373	-1.88592	-1.31173	-2.45048	-2.10951	-1.72531	-2.23953	-2.44261	0.163301	-2.0228	-2.15818	-1.12276	-1.32636	Flavimarina	-1.4849	0.952125	-2.1678
Pontixanthobacter	-1.72757	-1.95403	-1.76052	-2.45815	-2.53703	-1.38975	-2.28638	-2.16769	-1.30728	-1.87008	-2.3804	-1.86552	-1.4905	-2.69167	-2.17324	-2.13496	-0.839298	-1.14558	-2.20665	-2.0201	0.155013	-0.958158	-2.47707	-2.17078	-1.85608	-2.0793	-1.37052	0.235935	-1.57516	-2.30809	-0.138974	-2.24244	-2.17373	-1.88592	-1.31173	-2.45048	-2.10951	-1.72531	-2.23953	-2.44261	0.151545	-2.0228	-2.15818	-1.12276	-1.32636	Pontixanthobacter	-1.48686	0.948058	-2.1678
CAG-177	-1.72757	-1.95403	-1.76052	-0.665755	-0.515844	-1.38975	-2.28638	-2.16769	-1.30728	-1.87008	-2.3804	-1.86552	-1.4905	-2.69167	-2.17324	-2.13496	-1.31642	-1.14558	-2.20665	-2.0201	-1.27635	-0.958158	-0.439645	-2.17078	-1.85608	-2.0793	-1.37052	-1.30813	-1.57516	-2.30809	-2.32082	-2.24244	-1.0276	-0.739787	-1.31173	-2.45048	-0.678148	-1.72531	-2.23953	-2.44261	-2.66536	-2.0228	0.654066	-1.12276	-1.32636	CAG-177	-1.48764	1.2109	-1.40508
Winogradskyella	-1.72757	-1.95403	1.23292	-2.45815	-2.53703	-1.38975	-2.28638	-2.16769	-1.30728	-1.87008	-2.3804	-1.86552	-1.4905	-2.69167	-2.17324	-2.13496	0.364822	-1.14558	-2.20665	-2.0201	0.200771	-0.958158	-2.47707	0.37822	-1.85608	0.819972	-1.37052	0.24817	-1.57516	-2.30809	-2.32082	-2.24244	-2.17373	-1.88592	0.244575	-2.45048	-2.10951	-1.72531	-2.23953	-2.44261	-2.66536	-2.0228	0.168157	-0.645638	-1.32636	Winogradskyella	-1.4891	1.10109	-2.1678
UMGS1994	-1.72757	-1.95403	-1.76052	0.13514	-2.53703	-1.38975	-2.28638	-2.16769	-1.30728	-1.87008	-2.3804	-1.86552	-1.4905	-2.69167	-2.17324	-2.13496	-1.31642	-1.14558	-2.20665	-2.0201	-1.27635	-0.958158	-2.47707	-2.17078	-1.85608	-2.0793	-1.37052	-1.30813	-1.57516	-2.30809	-2.32082	-2.24244	-2.17373	-1.88592	-1.31173	-2.45048	-2.10951	-1.72531	-2.23953	-2.44261	-2.66536	-2.0228	0.639088	-1.12276	-1.32636	UMGS1994	-1.49014	1.20561	-1.64914
Rhodoferax_C	-1.72757	1.75566	-0.158461	-2.45815	-2.53703	-1.38975	-2.28638	-2.16769	-1.30728	-1.87008	-2.3804	-1.86552	-1.4905	-2.69167	-2.17324	-2.13496	-1.31642	-1.14558	-2.20665	-2.0201	-1.27635	-0.958158	-2.47707	-2.17078	-1.85608	-0.221969	-1.37052	-1.30813	-1.57516	-2.30809	-2.32082	-2.24244	-2.17373	-1.88592	-1.31173	-2.45048	-2.10951	-1.72531	-2.23953	-2.44261	-2.66536	-2.0228	0.614876	-1.12276	-1.32636	Rhodoferax_C	-1.49417	1.19707	-2.1678
Janthinobacterium	-0.824484	1.20614	-1.76052	0.197952	0.331023	0.291486	-2.28638	0.49223	-1.30728	-1.87008	-2.3804	-1.86552	-1.4905	-2.69167	-0.328147	-2.13496	-0.538268	-1.14558	-2.20665	-2.0201	-1.27635	-0.958158	-2.47707	-2.17078	-1.85608	-1.03791	-1.37052	-1.30813	-1.57516	-2.30809	-2.32082	-2.24244	-1.09455	-1.88592	-1.31173	-2.45048	-2.10951	-1.72531	-2.23953	-2.44261	-2.66536	-2.0228	0.612673	-1.12276	-1.32636	Janthinobacterium	-1.49454	1.19629	-0.194737
PMNU01	-1.72757	1.18332	-1.76052	-2.45815	-2.53703	-1.38975	-2.28638	-2.16769	-1.30728	-1.87008	-2.3804	-1.86552	-1.4905	-2.69167	-2.17324	-2.13496	-1.31642	-1.14558	-2.20665	-2.0201	-1.27635	-0.958158	-2.47707	-2.17078	-1.85608	-1.60218	-1.37052	-1.30813	-1.57516	-2.30809	-2.32082	-1.64038	-2.17373	-1.88592	-1.31173	-2.45048	-2.10951	-1.72531	-2.23953	-2.44261	-2.66536	-2.0228	0.611198	-1.12276	-1.32636	PMNU01	-1.49478	1.19577	-2.1678
ASP10-02a	-1.72757	-1.95403	-0.459491	-2.45815	-2.53703	-1.38975	-2.28638	-2.16769	-1.30728	-1.87008	-2.3804	-0.252738	-1.4905	-2.69167	-2.17324	-2.13496	-1.31642	-1.14558	-2.20665	-2.0201	-1.27635	-0.958158	-2.47707	-2.17078	-1.85608	0.116598	-1.37052	-1.30813	-1.57516	-2.30809	-2.32082	-2.24244	-2.17373	-1.88592	-1.31173	-2.45048	-2.10951	-1.72531	-2.23953	-2.44261	-2.66536	-2.0228	0.605249	-1.12276	-1.32636	ASP10-02a	-1.49578	1.19368	-2.1678
TMED58	-1.72757	-1.95403	-0.229042	-2.45815	-2.53703	-1.38975	-2.28638	-2.16769	-1.30728	-1.87008	-2.3804	-1.86552	-1.4905	-2.69167	-2.17324	-2.13496	-1.31642	-1.14558	-2.20665	-2.0201	-1.27635	-0.958158	-2.47707	-2.17078	-0.265016	-2.0793	-1.37052	-1.30813	-1.57516	-2.30809	-2.32082	-2.24244	-2.17373	-1.88592	-1.31173	-2.45048	-2.10951	-1.72531	-0.841586	-2.44261	-2.66536	-2.0228	0.597696	-1.12276	-1.32636	TMED58	-1.49703	1.19102	-2.1678
Olleya	-1.72757	-1.95403	-1.76052	-2.45815	-2.53703	-1.38975	-2.28638	-2.16769	-1.30728	-1.87008	-2.3804	-1.86552	-1.4905	-2.69167	-2.17324	-2.13496	-1.31642	-1.14558	-2.20665	-2.0201	-1.27635	-0.958158	-2.47707	-2.17078	-1.85608	-0.547823	-1.37052	-1.30813	-1.57516	-2.30809	-2.32082	-2.24244	-2.17373	-1.88592	-1.31173	-2.45048	-2.10951	-1.72531	-2.23953	-2.44261	-2.66536	-2.0228	0.591557	-1.12276	-1.32636	Olleya	-1.49806	1.18886	-2.1678
Arthrobacter_E	-1.72757	-1.95403	-1.76052	-2.45815	-2.53703	-1.38975	-2.28638	-2.16769	-0.307277	-1.87008	-2.3804	-1.86552	-1.4905	-2.69167	-2.17324	-2.13496	-1.31642	-1.14558	-2.20665	-2.0201	-1.27635	-0.958158	-2.47707	-2.17078	-1.85608	-2.0793	-1.37052	-1.30813	-1.57516	-2.30809	-2.32082	-2.24244	-2.17373	-1.88592	-1.31173	-2.45048	-2.10951	-1.72531	-2.23953	-2.44261	-2.66536	-2.0228	0.591557	-1.12276	-1.32636	Arthrobacter_E	-1.49806	1.18886	-2.1678
Proteiniborus	-1.72757	-1.95403	-1.76052	-2.45815	-2.53703	-1.38975	-2.28638	-2.16769	-1.30728	-1.87008	-2.3804	-1.86552	-1.4905	-2.69167	-2.17324	-2.13496	-1.31642	-1.14558	-2.20665	-2.0201	-1.27635	-0.958158	-2.47707	-2.17078	-1.85608	-2.0793	-1.37052	-1.30813	-1.57516	-2.30809	-2.32082	-2.24244	-2.17373	-1.88592	-1.31173	-2.45048	-2.10951	-1.72531	-2.23953	-2.44261	-2.66536	-2.0228	0.582972	-1.12276	-1.32636	Proteiniborus	-1.49949	1.18584	-2.1678
Pseudoroseicyclus_A	-1.72757	-1.95403	-1.76052	-2.45815	-2.53703	-1.38975	-2.28638	-2.16769	-1.30728	-1.87008	-2.3804	-1.86552	-1.4905	-2.69167	-2.17324	-2.13496	-1.31642	-1.14558	-2.20665	-2.0201	-1.27635	-0.958158	-2.47707	-2.17078	-1.85608	-2.0793	-1.37052	-1.30813	-1.57516	-2.30809	-2.32082	-2.24244	-2.17373	-1.88592	-1.31173	-2.45048	-2.10951	-1.72531	-2.23953	-2.44261	0.0662301	-2.0228	-2.15818	-1.12276	-1.32636	Pseudoroseicyclus_A	-1.50108	0.918757	-2.1678
Limimorpha	-1.72757	-1.95403	-1.76052	-2.45815	-0.140834	-1.38975	-2.28638	-2.16769	-1.30728	-1.87008	-2.3804	-1.86552	-1.4905	-2.69167	-2.17324	-2.13496	-1.31642	-1.14558	-2.20665	-2.0201	-0.799229	-0.958158	-0.0521903	-2.17078	-1.85608	0.0637133	-1.37052	-0.35389	-1.57516	-2.30809	-2.32082	-0.464286	-2.17373	-1.88592	0.0499999	-2.45048	-2.10951	-1.72531	-2.23953	-2.44261	-2.66536	-2.0228	0.0922408	-0.645638	-1.32636	Limimorpha	-1.50176	1.07844	-1.68856
CAG-1000	-1.72757	-1.95403	-1.76052	-2.45815	-2.53703	-1.38975	-2.28638	-2.16769	-1.30728	-1.87008	-2.3804	-1.86552	-1.4905	-2.69167	-2.17324	-2.13496	-1.31642	-1.14558	-2.20665	-0.940922	-1.27635	-0.958158	-2.47707	-2.17078	-1.85608	-2.0793	-1.37052	-1.30813	-1.57516	-2.30809	-2.32082	-2.24244	-2.17373	-1.88592	-1.31173	-2.45048	-2.10951	-1.72531	-2.23953	-2.44261	-2.66536	-2.0228	0.560323	-1.12276	-1.32636	CAG-1000	-1.50326	1.1779	-2.1678
Duffyella	0.0283005	-1.95403	-1.76052	-0.327813	-2.53703	-1.38975	-0.149657	-2.16769	-1.30728	-0.472143	-2.3804	-0.543303	-1.4905	-2.69167	-2.17324	-2.13496	-1.31642	-1.14558	-2.20665	0.0052031	-1.27635	-0.958158	-1.69892	-2.17078	-1.85608	-2.0793	-1.37052	-1.30813	-1.57516	-2.30809	-2.32082	-2.24244	-2.17373	-1.88592	-1.31173	-2.45048	-2.10951	-1.72531	-2.23953	-2.44261	-2.66536	-2.0228	0.559491	-1.12276	-1.32636	Duffyella	-1.5034	1.17761	-1.31439
Soonwooa	-0.882476	-1.95403	-1.76052	-2.45815	-2.53703	-1.38975	-2.28638	-2.16769	-1.30728	-1.87008	-2.3804	-1.86552	-1.4905	-2.69167	-2.17324	-2.13496	-1.31642	-1.14558	-2.20665	-2.0201	-1.27635	-0.958158	-2.47707	-0.231264	-1.85608	-2.0793	-1.37052	-0.405043	-1.57516	-2.30809	-2.32082	-2.24244	-0.530274	-0.317714	-1.31173	-2.45048	0.0723316	-1.72531	-2.23953	-2.44261	-2.66536	-2.0228	-0.141146	-0.423789	-1.32636	Soonwooa	-1.50368	1.05401	-2.1678
Leeuwenhoekiella	-1.72757	-1.95403	-1.76052	-2.45815	-2.53703	-1.38975	-2.28638	-2.16769	-1.30728	-1.87008	-2.3804	-1.86552	-1.4905	-2.69167	-2.17324	-2.13496	-1.31642	-1.14558	-2.20665	-2.0201	-0.799229	-0.958158	-2.47707	-2.17078	-1.85608	-2.0793	-1.37052	-0.529981	-1.57516	-2.30809	-2.32082	-2.24244	-2.17373	-1.88592	-1.31173	-2.45048	-2.10951	-1.72531	-2.23953	-2.44261	0.0370719	-2.0228	-2.15818	-1.12276	-1.32636	Leeuwenhoekiella	-1.50594	0.908833	-2.1678
Enterococcus_H	-1.72757	-1.95403	-1.76052	-2.45815	-2.53703	-1.38975	0.32852	0.0391399	-1.30728	-1.87008	-2.3804	-1.86552	-1.4905	-2.69167	-2.17324	-1.05578	-1.31642	-1.14558	-2.20665	-2.0201	-1.27635	-0.958158	-0.334057	-2.17078	-1.85608	-2.0793	-1.37052	-1.30813	-0.344716	-2.30809	-2.32082	-2.24244	-2.17373	-1.88592	-0.107608	-2.45048	-2.10951	-1.72531	-2.23953	-2.44261	-2.66536	-2.0228	0.544251	-1.12276	-1.32636	Enterococcus_H	-1.50594	1.17227	-1.20346
Breznakia	-1.72757	-1.95403	-1.76052	-2.45815	0.0639396	-1.38975	-2.28638	-2.16769	-1.30728	-1.87008	-2.3804	-1.86552	-1.4905	-2.69167	-2.17324	-2.13496	-1.31642	-1.14558	-2.20665	-2.0201	-0.674291	-0.958158	-0.359801	-2.17078	-1.85608	-0.547823	-1.37052	-1.30813	-1.57516	-2.30809	-2.32082	-2.24244	-1.13233	-0.709824	-1.31173	-2.45048	0.516828	-1.72531	-2.23953	-2.44261	-2.66536	-2.0228	0.537303	-1.12276	-1.32636	Breznakia	-1.5071	1.16984	-1.64761
Hafnia	0.806452	-1.95403	-1.76052	0.887815	0.254657	-1.38975	0.889714	-2.16769	-1.30728	-0.00676024	-0.294044	-0.564492	-1.4905	-2.69167	-2.17324	0.439068	-1.31642	-1.14558	-2.20665	-2.0201	-1.27635	-0.958158	-2.47707	-2.17078	-1.85608	1.40329	-1.37052	-1.30813	-1.57516	-2.30809	-2.32082	-2.24244	-2.17373	-1.88592	-1.31173	-2.45048	-2.10951	-1.72531	0.703473	-2.44261	-2.66536	-2.0228	0.536426	-1.12276	-1.32636	Hafnia	-1.50725	1.16954	-0.305051
Blautia_A	-0.448821	1.07818	-0.719128	-1.3442	0.0851807	-1.38975	0.590994	0.150377	-1.30728	-1.87008	-2.3804	-0.285739	-1.4905	-0.261916	-2.17324	-2.13496	-1.31642	-1.14558	-2.20665	-2.0201	-1.27635	-0.958158	1.24507	-2.17078	-1.01098	-0.416544	-1.37052	-1.30813	-1.57516	-0.168213	-2.32082	-0.0249532	-2.17373	-1.88592	-1.31173	0.547779	-0.419316	-1.72531	-2.23953	-2.44261	-2.66536	-2.0228	0.528457	-1.12276	-1.32636	Blautia_A	-1.50857	1.16675	-0.381481
UKL13-3	-1.72757	-0.840088	-1.76052	-2.45815	-2.53703	-1.38975	-2.28638	-2.16769	-1.30728	-1.87008	-2.3804	-1.86552	-1.4905	-2.69167	-2.17324	-2.13496	-1.31642	-1.14558	-2.20665	-2.0201	-1.27635	-0.958158	-2.47707	-2.17078	-1.85608	-2.0793	-1.37052	-1.30813	-1.57516	-2.30809	-2.32082	-2.24244	-2.17373	-1.88592	-1.31173	-2.45048	-2.10951	-1.72531	-2.23953	-2.44261	-2.66536	-2.0228	0.520339	-1.12276	-1.32636	UKL13-3	-1.50993	1.16392	-2.1678
HOT-345	-1.72757	0.766128	-1.76052	-2.45815	-2.53703	-1.38975	-2.28638	-2.16769	-1.30728	-1.87008	-2.3804	-1.86552	-1.4905	-2.69167	-2.17324	-2.13496	-1.31642	-1.14558	-2.20665	-2.0201	-1.27635	-0.958158	-2.47707	-0.28997	-0.202868	-1.0793	-1.37052	-1.30813	-1.57516	-2.30809	-2.32082	-2.24244	-0.510969	-0.137727	-1.31173	-1.00332	0.195839	-1.72531	-2.23953	-2.44261	-2.66536	-2.0228	0.516682	-1.12276	-1.32636	HOT-345	-1.51054	1.16264	-2.1678
Psychroserpens	-1.72757	-1.95403	-1.76052	-2.45815	-2.53703	-1.38975	-2.28638	-2.16769	-1.30728	-1.87008	-2.3804	-1.86552	-1.4905	-2.69167	-2.17324	-2.13496	-1.31642	-1.14558	-2.20665	-2.0201	-0.431253	-0.958158	-2.47707	-2.17078	-1.85608	-2.0793	-1.37052	-1.30813	-1.57516	-2.30809	-2.32082	-2.24244	-2.17373	-1.88592	-1.31173	-2.45048	-2.10951	-1.72531	-2.23953	-2.44261	0.000222341	-2.0228	-2.15818	-1.12276	-1.32636	Psychroserpens	-1.51208	0.896359	-2.1678
Oscillibacter	-1.72757	-1.95403	-1.76052	-2.45815	-2.53703	-1.38975	-0.695313	-2.16769	-1.30728	-1.87008	-0.225068	-1.86552	-1.4905	-2.69167	-2.17324	-2.13496	-1.31642	-1.14558	-2.20665	-2.0201	-0.674291	-0.958158	-0.0116891	-2.17078	-1.85608	-2.0793	-1.37052	-1.30813	-1.57516	-0.575698	-2.32082	-0.022329	-0.270637	-1.88592	-0.0329744	-0.658089	-2.10951	-1.72531	-2.23953	-2.44261	0.000222341	-2.0228	-2.15818	-1.12276	-1.32636	Oscillibacter	-1.51208	0.896359	-1.84959
Fimenecus	-1.72757	-1.95403	-1.76052	-2.45815	-2.53703	-1.38975	-0.553984	-2.16769	-1.30728	-1.87008	-2.3804	-1.86552	-1.4905	-2.69167	-2.17324	-2.13496	-1.31642	-1.14558	-2.20665	-2.0201	-1.27635	-0.958158	1.30339	-2.17078	0.302282	-2.0793	-1.37052	-1.30813	-1.57516	-2.30809	-2.32082	0.553443	-2.17373	0.588301	-1.31173	-0.346677	1.15695	-1.72531	-2.23953	-2.44261	-2.66536	0.633295	-2.15818	-1.12276	-1.32636	Fimenecus	-1.51366	1.21672	-1.82132
GCA-2711125	-1.72757	-1.95403	0.256512	-2.45815	-2.53703	-1.38975	-2.28638	-2.16769	-1.30728	-1.87008	-2.3804	-1.86552	-1.4905	-2.69167	-2.17324	-0.988836	-1.31642	-1.14558	-2.20665	-2.0201	-1.27635	-0.958158	-2.47707	-0.614481	-1.85608	-0.0836663	-1.37052	-1.30813	-1.57516	-2.30809	-2.32082	-2.24244	-2.17373	-1.88592	-1.31173	-2.45048	-2.10951	-1.72531	-2.23953	-2.44261	-2.66536	-2.0228	0.495033	-1.12276	-1.32636	GCA-2711125	-1.51414	1.1551	-2.1678
Bacteroides_I	-1.72757	-1.95403	-1.76052	-2.45815	-2.53703	0.115395	-2.28638	-2.16769	-1.30728	-0.326015	-2.3804	-1.86552	-1.4905	-2.69167	-2.17324	-2.13496	-0.362177	-1.14558	-2.20665	-2.0201	-1.27635	-0.958158	-2.47707	-0.679422	-1.85608	-2.0793	-1.37052	-1.30813	-1.57516	-2.30809	-2.32082	-2.24244	-2.17373	-1.88592	-0.357485	-2.45048	-2.10951	-1.72531	-2.23953	-2.44261	-2.66536	-0.624864	-0.902907	-1.12276	-1.32636	Bacteroides_I	-1.51414	0.841454	-1.86677
Faecalibacter	-1.72757	-1.95403	-1.76052	-2.45815	-2.53703	-1.38975	-0.0932528	-2.16769	-1.30728	-1.87008	-2.3804	-1.86552	-1.4905	-2.69167	-2.17324	-2.13496	-1.31642	-1.14558	-2.20665	-2.0201	-1.27635	-0.958158	-2.47707	-2.17078	-1.85608	-2.0793	-1.37052	-1.30813	-1.57516	-2.30809	-2.32082	-2.24244	-2.17373	-1.88592	-1.31173	-2.45048	-2.10951	-1.72531	-2.23953	-2.44261	-2.66536	-2.0228	0.495033	-1.12276	-1.32636	Faecalibacter	-1.51414	1.1551	-1.72917
Vogesella	-1.72757	0.807896	-1.76052	-2.45815	-2.53703	-0.690785	-1.05593	-1.46872	-0.131186	-1.87008	-2.3804	-1.86552	-1.4905	-2.69167	-2.17324	-2.13496	-1.31642	-1.14558	-2.20665	-2.0201	-1.27635	-0.958158	-2.47707	-2.17078	-1.85608	-2.0793	-1.37052	-1.30813	-1.57516	-2.30809	-2.32082	-2.24244	-2.17373	-1.88592	-1.31173	-2.45048	-2.10951	-1.72531	-2.23953	-2.44261	-2.66536	-2.0228	0.493099	-1.12276	-1.32636	Vogesella	-1.51447	1.15443	-1.64212
Planifilum	-1.72757	-1.95403	-1.76052	-2.45815	-2.53703	-1.38975	-2.28638	-2.16769	-1.30728	-1.87008	-2.3804	-1.86552	-1.4905	-2.69167	-2.17324	-2.13496	-1.31642	-1.14558	-2.20665	-2.0201	-1.27635	-0.958158	-2.47707	-2.17078	-1.85608	-2.0793	-1.37052	-1.30813	-1.57516	-2.30809	-2.32082	-2.24244	-2.17373	-1.88592	-1.31173	-2.45048	-2.10951	-1.72531	-2.23953	-2.44261	-2.66536	-2.0228	0.486259	-1.12276	-1.32636	Planifilum	-1.51561	1.15205	-2.1678
Alistipes_A	-1.25045	-0.807904	-1.76052	-2.45815	0.4895	-1.38975	-0.684317	-2.16769	-1.30728	-1.87008	-2.3804	-1.86552	-1.4905	-2.69167	-2.17324	-1.23187	-1.31642	-1.14558	-2.20665	-2.0201	-0.799229	-0.958158	-0.638223	-2.17078	-1.85608	-1.2342	-1.37052	-1.30813	-1.57516	-2.30809	-2.32082	-2.24244	-2.17373	-1.88592	-1.31173	-2.45048	-0.565444	-1.72531	-2.23953	-2.44261	-2.66536	-2.0228	0.474278	-1.12276	-1.32636	Alistipes_A	-1.5176	1.14789	-1.24208
Sporosarcina	0.564682	-1.95403	-1.76052	-2.45815	-2.53703	-1.38975	-2.28638	-2.16769	-1.30728	-1.87008	-2.3804	-1.86552	-1.4905	-0.160189	-2.17324	-2.13496	-1.31642	-1.14558	-2.20665	-2.0201	-1.27635	-0.481037	-0.4903	-1.17078	-1.85608	-2.0793	-1.37052	0.197017	-1.57516	-2.30809	-0.381298	-2.24244	-2.17373	-0.885915	-1.31173	-0.769239	-2.10951	-1.72531	-2.23953	-2.44261	-2.66536	-2.0228	0.472249	-1.12276	-1.32636	Sporosarcina	-1.51794	1.14719	-2.1678
MnB-11	-1.72757	-1.95403	-0.58443	-2.45815	-2.53703	-1.38975	-2.28638	-2.16769	-1.30728	-1.87008	-2.3804	-1.86552	-1.4905	-2.69167	-2.17324	-2.13496	-1.31642	-1.14558	-2.20665	-2.0201	-1.27635	-0.958158	-2.47707	-2.17078	-1.85608	-2.0793	-1.37052	-1.30813	-1.57516	-2.30809	-2.32082	-2.24244	-2.17373	-1.88592	-1.31173	-2.45048	-2.10951	-1.72531	-2.23953	-2.44261	-2.66536	-2.0228	0.47123	-1.12276	-1.32636	MnB-11	-1.51811	1.14683	-2.1678
CAG-273	-1.72757	0.0416036	-1.76052	-0.188634	0.183952	-1.38975	-2.28638	-0.963566	-1.30728	-0.162513	-2.3804	-0.719394	-1.4905	-2.69167	-2.17324	-0.833934	-1.31642	-1.14558	-2.20665	-0.386634	-1.27635	-0.958158	-1.43568	-2.17078	-1.85608	0.22605	-1.37052	-1.30813	-1.57516	-2.30809	-2.32082	-2.24244	-0.894974	-1.88592	-1.31173	0.139469	-2.10951	-1.72531	-2.23953	-2.44261	-2.66536	-2.0228	0.47021	-1.12276	-1.32636	CAG-273	-1.51828	1.14648	-0.928876
Catonella	-1.72757	-1.95403	-1.76052	-2.45815	-2.53703	-1.38975	-0.317894	-2.16769	-1.30728	-1.87008	-2.3804	-0.586769	-1.4905	-2.69167	-2.17324	-2.13496	-1.31642	-0.668456	-2.20665	-2.0201	-1.27635	-0.958158	-0.631974	-0.828361	-1.85608	-2.0793	-1.37052	-0.228951	-1.57516	-2.30809	-2.32082	-0.920218	-2.17373	-1.88592	-1.31173	-0.472757	-0.61815	-1.72531	-2.23953	-2.44261	-2.66536	-2.0228	0.466103	-1.12276	-1.32636	Catonella	-1.51897	1.14506	-1.7741
TMED25	-1.72757	-1.95403	0.497157	-2.45815	-2.53703	-1.38975	-2.28638	-2.16769	-1.30728	-1.87008	-2.3804	-1.86552	-1.4905	-2.69167	-0.298184	-2.13496	-1.31642	-1.14558	-2.20665	-2.0201	-1.27635	-0.958158	-2.47707	-2.17078	-1.85608	-0.522999	-1.37052	-1.30813	-1.57516	-2.30809	-0.815667	-2.24244	-2.17373	-1.88592	-1.31173	-0.65114	-2.10951	-1.72531	-2.23953	-2.44261	-2.66536	-2.0228	0.464035	-1.12276	-1.32636	TMED25	-1.51931	1.14434	-2.1678
Paremcibacter	-1.72757	-1.95403	0.406796	-2.45815	-2.53703	-1.38975	-0.0960457	-2.16769	-1.30728	-1.87008	-2.3804	-1.86552	-1.4905	-2.69167	-2.17324	-2.13496	-1.31642	-1.14558	-2.20665	-0.622163	-1.27635	-0.958158	-2.47707	-2.17078	-1.85608	0.689337	-1.37052	-1.30813	-1.57516	-2.30809	-2.32082	-2.24244	-2.17373	-1.88592	-1.31173	-2.45048	-1.15527	-1.72531	-2.23953	-2.44261	-2.66536	-2.0228	0.459869	-1.12276	-1.32636	Paremcibacter	-1.52001	1.1429	-1.72973
Vicingus	-1.72757	-1.95403	-1.76052	-2.45815	-2.53703	-1.38975	-2.28638	-2.16769	-1.30728	-1.87008	-2.3804	-1.86552	-1.4905	-2.69167	-2.17324	-2.13496	-1.31642	-1.14558	-2.20665	-2.0201	-1.27635	-0.958158	-2.47707	-2.17078	-1.85608	-0.315873	-1.37052	-1.30813	-1.57516	-2.30809	-2.32082	-2.24244	-2.17373	-1.88592	-1.31173	-2.45048	-2.10951	-1.72531	-2.23953	-2.44261	-0.0568326	-2.0228	-2.15818	-1.12276	-1.32636	Vicingus	-1.52159	0.877205	-2.1678
Lentihominibacter	-1.72757	-1.95403	-1.76052	0.210239	-2.53703	-1.38975	-2.28638	-0.720528	-1.30728	-1.87008	-2.3804	-1.86552	-1.4905	-2.69167	-2.17324	-2.13496	-1.31642	-1.14558	-2.20665	-2.0201	-1.27635	-0.259188	-0.254355	-2.17078	-1.85608	-0.28691	-1.37052	-0.609163	-1.57516	-2.30809	-2.32082	-0.416362	-2.17373	-1.88592	-1.31173	-2.45048	-2.10951	-1.72531	-2.23953	-2.44261	-2.66536	-2.0228	0.447126	-1.12276	-1.32636	Lentihominibacter	-1.52213	1.13848	-1.34469
Glaciihabitans	-1.72757	-1.95403	-1.76052	-2.45815	-2.53703	-1.38975	-2.28638	-2.16769	-1.30728	-1.87008	-2.3804	-1.86552	-1.4905	-2.69167	-2.17324	-2.13496	-1.31642	-1.14558	-2.20665	-2.0201	-1.27635	-0.958158	-2.47707	-2.17078	-1.85608	-2.0793	-1.37052	-1.30813	-1.57516	-2.30809	-2.32082	-2.24244	-2.17373	-1.88592	-1.31173	-2.45048	-2.10951	-1.72531	-2.23953	-2.44261	-2.66536	-2.0228	0.435107	-1.12276	-1.32636	Glaciihabitans	-1.52413	1.13433	-2.1678
Silvanigrella	-1.72757	-0.57382	-1.76052	0.799532	-2.53703	-1.38975	-2.28638	-2.16769	-1.30728	-1.87008	-2.3804	-1.86552	-1.4905	-2.69167	-2.17324	-2.13496	-1.31642	-1.14558	-2.20665	-2.0201	-1.27635	-0.958158	-2.47707	-2.17078	-1.85608	-2.0793	-1.37052	-1.30813	-1.57516	-2.30809	-2.32082	-2.24244	-2.17373	-1.88592	-1.31173	-2.45048	-2.10951	-1.72531	-2.23953	-2.44261	-2.66536	-2.0228	0.432885	-1.12276	-1.32636	Silvanigrella	-1.5245	1.13356	-1.51626
Brevibacillus_D	-1.72757	-1.95403	-1.76052	-2.45815	0.348893	-1.38975	-2.28638	-2.16769	-1.30728	-1.87008	-2.3804	-1.86552	-1.4905	-2.69167	-2.17324	-2.13496	0.391151	-1.14558	-2.20665	-2.0201	0.830859	-0.958158	-2.47707	-2.17078	-1.85608	-2.0793	-1.37052	-1.30813	-1.57516	-2.30809	-2.32082	-2.24244	-2.17373	-0.262666	0.62277	-2.45048	-2.10951	-1.72531	-2.23953	-2.44261	-2.66536	0.564907	-2.15818	-1.12276	-1.32636	Brevibacillus_D	-1.52506	1.19267	-1.59061
CAG-873	-1.72757	-1.95403	-1.76052	-2.45815	-2.53703	-1.38975	-0.27354	-2.16769	-1.30728	-1.87008	-2.3804	-1.86552	-1.4905	-2.69167	-2.17324	-2.13496	-1.31642	-1.14558	-2.20665	-2.0201	-1.27635	-0.958158	-0.138615	-2.17078	-1.85608	-2.0793	-1.37052	-1.30813	-1.57516	-2.30809	-2.32082	-0.780039	-2.17373	-1.88592	-0.46663	-0.870697	-2.10951	-1.72531	-2.23953	-2.44261	-2.66536	-1.42074	-0.175908	-1.12276	-1.32636	CAG-873	-1.52562	0.91374	-1.76523
Rouxiella	-1.72757	-1.95403	-1.76052	0.666684	-2.53703	-1.38975	-2.28638	-2.16769	-1.30728	-1.87008	-2.3804	-1.86552	-1.4905	-2.69167	-2.17324	-2.13496	-1.31642	-1.14558	-2.20665	-2.0201	-1.27635	-0.958158	-2.47707	-2.17078	-1.85608	-2.0793	-1.37052	-1.30813	-1.57516	-2.30809	-2.32082	-2.24244	-2.17373	-1.88592	-1.31173	-2.45048	-2.10951	-1.72531	-2.23953	-2.44261	-0.0855751	-2.0228	-2.15818	-1.12276	-1.32636	Rouxiella	-1.52638	0.867632	-1.54283
SICJ01	-1.72757	-1.95403	-1.76052	-2.45815	-2.53703	-1.38975	-2.28638	-2.16769	-1.30728	-1.87008	-2.3804	-1.86552	-1.4905	-2.69167	-2.17324	-2.13496	-1.31642	-1.14558	-2.20665	-2.0201	-1.27635	-0.958158	-2.47707	-2.17078	-1.85608	-2.0793	-1.37052	-1.30813	-1.57516	-2.30809	-2.32082	-2.24244	-2.17373	-1.88592	-1.31173	-2.45048	-2.10951	-1.72531	-2.23953	-2.44261	-2.66536	-2.0228	0.418162	-1.12276	-1.32636	SICJ01	-1.52696	1.12848	-2.1678
Simplicispira	-1.72757	0.227812	0.0655537	-2.45815	-2.53703	-1.38975	-1.08226	-2.16769	-1.30728	-1.87008	-2.3804	-1.86552	-1.4905	-2.69167	-2.17324	-2.13496	-1.31642	-1.14558	-2.20665	-2.0201	-1.27635	-0.958158	-2.47707	-2.17078	-1.85608	-2.0793	-1.37052	-1.30813	-1.57516	-2.30809	-2.32082	-2.24244	-2.17373	-1.88592	-1.31173	-2.45048	-2.10951	-1.72531	-2.23953	-2.44261	-2.66536	-2.0228	0.418162	-1.12276	-1.32636	Simplicispira	-1.52696	1.12848	-1.92698
UBA4416	-1.72757	0.961896	-0.505249	-0.995749	-1.39091	-1.38975	-2.28638	-2.16769	-1.30728	-1.87008	-2.3804	-1.86552	-1.4905	-2.69167	-2.17324	-2.13496	-1.31642	-1.14558	-2.20665	-2.0201	-1.27635	-0.958158	-2.47707	-2.17078	-1.85608	-2.0793	-1.37052	-1.30813	-1.57516	-2.30809	-2.32082	-2.24244	-2.17373	-1.88592	-1.31173	-2.45048	-2.10951	-1.72531	-2.23953	-2.44261	-2.66536	-2.0228	0.414692	-1.12276	-1.32636	UBA4416	-1.52753	1.12729	-1.64609
Gulbenkiania	-1.72757	-1.95403	-1.76052	-0.195695	-2.53703	-1.38975	-0.026306	-2.16769	-1.30728	-1.87008	-2.3804	-1.86552	-1.4905	-2.69167	-2.17324	-2.13496	-1.31642	-1.14558	-2.20665	-2.0201	-1.27635	-0.958158	-2.47707	-2.17078	-1.85608	-2.0793	-1.37052	-1.30813	-1.57516	-2.30809	-2.32082	-2.24244	-2.17373	-1.88592	-1.31173	-2.45048	-2.10951	-1.72531	-2.23953	-2.44261	-2.66536	-2.0228	0.41353	-1.12276	-1.32636	Gulbenkiania	-1.52773	1.12688	-1.2633
Faecalibacterium	-1.72757	-0.522668	-0.760521	-2.45815	-0.301505	-1.38975	-0.00991558	-2.16769	-1.30728	-1.87008	-0.875254	-0.467582	-1.4905	-2.69167	-2.17324	0.185183	-1.31642	-1.14558	-2.20665	-2.0201	-0.431253	-0.958158	-2.47707	-2.17078	-1.85608	-0.965358	-1.37052	-1.30813	-1.57516	-2.30809	-2.32082	-2.24244	-1.39558	-1.88592	-1.31173	0.0719637	-2.10951	-1.72531	-0.859315	-2.44261	-2.66536	-2.0228	0.408847	-1.12276	-1.32636	Faecalibacterium	-1.52851	1.12527	-1.2654
Bariatricus	-1.72757	-1.95403	-1.76052	-2.45815	-2.53703	-1.38975	-2.28638	-2.16769	-1.30728	-1.87008	-2.3804	-1.86552	-1.4905	-0.878755	-2.17324	-2.13496	-1.31642	-1.14558	-2.20665	-2.0201	-1.27635	-0.958158	-0.249185	-2.17078	-1.85608	-2.0793	-1.37052	-0.228951	-1.57516	-2.30809	-2.32082	-2.24244	-2.17373	-1.88592	-1.31173	-0.0288766	-2.10951	-1.72531	-2.23953	-2.44261	-0.104257	-2.0228	-2.15818	-1.12276	-1.32636	Bariatricus	-1.5295	0.861439	-2.1678
Arcobacter	-0.882476	0.284014	0.573933	-2.45815	-2.53703	-1.38975	-0.0508489	-0.805958	-1.30728	-1.87008	-2.3804	-0.523099	-1.4905	-2.69167	-2.17324	-2.13496	-1.31642	-1.14558	-2.20665	-2.0201	-1.27635	-0.958158	-2.47707	-0.319525	-1.85608	-0.824029	-1.37052	-1.30813	-1.57516	-2.30809	-2.32082	-0.651373	-2.17373	-1.88592	-1.31173	-2.45048	-0.113877	-1.72531	-2.23953	-2.44261	-2.66536	-2.0228	0.398123	-1.12276	-1.32636	Arcobacter	-1.5303	1.12158	-1.44835
Fenollaria	-1.72757	-1.95403	-1.76052	-2.45815	-2.53703	-1.38975	-2.28638	-2.16769	-1.30728	-1.87008	-2.3804	0.0265725	-1.4905	-2.69167	-2.17324	0.673247	-1.31642	-1.14558	-2.20665	0.959901	-1.27635	-0.958158	-2.47707	-2.17078	-1.85608	1.12018	-1.37052	-1.30813	-1.57516	-2.30809	-2.32082	-2.24244	-2.17373	-1.88592	-1.31173	-2.45048	-2.10951	-1.72531	-2.23953	0.103929	-2.66536	-2.0228	-2.15818	-1.12276	-1.32636	Fenollaria	-1.53192	0.980155	-2.1678
UBA2475	-1.72757	0.268685	-0.0362453	-0.0465268	-0.563905	-1.38975	-2.28638	-2.16769	-1.30728	-1.87008	-2.3804	-1.86552	-1.4905	-2.69167	-2.17324	-2.13496	-1.31642	-1.14558	-2.20665	-0.0516198	-1.27635	-0.958158	-2.47707	-2.17078	-1.85608	-2.0793	-1.37052	-1.30813	-1.57516	-2.30809	-2.32082	-2.24244	-2.17373	-1.88592	-1.31173	-2.45048	-2.10951	-1.72531	-2.23953	-2.44261	-2.66536	-2.0228	0.388364	-1.12276	-1.32636	UBA2475	-1.53192	1.11823	-1.29085
Trichococcus	-1.72757	-1.95403	-1.76052	-2.45815	-2.53703	-1.38975	-2.28638	-2.16769	0.107696	-1.87008	0.116526	-1.86552	-1.4905	-2.69167	-2.17324	-2.13496	-1.31642	-1.14558	-2.20665	-0.348005	-1.27635	-0.958158	-2.47707	-2.17078	-1.85608	-2.0793	-1.37052	-1.30813	-1.57516	-2.30809	-2.32082	-2.24244	-2.17373	-1.88592	-1.31173	-0.268637	-2.10951	-1.72531	-2.23953	-2.44261	-2.66536	-2.0228	0.387128	-1.12276	-1.32636	Trichococcus	-1.53213	1.1178	-2.1678
Victivallis	-1.72757	-1.95403	-1.76052	-2.45815	-2.53703	-1.38975	-2.28638	-2.16769	-1.30728	-1.87008	-2.3804	-1.3884	-1.4905	-2.69167	-2.17324	-2.13496	-1.31642	-1.14558	-2.20665	-2.0201	-1.27635	-0.958158	-2.47707	-2.17078	-1.85608	-2.0793	-1.37052	-1.30813	-1.57516	-2.30809	-2.32082	-0.751075	-2.17373	-1.88592	-1.31173	-2.45048	-2.10951	-1.72531	-2.23953	-2.44261	-2.66536	-2.0228	0.387128	-1.12276	-1.32636	Victivallis	-1.53213	1.1178	-2.1678
Megamonas	-0.0200042	-1.95403	-1.76052	-2.45815	-2.53703	-1.38975	0.387565	-2.16769	-1.30728	-1.87008	-2.3804	-0.586769	-1.4905	-2.69167	-2.17324	-2.13496	-1.31642	-1.14558	-2.20665	-2.0201	-0.0722307	-0.958158	-0.677731	-2.17078	-1.85608	-0.315873	-1.37052	-1.30813	-1.57516	-2.30809	-2.32082	-2.24244	-2.17373	-1.88592	-1.31173	-2.45048	-2.10951	-1.72531	-2.23953	-2.44261	-2.66536	-2.0228	0.37964	-1.12276	-1.32636	Megamonas	-1.53338	1.11523	-1.63301
Ochrobactrum_A	-1.72757	-1.95403	-1.76052	-2.45815	-2.53703	-1.38975	-2.28638	-2.16769	-1.30728	-1.87008	-2.3804	-1.86552	-0.888439	-2.69167	-2.17324	-2.13496	-1.31642	-1.14558	-2.20665	-0.557705	-1.27635	-0.958158	-2.47707	-2.17078	-1.85608	-2.0793	-1.37052	-0.0528601	-1.57516	-2.30809	-2.32082	-2.24244	-2.17373	-1.88592	-1.31173	-2.45048	-2.10951	-1.72531	-2.23953	-2.44261	-2.66536	-2.0228	0.372021	-1.12276	-1.32636	Ochrobactrum_A	-1.53465	1.11262	-2.1678
Leucobacter	-1.72757	-1.95403	-1.76052	-2.45815	-2.53703	-1.38975	-2.28638	-2.16769	-1.30728	-1.87008	-2.3804	-1.86552	-1.4905	-0.137785	-2.17324	-2.13496	-1.31642	-1.14558	-2.20665	-2.0201	-1.27635	-0.958158	-2.47707	-2.17078	-0.814688	-2.0793	-1.37052	-1.30813	-1.57516	0.00366196	-2.32082	-2.24244	-2.17373	-0.931673	-1.31173	-2.45048	-0.486263	-1.72531	-2.23953	-2.44261	-2.66536	-2.0228	0.369451	-1.12276	-1.32636	Leucobacter	-1.53507	1.11174	-2.1678
Patulibacter	-1.72757	-1.95403	-1.76052	-2.45815	-2.53703	-1.38975	-2.28638	-2.16769	-1.30728	-1.87008	-2.3804	-1.86552	-1.4905	-2.69167	-2.17324	-2.13496	-1.31642	-1.14558	-2.20665	-2.0201	-1.27635	-0.958158	-2.47707	-2.17078	-1.85608	-2.0793	-1.37052	-1.30813	-1.57516	-2.30809	-2.32082	-2.24244	-2.17373	-1.88592	-1.31173	-2.45048	-2.10951	-1.72531	-2.23953	-2.44261	-2.66536	-2.0228	0.369451	-1.12276	-1.32636	Patulibacter	-1.53507	1.11174	-2.1678
Mediterraneibacter_A	-1.72757	-1.95403	-1.76052	-2.45815	-2.53703	-1.38975	-0.175788	-2.16769	-1.30728	-1.87008	-2.3804	-0.0526088	-1.4905	-2.69167	-2.17324	-0.773236	-1.31642	-1.14558	-2.20665	-2.0201	-0.498199	-0.958158	-0.337193	-2.17078	-1.85608	-2.0793	-1.37052	-1.30813	-1.57516	-2.30809	-2.32082	-0.780039	-2.17373	-1.88592	-1.31173	-0.65114	-2.10951	-1.72531	-2.23953	-2.44261	-2.66536	-2.0228	0.369451	-1.12276	-1.32636	Mediterraneibacter_A	-1.53507	1.11174	-1.74568
Campylobacter_B	-1.72757	-1.95403	-1.76052	0.248571	-2.53703	-1.38975	-2.28638	-2.16769	-1.30728	-0.723955	-2.3804	-0.334043	-1.4905	-2.69167	-2.17324	-2.13496	-1.31642	-1.14558	-2.20665	-2.0201	-1.27635	-0.958158	-2.47707	-2.17078	-1.85608	0.158745	-1.37052	-1.30813	-1.57516	-2.30809	-2.32082	-2.24244	-2.17373	-1.88592	-1.31173	-2.45048	-2.10951	-1.72531	-2.23953	-2.44261	-2.66536	-2.0228	0.369451	-1.12276	-1.32636	Campylobacter_B	-1.53507	1.11174	-1.62646
Meridianimarinicoccus	-1.72757	-1.95403	-1.76052	-2.45815	-2.53703	-1.38975	-2.28638	-2.16769	-1.30728	-1.87008	-2.3804	-1.86552	-1.4905	-2.69167	-2.17324	-2.13496	-1.31642	-1.14558	-2.20665	-2.0201	-1.27635	-0.958158	-2.47707	-2.17078	-1.85608	-2.0793	-1.37052	-1.30813	-1.57516	-2.30809	-2.32082	-2.24244	-2.17373	-1.88592	-1.31173	-2.45048	-2.10951	-1.72531	-2.23953	-2.44261	-0.140314	-2.0228	-2.15818	-1.12276	-1.32636	Meridianimarinicoccus	-1.53551	0.849551	-2.1678
Leclercia	-1.72757	-1.95403	-1.76052	-2.45815	-2.53703	-1.38975	-2.28638	-2.16769	-1.30728	-0.22663	0.105318	-1.86552	-1.4905	-2.69167	-2.17324	-2.13496	-1.31642	-1.14558	-2.20665	-2.0201	-1.27635	-0.958158	-2.47707	-2.17078	0.389432	-0.616903	-1.37052	-1.30813	-1.57516	-2.30809	-2.32082	-2.24244	-2.17373	-1.88592	-1.31173	-2.45048	-0.578033	-1.72531	-2.23953	-2.44261	-2.66536	0.502241	-2.15818	-1.12276	-1.32636	Leclercia	-1.53551	1.17078	-2.1678
Devosia_A	-1.72757	0.65235	-0.915423	-2.45815	-2.53703	-1.38975	-2.28638	-2.16769	-1.30728	-1.87008	-2.3804	-0.360372	-1.4905	-2.69167	-2.17324	-2.13496	-1.31642	-1.14558	-2.20665	-2.0201	-1.27635	-0.958158	-2.47707	-2.17078	-1.85608	-0.90321	-1.37052	-1.30813	-1.57516	-2.30809	-2.32082	0.137774	-2.17373	-1.88592	-0.612758	0.397709	-2.10951	-1.72531	-2.23953	-2.44261	-2.66536	-2.0228	0.362959	-1.12276	-1.32636	Devosia_A	-1.53616	1.10952	-2.1678
Pararheinheimera	-1.72757	0.885446	0.557542	0.126185	-2.53703	-1.38975	-2.28638	-0.106988	-1.30728	-1.87008	-2.3804	-1.86552	-1.4905	-2.69167	-2.17324	-2.13496	-1.31642	-1.14558	-2.20665	-2.0201	-1.27635	-0.958158	-2.47707	-2.17078	-1.85608	-0.664328	-1.37052	-1.30813	-1.57516	-2.30809	-2.32082	-2.24244	-2.17373	-1.88592	-1.31173	-2.45048	-2.10951	-1.72531	-2.23953	-2.44261	-2.66536	-2.0228	0.353704	-1.12276	-1.32636	Pararheinheimera	-1.5377	1.10635	-1.23879
Luminiphilus	-1.72757	-1.95403	1.2267	-2.45815	-2.53703	-1.38975	-2.28638	-2.16769	-1.30728	-1.87008	-2.3804	-1.86552	-1.4905	-2.69167	-0.200117	-2.13496	-1.31642	-1.14558	-2.20665	-0.271915	-1.27635	-0.958158	-2.47707	-2.17078	-1.85608	1.13235	-1.37052	-1.30813	-1.57516	-2.30809	-1.04206	-0.579679	-2.17373	-0.771972	-1.31173	-2.45048	-0.283437	-1.72531	-2.23953	-2.44261	-2.66536	-2.0228	0.352366	-1.12276	-1.32636	Luminiphilus	-1.53792	1.10589	-2.1678
Onthenecus	-1.72757	-1.95403	-1.76052	-2.45815	-2.53703	-1.38975	-2.28638	-2.16769	-1.30728	-1.87008	-2.3804	-1.86552	-1.4905	-2.69167	-2.17324	-2.13496	-1.31642	-1.14558	-2.20665	-2.0201	-1.27635	-0.958158	-0.150736	-2.17078	-1.85608	0.409249	-1.37052	-1.30813	-1.57516	-2.30809	-2.32082	0.25725	-2.17373	-1.88592	-1.31173	-2.45048	-2.10951	-1.72531	-2.23953	-2.44261	-2.66536	-2.0228	0.351023	-1.12276	-1.32636	Onthenecus	-1.53815	1.10543	-2.1678
1XD8-76	-1.72757	-1.95403	-1.76052	-2.45815	-2.53703	-1.38975	-0.508226	-2.16769	-1.30728	-1.87008	-2.3804	-1.86552	-1.4905	-2.69167	-2.17324	-2.13496	-1.31642	-1.14558	-2.20665	-2.0201	-1.27635	-0.958158	-2.47707	-2.17078	-1.85608	-2.0793	-1.37052	-1.30813	-1.57516	-2.30809	-2.32082	-0.862226	-2.17373	-1.88592	-1.31173	-0.617972	-2.10951	-1.72531	-2.23953	-2.44261	-0.158854	-2.0228	-2.15818	-1.12276	-1.32636	1XD8-76	-1.5386	0.843474	-1.81217
Leptospira_B	-1.72757	0.779166	-1.76052	-2.45815	-2.53703	-1.38975	-2.28638	-2.16769	-1.30728	-1.87008	-2.3804	-1.86552	-1.4905	-2.69167	-2.17324	-2.13496	-1.31642	-1.14558	-2.20665	-2.0201	-1.27635	-0.958158	-2.47707	-2.17078	-1.85608	-0.824029	-1.37052	-1.30813	-1.57516	-2.30809	-2.32082	-2.24244	-2.17373	-1.88592	-1.31173	-2.45048	-2.10951	-1.72531	-2.23953	-2.44261	-2.66536	-2.0228	0.34288	-1.12276	-1.32636	Leptospira_B	-1.5395	1.10265	-2.1678
GCA-2753745	-1.72757	-0.341248	-1.76052	-2.45815	-2.53703	-1.38975	-2.28638	-2.16769	-1.30728	-1.87008	-2.3804	-1.86552	-1.4905	-2.69167	-2.17324	-2.13496	-1.31642	-1.14558	-2.20665	-2.0201	-1.27635	-0.958158	-2.47707	-2.17078	-1.85608	-2.0793	-1.37052	-1.30813	-1.57516	-2.30809	-2.32082	-2.24244	-2.17373	-1.88592	-1.31173	-2.45048	-2.10951	-1.72531	-2.23953	-2.44261	-2.66536	-2.0228	0.340131	-1.12276	-1.32636	GCA-2753745	-1.53996	1.10171	-2.1678
Curtobacterium	-1.72757	-1.95403	-1.76052	-2.45815	-2.53703	-1.38975	-0.244985	-2.16769	0.670447	-1.87008	-2.3804	-1.86552	-0.0925591	-0.678831	-2.17324	-2.13496	-1.31642	-1.14558	-2.20665	-2.0201	-1.27635	-0.958158	-2.47707	-2.17078	-1.85608	-2.0793	-1.37052	-1.30813	-1.57516	-2.30809	-2.32082	-2.24244	-2.17373	-0.394554	-1.31173	-2.45048	-2.10951	-1.72531	-2.23953	-2.44261	-2.66536	-2.0228	0.33875	-1.12276	-1.32636	Curtobacterium	-1.54019	1.10124	-1.75952
Merdibacter	-1.72757	-1.95403	-1.76052	-2.45815	-2.53703	-1.38975	-0.295151	0.207062	-1.30728	-1.87008	-2.3804	-0.418364	-1.4905	-2.69167	-2.17324	-2.13496	-1.31642	-1.14558	-2.20665	-2.0201	-1.27635	-0.958158	-0.557994	-2.17078	-1.85608	0.201732	-1.37052	-1.30813	-1.57516	-2.30809	-2.32082	-0.534867	-2.17373	-0.438757	-1.31173	-2.45048	0.164646	-1.72531	-2.23953	-2.44261	-2.66536	-2.0228	0.33875	-1.12276	-1.32636	Merdibacter	-1.54019	1.10124	-1.2946
C7867-002	-1.72757	0.548396	-1.76052	-0.299784	0.079967	-1.38975	-2.28638	-2.16769	-1.30728	0.142754	-0.523071	-1.08737	-1.4905	-2.69167	-2.17324	0.78516	-1.31642	-1.14558	-2.20665	-2.0201	-1.27635	-0.958158	-2.47707	-2.17078	-1.85608	0.790517	-1.37052	-1.30813	-1.57516	-2.30809	-1.54267	-2.24244	-2.17373	-1.88592	-1.31173	-2.45048	-2.10951	-1.72531	-2.23953	-2.44261	-2.66536	-2.0228	0.335975	-1.12276	-1.32636	C7867-002	-1.54065	1.1003	-1.21273
Rugamonas	-1.72757	-1.95403	-1.76052	-2.45815	-2.53703	-1.38975	-2.28638	-2.16769	-1.30728	-1.87008	-2.3804	-1.86552	-1.4905	-0.704897	-2.17324	-2.13496	-1.31642	-1.14558	-2.20665	-2.0201	-1.27635	-0.958158	-2.47707	-2.17078	-1.85608	-2.0793	-1.37052	-1.30813	-1.57516	-2.30809	-2.32082	-2.24244	-2.17373	-1.88592	-1.31173	-2.45048	-2.10951	-1.72531	-2.23953	-2.44261	-2.66536	-2.0228	0.330372	-1.12276	-1.32636	Rugamonas	-1.54159	1.09839	-2.1678
Metabacillus_B	-1.72757	-1.95403	-1.76052	0.0116755	-2.53703	-1.38975	-2.28638	-2.16769	-1.30728	-0.364933	-2.3804	-1.86552	-1.4905	-2.69167	-2.17324	-2.13496	-1.31642	-1.14558	-2.20665	-2.0201	-1.27635	-0.356098	-2.47707	-2.17078	-1.85608	-2.0793	-1.37052	-1.30813	-1.57516	-2.30809	-2.32082	-2.24244	-2.17373	-1.88592	-1.31173	-2.45048	-2.10951	-1.72531	-2.23953	-2.44261	-2.66536	-2.0228	0.328959	-1.12276	-1.32636	Metabacillus_B	-1.54182	1.0979	-1.67384
Weizmannia	-1.72757	-0.0195332	-1.76052	-0.28496	-2.53703	-1.38975	-2.28638	-2.16769	-1.30728	-1.87008	-2.3804	-1.86552	-1.4905	-2.69167	-2.17324	-2.13496	0.239883	-1.14558	-2.20665	-2.0201	-1.27635	-0.958158	-1.69892	-2.17078	-1.85608	-2.0793	-1.37052	-1.30813	-1.57516	-1.16196	-0.0263512	-2.24244	-2.17373	-1.88592	0.420666	0.498421	-2.10951	-1.72531	-2.23953	-2.44261	-2.66536	-2.0228	0.324694	-1.12276	-1.32636	Weizmannia	-1.54253	1.09645	-1.73316
TCS55	-1.72757	-1.95403	-1.76052	-2.45815	-2.53703	-1.38975	-2.28638	-2.16769	-1.30728	-1.87008	-2.3804	-1.86552	-1.4905	-2.69167	-2.17324	-2.13496	-1.31642	-1.14558	-2.20665	-2.0201	-1.27635	-0.958158	-2.47707	-2.17078	-1.85608	-2.0793	-1.37052	-1.30813	-1.57516	-2.30809	-2.32082	-2.24244	-2.17373	-1.88592	-1.31173	-2.45048	-2.10951	-1.72531	-2.23953	-2.44261	-2.66536	-2.0228	0.323263	-1.12276	-1.32636	TCS55	-1.54277	1.09596	-2.1678
Enterococcus_G	-1.72757	-1.95403	-1.76052	-2.45815	-2.53703	-1.38975	-2.28638	-2.16769	-0.131186	-1.87008	-2.3804	-1.86552	0.162713	-2.69167	-2.17324	-2.13496	-1.31642	0.000550802	-2.20665	-2.0201	-1.27635	-0.958158	-2.47707	-2.17078	-1.85608	-2.0793	-1.37052	-1.30813	-1.57516	-2.30809	-2.32082	-2.24244	-2.17373	-1.88592	-0.46663	-2.45048	-2.10951	-1.72531	-2.23953	-2.44261	-2.66536	-2.0228	0.320387	-1.12276	-1.32636	Enterococcus_G	-1.54325	1.09498	-2.1678
UA16	-1.72757	-1.95403	0.678812	-2.45815	-2.53703	-1.38975	-2.28638	-2.16769	-1.30728	-1.87008	-2.3804	-1.86552	-1.4905	-2.69167	-0.214204	-2.13496	-1.31642	-1.14558	-2.20665	-2.0201	-1.27635	-0.958158	-2.47707	-2.17078	-1.85608	0.0176085	-1.37052	-0.529981	-1.57516	-2.30809	-2.32082	-2.24244	-2.17373	-1.88592	-1.31173	-2.45048	-2.10951	-1.72531	-2.23953	-2.44261	-2.66536	-2.0228	0.317492	-1.12276	-1.32636	UA16	-1.54373	1.094	-2.1678
Monaibacterium	-1.72757	-1.95403	-1.76052	-2.45815	-2.53703	-1.38975	-2.28638	-2.16769	-1.30728	-1.87008	-2.3804	-1.86552	-1.4905	-2.69167	-2.17324	-2.13496	-1.31642	-1.14558	-2.20665	-2.0201	-1.27635	-0.958158	-2.47707	-2.17078	-1.85608	-2.0793	-1.37052	-1.30813	-1.57516	-2.30809	-2.32082	-2.24244	-2.17373	-1.88592	-1.31173	-2.45048	-2.10951	-1.72531	-2.23953	-2.44261	-0.192602	-2.0228	-2.15818	-1.12276	-1.32636	Monaibacterium	-1.54422	0.832474	-2.1678
Porticoccus	-1.72757	-1.95403	-0.505249	-2.45815	-2.53703	-1.38975	-2.28638	-2.16769	-1.30728	-1.87008	-2.3804	-1.86552	-1.4905	-2.69167	-2.17324	-2.13496	-1.31642	-1.14558	-2.20665	-2.0201	-1.27635	-0.958158	-2.47707	-2.17078	-1.85608	-0.736879	-1.37052	-1.30813	-1.57516	-2.30809	-2.32082	-2.24244	-2.17373	-1.88592	-1.31173	-2.45048	-2.10951	-1.72531	-2.23953	-2.44261	-2.66536	-2.0228	0.314577	-1.12276	-1.32636	Porticoccus	-1.54422	1.09301	-2.1678
UBA6857	-1.72757	-1.95403	-1.76052	-2.45815	-2.53703	-1.38975	-2.28638	-2.16769	-1.30728	-1.87008	-2.3804	-1.86552	-1.4905	-2.69167	-2.17324	-2.13496	-1.31642	-1.14558	-2.20665	-2.0201	-1.27635	-0.958158	-0.380162	-0.828361	-1.85608	-2.0793	-1.37052	-1.30813	-1.57516	-2.30809	-2.32082	-0.880709	-2.17373	-1.88592	-1.31173	-2.45048	-1.03033	-1.72531	-2.23953	-2.44261	-2.66536	-2.0228	0.311643	-1.12276	-1.32636	UBA6857	-1.54471	1.09201	-2.1678
Gemmatimonas	-1.72757	0.844619	0.583871	0.0668983	-2.53703	-1.38975	-2.28638	-2.16769	-1.30728	-1.87008	-2.3804	-1.86552	-1.4905	-2.69167	-2.17324	-2.13496	-1.31642	-1.14558	-2.20665	-2.0201	-1.27635	-0.958158	-2.47707	-2.17078	-1.85608	-0.717574	-1.37052	-1.30813	-1.57516	-2.30809	-2.32082	-2.24244	-2.17373	-1.88592	-1.31173	-2.45048	-2.10951	-1.72531	-2.23953	-2.44261	-2.66536	-2.0228	0.308688	-1.12276	-1.32636	Gemmatimonas	-1.5452	1.09101	-1.66279
JAACDM01	-1.72757	-1.95403	-1.76052	-2.45815	-2.53703	-1.38975	-2.28638	-2.16769	-1.30728	-1.87008	-2.3804	-1.86552	-1.4905	-2.69167	-0.811517	-2.13496	-1.31642	-1.14558	-2.20665	-2.0201	-1.27635	-0.958158	-2.47707	-2.17078	-1.85608	-2.0793	-1.37052	-1.30813	-1.57516	-2.30809	-2.32082	-2.24244	-2.17373	-1.88592	-1.31173	-2.45048	-2.10951	-1.72531	-2.23953	-2.44261	-0.199976	-2.0228	-2.15818	-1.12276	-1.32636	JAACDM01	-1.54545	0.830081	-2.1678
UBA5951	-1.72757	-1.95403	0.158557	-2.45815	-2.53703	-1.38975	-0.809256	-2.16769	-1.30728	-1.87008	-2.3804	-1.86552	-1.4905	-2.69167	-2.17324	-2.13496	-1.31642	-1.14558	-2.20665	-0.27974	-1.27635	-0.958158	-2.47707	-2.17078	-1.85608	0.579663	-1.37052	-1.30813	-1.57516	-2.30809	-2.32082	-2.24244	-2.17373	-1.88592	-0.533577	-2.45048	-0.905392	-1.72531	-2.23953	-2.44261	-2.66536	-1.54568	-0.171407	-1.12276	-1.32636	UBA5951	-1.5457	0.913647	-1.87238
M3007	-1.72757	1.42072	-0.481768	0.332139	-2.53703	-1.38975	-2.28638	-2.16769	-1.30728	-1.87008	-2.3804	-1.86552	-1.4905	-2.69167	-2.17324	0.0581609	-1.31642	-1.14558	-2.20665	-2.0201	-1.27635	-0.958158	-2.47707	-2.17078	-1.85608	-0.736879	-1.37052	-1.30813	-1.57516	-2.30809	-2.32082	-2.24244	-2.17373	-1.88592	-1.31173	-2.45048	-2.10951	-1.72531	-2.23953	-2.44261	-2.66536	-2.0228	0.302719	-1.12276	-1.32636	M3007	-1.5462	1.08898	-1.60974
Gymnodinialimonas	-1.72757	-1.95403	-1.76052	-2.45815	-2.53703	-1.38975	-2.28638	-2.16769	-1.30728	-1.87008	-2.3804	-1.86552	-1.4905	-2.69167	-2.17324	-2.13496	-1.31642	-1.14558	-2.20665	-2.0201	-1.27635	-0.958158	-2.47707	-2.17078	-1.85608	-2.0793	-1.37052	-1.30813	-1.57516	-2.30809	-2.32082	-2.24244	-2.17373	-1.88592	-1.31173	-2.45048	-2.10951	-1.72531	-2.23953	-2.44261	-2.66536	-1.11971	-0.601877	-1.12276	-1.32636	Gymnodinialimonas	-1.54645	0.819432	-2.1678
Roseomonas	-1.72757	0.382428	-1.76052	0.52049	-2.53703	-1.38975	-2.28638	-2.16769	-1.30728	-1.87008	-2.3804	-0.418364	-1.4905	-2.69167	-2.17324	0.266437	-1.31642	-1.14558	-2.20665	-2.0201	-0.799229	-0.958158	-2.47707	-2.17078	-1.85608	-2.0793	-1.37052	-1.30813	-1.57516	-2.30809	-1.01979	-2.24244	-2.17373	-1.88592	-0.270335	-2.45048	-2.10951	-1.72531	-2.23953	-2.44261	-2.66536	-2.0228	0.298187	-1.12276	-1.32636	Roseomonas	-1.54695	1.08744	-1.57207
SLFT01	-1.72757	-1.95403	-1.76052	-2.45815	-2.53703	-1.38975	-2.28638	-2.16769	-1.30728	-1.87008	-2.3804	-1.86552	-1.4905	-2.69167	-0.851026	-2.13496	-1.31642	-1.14558	-2.20665	-2.0201	-1.27635	-0.958158	-2.47707	-2.17078	-1.85608	-2.0793	-1.37052	-1.30813	-1.57516	-2.30809	-2.32082	-2.24244	-2.17373	-1.88592	-1.31173	-2.45048	-2.10951	-1.72531	-2.23953	-2.44261	-0.21511	-2.0228	-2.15818	-1.12276	-1.32636	SLFT01	-1.54797	0.825184	-2.1678
Dokdonia	-1.72757	-1.95403	-1.15846	-2.45815	-2.53703	-1.38975	-2.28638	-2.16769	-1.30728	-1.87008	-2.3804	-1.86552	-1.4905	-2.69167	-2.17324	-2.13496	-1.31642	-1.14558	-2.20665	-1.41804	-1.27635	-0.958158	-2.47707	-2.17078	-1.85608	-0.30115	-1.37052	-0.029379	-1.57516	-2.30809	-2.32082	-2.24244	-2.17373	-1.88592	-1.31173	-2.45048	-2.10951	-1.72531	-2.23953	-2.44261	-2.66536	-2.0228	0.29207	-1.12276	-1.32636	Dokdonia	-1.54797	1.08536	-2.1678
Massilibacterium	-1.72757	-1.95403	-1.76052	0.0304042	-2.53703	-1.38975	-2.28638	-2.16769	-1.30728	-1.87008	-2.3804	-1.86552	-1.4905	-2.69167	-0.501147	-2.13496	-1.31642	-1.14558	-2.20665	-2.0201	-1.27635	-0.958158	-2.47707	-2.17078	-1.85608	-1.60218	-1.37052	-1.30813	-1.57516	-2.30809	-2.32082	-2.24244	-2.17373	-1.88592	-1.31173	-2.45048	-0.25218	-1.72531	-2.23953	-2.44261	-2.66536	-2.0228	0.290527	-1.12276	-1.32636	Massilibacterium	-1.54823	1.08484	-1.67009
Kosakonia	0.123684	-1.95403	-1.76052	-0.265022	0.386211	-1.38975	0.836494	-0.382356	-1.30728	-0.0707425	-2.3804	-1.86552	-1.4905	-2.69167	-2.17324	-2.13496	-1.31642	-1.14558	-2.20665	-2.0201	-1.27635	-0.958158	-2.47707	-2.17078	-1.85608	0.284311	-1.37052	-1.30813	-1.57516	-2.30809	-2.32082	-2.24244	-2.17373	-1.88592	-1.31173	-2.45048	-2.10951	-1.72531	-2.23953	-2.44261	-2.66536	-2.0228	0.288979	-1.12276	-1.32636	Kosakonia	-1.54849	1.08432	-0.162886
Sulfuriroseicoccus	-1.72757	-1.95403	-1.76052	-2.45815	-2.53703	-1.38975	-2.28638	-2.16769	-1.30728	-1.87008	-2.3804	-1.86552	-1.4905	-2.69167	-2.17324	-2.13496	-1.31642	-1.14558	-2.20665	-2.0201	-1.27635	-0.958158	-2.47707	-2.17078	-1.85608	-2.0793	-1.37052	-1.30813	-1.57516	-2.30809	-2.32082	-2.24244	-2.17373	-1.88592	-1.31173	-2.45048	-2.10951	-1.72531	-2.23953	-2.44261	-0.222879	-2.0228	-2.15818	-1.12276	-1.32636	Sulfuriroseicoccus	-1.54927	0.822676	-2.1678
Hyphomicrobium_A	-1.72757	0.310786	-1.76052	-2.45815	-2.53703	-1.38975	-2.28638	-2.16769	-1.30728	-1.87008	-2.3804	-1.86552	-1.4905	-2.69167	-2.17324	-2.13496	-1.31642	-1.14558	-2.20665	-2.0201	-1.27635	-0.958158	-2.47707	-2.17078	-1.85608	-2.0793	-1.37052	-1.30813	-1.57516	-2.30809	-2.32082	-2.24244	-2.17373	-1.88592	-1.31173	-0.945331	-2.10951	-1.72531	-2.23953	-2.44261	-2.66536	-2.0228	0.28273	-1.12276	-1.32636	Hyphomicrobium_A	-1.54953	1.0822	-2.1678
HIMB30	-1.72757	-1.95403	0.569893	-2.45815	-2.53703	-1.38975	-2.28638	-2.16769	-1.30728	-1.87008	-2.3804	-1.86552	-1.4905	-2.69167	-2.17324	-2.13496	-1.31642	-1.14558	-2.20665	-2.0201	-1.27635	-0.958158	-2.47707	-2.17078	-1.85608	0.536649	-1.37052	-1.30813	-1.57516	-2.30809	-2.32082	-2.24244	-2.17373	-1.88592	-1.31173	-2.45048	-2.10951	-1.72531	-2.23953	-2.44261	-2.66536	-2.0228	0.279571	-1.12276	-1.32636	HIMB30	-1.55005	1.08113	-2.1678
Undibacterium	-1.72757	1.5786	-0.0884233	-2.45815	-2.53703	-0.912634	-2.28638	-2.16769	-1.30728	-1.87008	-2.3804	-1.86552	-1.4905	-2.69167	-2.17324	-2.13496	-0.617449	-1.14558	-2.20665	-2.0201	-1.27635	-0.958158	-2.47707	-2.17078	-1.85608	-1.60218	-1.37052	0.455295	-1.57516	-2.30809	-2.32082	-2.24244	-2.17373	-1.88592	-0.135637	-2.45048	-2.10951	-1.72531	-2.23953	-2.44261	-2.66536	-2.0228	0.279571	-1.12276	-1.32636	Undibacterium	-1.55005	1.08113	-2.07238
JABWBD01	-1.72757	-1.95403	-1.76052	-0.11969	-2.53703	-1.38975	-2.28638	-2.16769	-1.30728	-1.87008	-2.3804	-1.86552	-1.4905	-2.69167	-2.17324	-2.13496	-1.31642	-1.14558	-2.20665	-2.0201	-1.27635	-0.958158	-2.47707	-2.17078	-1.85608	-0.965358	-1.37052	-1.30813	-1.57516	-2.30809	-2.32082	-2.24244	-2.17373	-1.88592	-1.31173	-2.45048	-2.10951	-1.72531	-0.824553	-2.44261	-2.66536	-2.0228	0.277983	-1.12276	-1.32636	JABWBD01	-1.55032	1.08059	-1.70011
Helicobacter_D	-0.523454	-1.95403	-1.76052	-2.45815	-2.53703	-1.38975	-2.28638	-2.16769	-1.30728	-1.87008	-2.3804	-1.86552	-1.4905	-2.69167	-2.17324	-2.13496	-1.31642	-1.14558	-2.20665	-2.0201	-1.27635	-0.958158	-2.47707	-2.17078	-1.85608	-2.0793	-1.37052	-1.30813	-1.57516	-2.30809	-2.32082	-2.24244	-2.17373	-1.88592	-1.31173	-2.45048	-2.10951	-1.72531	-2.23953	-2.44261	-2.66536	-2.0228	0.27639	-1.12276	-1.32636	Helicobacter_D	-1.55058	1.08005	-2.1678
Mannheimia	-1.72757	-1.95403	-1.76052	-0.560519	-2.53703	-1.38975	-0.673594	-2.16769	-1.30728	-1.87008	-2.3804	-1.86552	-1.4905	-2.69167	-2.17324	-2.13496	-1.31642	-1.14558	-2.20665	-2.0201	-1.27635	-0.958158	-0.563258	-0.568724	0.112402	-2.0793	-1.37052	-1.30813	-1.57516	-2.30809	-2.32082	-0.177979	-1.32863	-0.563696	-1.31173	0.190994	1.03194	-1.72531	-2.23953	-2.44261	-2.66536	0.411765	-2.15818	-1.12276	-1.32636	Mannheimia	-1.55058	1.13945	-1.46572
Odoribacter	-1.72757	-0.611609	-1.76052	-2.45815	-2.53703	-1.38975	-2.28638	-2.16769	-1.30728	-1.87008	-2.3804	-1.86552	-1.4905	-2.69167	-2.17324	-2.13496	-1.31642	-1.14558	-2.20665	-2.0201	-1.27635	-0.958158	-2.47707	-2.17078	-1.85608	-0.435849	-1.37052	-1.30813	-1.57516	-2.30809	-2.32082	-2.24244	-2.17373	-1.88592	-1.31173	-2.45048	-2.10951	-1.72531	-2.23953	-2.44261	-2.66536	-0.454602	-1.31308	-1.12276	-1.32636	Odoribacter	-1.55413	0.84015	-2.1678
UBA2813	-1.72757	-1.95403	-1.76052	-2.45815	-2.53703	-1.38975	-2.28638	-2.16769	-1.30728	-1.87008	-2.3804	-1.86552	-1.4905	-2.69167	-2.17324	-2.13496	-1.31642	-1.14558	-2.20665	-2.0201	-1.27635	-0.958158	-2.47707	-2.17078	-1.85608	-2.0793	-1.37052	-1.30813	-1.57516	-2.30809	-2.32082	-1.28819	-2.17373	-1.88592	-1.31173	-1.14945	-2.10951	-1.72531	-2.23953	-2.44261	-2.66536	-2.0228	0.253441	-1.12276	-1.32636	UBA2813	-1.55441	1.0723	-2.1678
Lysinibacillus	-1.72757	-1.95403	-1.76052	-2.45815	-2.53703	-1.38975	-0.377892	-2.16769	-1.30728	-1.87008	-2.3804	-1.86552	-1.4905	-2.69167	-2.17324	-2.13496	-1.31642	-0.367426	-2.20665	-2.0201	-1.27635	-0.958158	-0.60784	-2.17078	-1.85608	-2.0793	-1.37052	-1.30813	-1.57516	-2.30809	0.49476	-0.397339	-2.17373	-0.655466	-1.31173	-0.142984	0.045824	-1.72531	-2.23953	-2.44261	-2.66536	0.383736	-2.15818	-1.12276	-1.32636	Lysinibacillus	-1.55526	1.12981	-1.7861
Serratia_A	-0.385152	-0.16164	-1.76052	0.572858	0.344922	-1.38975	-0.570374	0.434374	-1.30728	-1.87008	-2.3804	0.143078	-1.4905	-2.69167	-2.17324	-2.13496	-1.31642	-1.14558	-2.20665	-2.0201	-1.27635	-0.958158	-2.47707	-2.17078	-1.85608	-0.647938	-1.37052	-1.30813	-1.57516	-2.30809	-2.32082	-2.24244	-2.17373	-1.88592	-1.31173	-2.45048	-2.10951	-1.72531	-2.23953	-2.44261	-2.66536	-2.0228	0.248361	-1.12276	-1.32636	Serratia_A	-1.55526	1.07059	-0.121595
Micrococcus	-1.72757	-1.95403	-1.76052	0.121637	-2.53703	-1.38975	-2.28638	-2.16769	-1.30728	-1.87008	-2.3804	-1.86552	-1.4905	-2.69167	-2.17324	-0.0975372	-0.471321	-1.14558	-2.20665	-2.0201	-1.27635	-0.958158	0.884845	-2.17078	-1.85608	-2.0793	-1.37052	-1.30813	-1.57516	-2.30809	-2.32082	0.101955	-2.17373	-1.88592	1.22985	1.0626	0.0208217	-1.72531	-2.23953	-2.44261	-2.66536	-2.0228	0.246655	-1.12276	-1.32636	Micrococcus	-1.55554	1.07001	-1.65184
Gallibacterium	-1.72757	-1.95403	-1.76052	-2.45815	-2.53703	-1.38975	-0.823979	-2.16769	-1.30728	-1.87008	-2.3804	-1.86552	-1.4905	-2.69167	-2.17324	-2.13496	-1.31642	-1.14558	-2.20665	-2.0201	-1.27635	-0.958158	-0.451766	-2.17078	-1.85608	-0.800548	-1.37052	-1.30813	-1.57516	-2.30809	-2.32082	-2.24244	-2.17373	-1.88592	-1.31173	-2.45048	-0.963384	-1.72531	-2.23953	-2.44261	-2.66536	-2.0228	0.243221	-1.12276	-1.32636	Gallibacterium	-1.55611	1.06886	-1.87532
Ostreibacterium	-1.72757	-1.95403	-1.76052	-2.45815	-2.53703	-1.38975	-2.28638	-2.16769	-1.30728	-1.87008	-2.3804	-1.86552	-1.4905	-2.69167	-2.17324	-2.13496	-1.31642	-1.14558	-2.20665	-2.0201	-1.27635	-0.958158	-2.47707	-2.17078	-1.85608	-2.0793	-1.37052	-1.30813	-1.57516	-2.30809	-2.32082	-2.24244	-2.17373	-1.88592	-1.31173	-2.45048	-2.10951	-1.72531	-2.23953	-2.44261	-2.66536	0.366362	-2.15818	-1.12276	-1.32636	Ostreibacterium	-1.55815	1.12386	-2.1678
Acutalibacter	-1.72757	-1.95403	-1.76052	-2.45815	-2.53703	-1.38975	-2.28638	-2.16769	-1.30728	-1.87008	-2.3804	-1.86552	-1.4905	-2.69167	-2.17324	-2.13496	-1.31642	-1.14558	-2.20665	-2.0201	-1.27635	-0.958158	-2.47707	-2.17078	-1.85608	-2.0793	-1.37052	-1.30813	-1.57516	-2.30809	-2.32082	-2.24244	-2.17373	-1.88592	-1.31173	-2.45048	-2.10951	-1.72531	-2.23953	-2.44261	-2.66536	-2.0228	0.218398	-1.12276	-1.32636	Acutalibacter	-1.56025	1.06052	-2.1678
Nucleicultrix	-1.72757	0.195188	-1.76052	-2.45815	-2.53703	-1.38975	-2.28638	-2.16769	-1.30728	-1.87008	-2.3804	-1.86552	-1.4905	-2.69167	-2.17324	-2.13496	-1.31642	0.0848717	-2.20665	-2.0201	-0.197169	-0.958158	-2.47707	-2.17078	-1.85608	-2.0793	-1.37052	-1.30813	-1.57516	-2.30809	-2.32082	-2.24244	-2.17373	-1.88592	-0.311728	-2.45048	-2.10951	-1.72531	-2.23953	-2.44261	-0.292447	-2.0228	-2.15818	-1.12276	-1.32636	Nucleicultrix	-1.56086	0.800433	-2.1678
Chelonobacter	-1.72757	-1.95403	-1.76052	-2.45815	-2.53703	-1.38975	-2.28638	-2.16769	-1.30728	-1.87008	-2.3804	-1.86552	-1.4905	-2.69167	-2.17324	-2.13496	-1.31642	-1.14558	-2.20665	-2.0201	-1.27635	-0.958158	-2.47707	-2.17078	-1.85608	-2.0793	-1.37052	-1.30813	-1.57516	-2.30809	-2.32082	-2.24244	-2.17373	-1.88592	-1.31173	-0.463709	-2.10951	-1.72531	-2.23953	-2.44261	-0.292447	-2.0228	-2.15818	-1.12276	-1.32636	Chelonobacter	-1.56086	0.800433	-2.1678
Aquiluna	-1.72757	-1.95403	1.00515	0.942564	-0.855792	-1.38975	-0.286377	-2.16769	-1.30728	-1.87008	-2.3804	-0.141246	-1.4905	-2.69167	-2.17324	0.247053	-1.31642	-1.14558	-2.20665	0.272153	-1.27635	-0.958158	-2.47707	-2.17078	-1.85608	0.0478033	-1.37052	-1.30813	-1.57516	-2.30809	0.031365	-2.24244	-2.17373	-1.88592	-1.31173	-2.45048	-0.647114	-1.72531	-2.23953	-2.44261	-2.66536	-2.0228	0.212889	-1.12276	-1.32636	Aquiluna	-1.56117	1.05867	-0.751409
Litorilituus	-1.72757	-1.95403	-1.76052	-2.45815	-2.53703	-1.38975	-2.28638	-2.16769	-1.30728	-1.87008	-2.3804	-1.86552	-1.4905	-2.69167	-2.17324	-2.13496	-1.31642	-1.14558	-2.20665	-2.0201	-1.27635	-0.958158	-2.47707	-2.17078	-1.85608	-2.0793	-1.37052	-1.30813	-1.57516	-2.30809	-2.32082	-2.24244	-2.17373	-1.88592	-1.31173	-2.45048	-2.10951	-1.72531	-2.23953	-2.44261	-0.298003	-2.0228	-2.15818	-1.12276	-1.32636	Litorilituus	-1.56179	0.798673	-2.1678
Clostridium_AH	-1.72757	-1.95403	-1.76052	0.212099	-2.53703	-1.38975	-0.795016	-0.787475	-1.30728	-1.87008	-2.3804	-1.86552	-1.4905	-2.69167	-2.17324	-2.13496	-1.31642	-1.14558	-2.20665	-2.0201	-1.27635	-0.958158	-2.47707	-2.17078	-0.265016	-2.0793	-1.37052	-1.30813	-1.57516	-0.247394	-2.32082	0.00553613	-2.17373	0.77495	-1.31173	-0.289112	-2.10951	-1.72531	-2.23953	-2.44261	-2.66536	0.342684	-2.15818	-1.12276	-1.32636	Clostridium_AH	-1.5621	1.11576	-1.05944
GN02-873	-1.72757	0.645851	-1.76052	-2.45815	-2.53703	-1.38975	-2.28638	-2.16769	-1.30728	-1.87008	-2.3804	-1.86552	-1.4905	-2.69167	-2.17324	-2.13496	-1.31642	-1.14558	-2.20665	-2.0201	-1.27635	-0.958158	-2.47707	-2.17078	-1.85608	-0.240452	-1.37052	-1.30813	-1.57516	-2.30809	-2.32082	-2.24244	-2.17373	-1.88592	-1.31173	-2.45048	-2.10951	-1.72531	-2.23953	-2.44261	-2.66536	-2.0228	0.203549	-1.12276	-1.32636	GN02-873	-1.56273	1.05554	-2.1678
Sulfuricystis	-1.72757	-1.95403	-1.76052	-2.45815	-2.53703	-1.38975	-2.28638	-2.16769	-1.30728	-1.87008	-2.3804	-1.86552	-1.4905	-2.69167	-2.17324	-2.13496	-1.31642	-1.14558	-2.20665	-2.0201	-1.27635	-0.958158	-2.47707	-2.17078	-1.85608	-2.0793	-1.37052	-1.30813	-1.57516	-2.30809	-2.32082	-2.24244	-2.17373	-1.88592	-1.31173	-2.45048	-2.10951	-1.72531	-2.23953	-2.44261	-2.66536	-2.0228	0.199756	-1.12276	-1.32636	Sulfuricystis	-1.56336	1.05427	-2.1678
Daejeonella	-1.72757	0.509861	-0.857431	-2.45815	-2.53703	-1.38975	-2.28638	-2.16769	-1.30728	-1.87008	-2.3804	-1.86552	-1.4905	-2.69167	-2.17324	-2.13496	-1.31642	-1.14558	-2.20665	-2.0201	-1.27635	-0.958158	-2.47707	-2.17078	-1.85608	-2.0793	-1.37052	-1.30813	-1.57516	-2.30809	-2.32082	0.290317	-0.811999	-1.88592	-1.31173	-2.45048	-2.10951	-1.72531	-2.23953	-2.44261	-2.66536	-2.0228	0.195929	-1.12276	-1.32636	Daejeonella	-1.56399	1.05299	-2.1678
UBA1532	-1.72757	-0.522668	-1.76052	-2.45815	-2.53703	-1.38975	-2.28638	-2.16769	-1.30728	-1.87008	-2.3804	-1.86552	-1.4905	-2.69167	-2.17324	-2.13496	-1.31642	-1.14558	-2.20665	-2.0201	-1.27635	-0.958158	-2.47707	-2.17078	-1.85608	-2.0793	-1.37052	-1.30813	-1.57516	-2.30809	-2.32082	-2.24244	-2.17373	-1.88592	-1.31173	-2.45048	-2.10951	-1.72531	-2.23953	-2.44261	-2.66536	-2.0228	0.192069	-1.12276	-1.32636	UBA1532	-1.56464	1.0517	-2.1678
RUG13077	-1.72757	-1.95403	-1.76052	-0.645233	-2.53703	-1.38975	0.097438	-2.16769	-1.30728	-1.87008	-2.3804	-1.86552	-1.4905	-2.69167	-2.17324	-2.13496	-1.31642	-1.14558	-2.20665	-2.0201	-1.27635	-0.958158	-0.0620986	-1.12939	-1.85608	-2.0793	-1.37052	-0.831011	-1.57516	-2.30809	-2.32082	-2.24244	-1.17373	-1.88592	-1.31173	-2.45048	-2.10951	-1.72531	-2.23953	-2.44261	-2.66536	-2.0228	0.192069	-1.12276	-1.32636	RUG13077	-1.56464	1.0517	-1.32845
Macellibacteroides	-1.72757	-1.95403	-1.76052	-2.45815	-2.53703	-1.38975	-2.28638	-2.16769	-1.30728	-1.87008	-2.3804	-1.86552	-1.4905	-2.69167	-2.17324	-2.13496	-1.31642	-1.14558	-2.20665	-2.0201	-0.799229	-0.958158	-0.167442	-0.75581	-1.85608	-0.522999	-1.37052	-0.609163	-1.57516	-2.30809	-2.32082	-1.01199	-2.17373	-1.88592	-0.46663	-2.45048	-2.10951	-1.72531	-2.23953	-2.44261	-2.66536	-2.0228	0.188174	-1.12276	-1.32636	Macellibacteroides	-1.56529	1.0504	-2.1678
Selenomonas_C	-1.72757	-1.95403	-1.76052	-2.45815	-2.53703	-1.38975	-2.28638	-2.16769	-1.30728	-1.87008	-2.3804	-1.86552	-1.4905	-2.69167	-2.17324	-2.13496	-1.31642	-1.14558	-2.20665	-2.0201	-1.27635	-0.958158	-2.47707	-2.17078	-1.85608	-0.488237	-1.37052	-1.30813	-1.57516	-2.30809	-2.32082	-2.24244	-2.17373	-1.88592	-1.31173	-2.45048	-2.10951	-1.72531	-2.23953	-2.44261	-2.66536	-2.0228	0.186213	-1.12276	-1.32636	Selenomonas_C	-1.56561	1.04975	-2.1678
UBA7359	-1.72757	-1.95403	-1.76052	-2.45815	-2.53703	-1.38975	-2.28638	-2.16769	-1.30728	-1.87008	-2.3804	-1.86552	-1.4905	-2.69167	-2.17324	-2.13496	-1.31642	-1.14558	-2.20665	-2.0201	-1.27635	-0.958158	-2.47707	-2.17078	-1.85608	-2.0793	-1.37052	-1.30813	-1.57516	-2.30809	-2.32082	-2.24244	-2.17373	-1.88592	-1.31173	-2.45048	-2.10951	-1.72531	-2.23953	-2.44261	-2.66536	-2.0228	0.186213	-1.12276	-1.32636	UBA7359	-1.56561	1.04975	-2.1678
Moellerella	-0.236213	-1.95403	-1.76052	-2.45815	-0.23818	-1.38975	-0.149657	-2.16769	-1.30728	0.350025	-0.240524	-1.86552	-1.4905	-2.69167	-2.17324	-0.61645	-1.31642	-1.14558	-2.20665	-0.0288767	-1.27635	-0.958158	-2.47707	-2.17078	-1.85608	0.0880159	-1.37052	-1.30813	-1.57516	-2.30809	-2.32082	-2.24244	-2.17373	-1.88592	-1.31173	-2.45048	-2.10951	-1.72531	-2.23953	-2.44261	-2.66536	-2.0228	0.186213	-1.12276	-1.32636	Moellerella	-1.56561	1.04975	-1.28068
JAANAU01	-1.72757	-1.95403	-1.76052	-2.45815	-2.53703	-1.38975	-2.28638	-2.16769	-1.30728	-1.87008	-2.3804	-1.86552	-1.4905	-2.69167	-2.17324	-2.13496	-1.31642	-1.14558	-2.20665	-2.0201	-1.27635	-0.958158	-2.47707	-2.17078	-1.85608	-2.0793	-1.37052	-1.30813	-1.57516	-2.30809	-2.32082	-2.24244	-2.17373	-1.88592	-1.31173	-2.45048	-2.10951	-1.72531	-2.23953	-2.44261	-2.66536	-2.0228	0.182265	-1.12276	-1.32636	JAANAU01	-1.56627	1.04843	-2.1678
UBA3031	-1.72757	-1.95403	0.487452	-2.45815	-2.53703	-1.38975	-2.28638	-2.16769	-1.30728	-1.87008	-2.3804	-1.86552	-1.4905	-2.69167	-2.17324	-2.13496	-1.31642	-0.446607	-2.20665	-2.0201	-1.27635	-0.958158	-2.47707	-2.17078	-1.85608	0.0210691	-1.37052	-1.30813	-1.57516	-2.30809	-0.922877	-2.24244	-2.17373	-1.88592	-1.31173	-2.45048	-2.10951	-1.72531	-2.23953	-2.44261	-2.66536	-2.0228	0.178281	-1.12276	-1.32636	UBA3031	-1.56694	1.0471	-2.1678
Butyricicoccus_A	-1.72757	-0.38583	-1.76052	-2.45815	0.273199	-1.38975	0.0102878	0.695637	-1.30728	-1.87008	-0.371803	0.286766	-1.4905	-2.69167	-2.17324	-2.13496	-1.31642	-1.14558	-2.20665	-2.0201	-1.27635	-0.958158	-2.47707	-2.17078	-1.85608	-0.632143	-1.37052	-1.30813	-1.57516	-2.30809	-2.32082	-2.24244	-2.17373	-1.88592	-1.31173	-2.45048	-2.10951	-1.72531	-2.23953	-2.44261	-2.66536	-2.0228	0.178281	-1.12276	-1.32636	Butyricicoccus_A	-1.56694	1.0471	-0.573756
Gallibacter	-1.72757	-1.95403	-1.76052	-2.45815	-2.53703	-1.38975	-2.28638	-2.16769	-1.30728	-1.87008	-2.3804	-1.86552	-1.4905	-2.69167	-2.17324	-2.13496	-1.31642	-1.14558	-2.20665	-2.0201	-1.27635	-0.958158	-2.47707	-2.17078	-1.85608	-2.0793	-1.37052	-1.30813	-1.57516	-2.30809	-2.32082	-2.24244	-2.17373	-1.88592	-1.31173	-2.45048	-2.10951	-1.72531	-2.23953	-2.44261	-2.66536	-2.0228	0.176275	-1.12276	-1.32636	Gallibacter	-1.56727	1.04643	-2.1678
Sphaerotilus	-1.72757	1.67853	0.131573	-2.45815	-0.198577	-1.38975	-2.28638	-2.16769	-1.30728	-1.87008	-2.3804	-0.61025	-1.4905	-2.69167	-2.17324	-2.13496	-1.31642	-1.14558	-2.20665	-2.0201	-1.27635	-0.958158	-2.47707	-2.17078	-1.85608	-2.0793	-1.37052	-1.30813	-1.57516	-2.30809	-2.32082	-2.24244	-2.17373	-1.88592	-1.31173	-2.45048	-2.10951	-1.72531	-2.23953	-2.44261	-2.66536	-2.0228	0.176275	-1.12276	-1.32636	Sphaerotilus	-1.56727	1.04643	-1.70011
Lacunisphaera	-1.72757	0.407696	-0.00464628	-2.45815	-2.53703	-1.38975	-2.28638	-2.16769	-1.30728	-1.87008	-2.3804	-1.86552	-1.4905	-2.69167	-2.17324	-2.13496	-1.31642	-1.14558	-2.20665	-2.0201	-1.27635	-0.958158	-2.47707	-2.17078	-1.85608	-2.0793	-1.37052	-1.30813	-1.57516	-2.30809	-2.32082	-2.24244	-2.17373	-1.88592	-1.31173	-2.45048	-2.10951	-1.72531	-2.23953	-2.44261	-2.66536	-2.0228	0.174259	-1.12276	-1.32636	Lacunisphaera	-1.56761	1.04576	-2.1678
Pseudogracilibacillus	-1.72757	-1.95403	-1.76052	-2.45815	-2.53703	-1.38975	-2.28638	-2.16769	-1.30728	-1.87008	-2.3804	-1.86552	-1.4905	-2.69167	-2.17324	-2.13496	-1.31642	-1.14558	-2.20665	-2.0201	-1.27635	-0.958158	-0.721197	-2.17078	-1.85608	-0.616903	-1.37052	-1.30813	-1.57516	-2.30809	-2.32082	-2.24244	-2.17373	-0.806734	-1.31173	-2.45048	-2.10951	-1.72531	-2.23953	-2.44261	-2.66536	-2.0228	0.174259	-1.12276	-1.32636	Pseudogracilibacillus	-1.56761	1.04576	-2.1678
Sodaliphilus	-1.72757	0.494675	-1.76052	0.180343	-0.204595	-1.38975	-0.473464	-2.16769	-0.103157	-1.87008	-2.3804	-1.86552	-1.4905	-2.69167	-2.17324	0.718126	-1.31642	-1.14558	-2.20665	-2.0201	-1.27635	-0.958158	-2.47707	-2.17078	-1.85608	-0.308449	-1.37052	-1.30813	-1.57516	-1.52994	-2.32082	-0.751075	-2.17373	-1.88592	-1.31173	-2.45048	-0.604362	-1.72531	-2.23953	-2.44261	-2.66536	-2.0228	0.174259	-1.12276	-1.32636	Sodaliphilus	-1.56761	1.04576	-0.811031
WHSN01	-1.72757	-1.95403	-1.76052	-2.45815	-2.53703	-1.38975	-2.28638	-2.16769	-1.30728	-1.87008	-2.3804	-1.86552	-1.4905	-2.69167	-2.17324	-2.13496	-1.31642	-1.14558	-2.20665	-2.0201	-1.27635	-0.958158	-2.47707	-2.17078	-1.85608	-2.0793	-1.37052	-1.30813	-1.57516	-2.30809	-2.32082	-0.880709	-2.17373	-1.88592	-1.31173	-2.45048	-2.10951	-1.72531	-2.23953	-2.44261	-2.66536	-2.0228	0.1702	-1.12276	-1.32636	WHSN01	-1.56828	1.04441	-2.1678
Cellulosilyticum	-1.72757	-1.95403	-1.76052	-2.45815	-2.53703	-1.38975	0.373539	-2.16769	-1.30728	-1.87008	-2.3804	-1.86552	-1.4905	-2.69167	-2.17324	-2.13496	-0.316419	-1.14558	-2.20665	-2.0201	-1.27635	-0.958158	-2.47707	-2.17078	-1.85608	-2.0793	-1.37052	-1.30813	-1.57516	-2.30809	-2.32082	-2.24244	-2.17373	-1.88592	-1.31173	-2.45048	-2.10951	-1.72531	-2.23953	-2.44261	-2.66536	-2.0228	0.161967	-1.12276	-1.32636	Cellulosilyticum	-1.56966	1.04167	-1.63582
Thiomicrorhabdus	-1.72757	-1.95403	0.794573	-2.45815	-2.53703	-1.38975	-2.28638	-0.44341	-1.30728	-1.87008	-2.3804	-0.0204241	-1.4905	-2.69167	-2.17324	-2.13496	-1.31642	-1.14558	-2.20665	0.14425	-1.27635	-0.958158	-2.47707	-2.17078	-1.85608	1.31269	-1.37052	-1.30813	-1.57516	-2.30809	-2.32082	-2.24244	-2.17373	-0.806734	-1.31173	-2.45048	0.0427763	-1.72531	-2.23953	-2.44261	-2.66536	-1.54568	-0.31933	-1.12276	-1.32636	Thiomicrorhabdus	-1.57035	0.870105	-1.82294
Planobacterium	-1.72757	-0.310579	-1.76052	-2.45815	-2.53703	-1.38975	-2.28638	-0.404258	-1.30728	-1.87008	-2.3804	-1.86552	-1.4905	-2.69167	-2.17324	-2.13496	-1.31642	-1.14558	-2.20665	-2.0201	-0.322108	-0.958158	-2.47707	-2.17078	-1.25402	0.475793	-1.37052	-1.30813	-1.57516	-2.30809	-2.32082	-2.24244	-2.17373	-1.88592	-1.31173	-2.45048	-2.10951	-1.72531	-2.23953	-2.44261	-2.66536	-2.0228	0.155688	-1.12276	-1.32636	Planobacterium	-1.5707	1.03958	-1.81511
Sphingopyxis	-1.72757	1.09712	-0.269159	0.0275749	-2.53703	-1.38975	-0.706594	-0.534217	-1.30728	-1.87008	-2.3804	-1.86552	-1.4905	-2.69167	-2.17324	-2.13496	-1.31642	-1.14558	-2.20665	-2.0201	-1.27635	-0.958158	-2.47707	-2.17078	-1.85608	0.403572	-1.37052	-1.30813	-1.57516	-2.30809	-2.32082	-2.24244	-2.17373	-1.88592	-1.31173	-2.45048	-0.277003	-1.72531	-2.23953	-2.44261	-2.66536	-2.0228	0.155688	-1.12276	-1.32636	Sphingopyxis	-1.5707	1.03958	-1.028
SAR86A	-1.72757	-1.95403	-1.76052	-2.45815	-2.53703	-1.38975	-2.28638	-2.16769	-1.30728	-1.87008	-2.3804	-1.86552	-1.4905	-2.69167	-2.17324	-2.13496	-1.31642	-1.14558	-2.20665	-2.0201	-1.27635	-0.958158	-2.47707	-2.17078	-1.85608	-0.0499177	-1.37052	-1.30813	-1.57516	-2.30809	-2.32082	-2.24244	-2.17373	-1.88592	-1.31173	-2.45048	-2.10951	-1.72531	-2.23953	-2.44261	-2.66536	-2.0228	0.153575	-1.12276	-1.32636	SAR86A	-1.57105	1.03888	-2.1678
Arctic95D-9	-1.72757	-1.95403	-1.76052	0.391887	-2.53703	-1.38975	-2.28638	-2.16769	-1.30728	-1.87008	-2.3804	-1.86552	-1.4905	-2.69167	-1.57118	-2.13496	-1.31642	-1.14558	-2.20665	-2.0201	-1.27635	-0.958158	-1.04571	-2.17078	-1.85608	-2.0793	-1.37052	-1.30813	-1.57516	-2.30809	-2.32082	-2.24244	-2.17373	-1.88592	-1.31173	-2.45048	-2.10951	-1.72531	-2.23953	-2.44261	-0.360007	-2.0228	-2.15818	-1.12276	-1.32636	Arctic95D-9	-1.57212	0.779215	-1.59779
Methyloversatilis	-1.72757	-1.95403	-1.76052	0.0442806	-0.198577	-1.38975	-2.28638	-0.419498	-1.30728	-1.87008	-2.3804	-1.86552	-1.4905	-2.69167	-2.17324	-2.13496	-1.31642	-1.14558	-2.20665	-2.0201	-1.27635	-0.958158	-2.47707	-2.17078	-1.85608	1.04357	-1.37052	-1.30813	-1.57516	-2.30809	-2.32082	-2.24244	-2.17373	-1.88592	-1.31173	-2.45048	-2.10951	-1.72531	-2.23953	-2.44261	-2.66536	-2.0228	0.140674	-1.12276	-1.32636	Methyloversatilis	-1.5732	1.0346	-0.849985
Luteococcus	-1.72757	-1.95403	-1.76052	-0.23543	-2.53703	-1.38975	-2.28638	-2.16769	-1.30728	-1.87008	-0.335081	-1.86552	-1.4905	-2.69167	-2.17324	-2.13496	-1.31642	-1.14558	-2.20665	-2.0201	-1.27635	-0.958158	-2.47707	-2.17078	-1.85608	-2.0793	-1.37052	-1.30813	-1.57516	-2.30809	-2.32082	0.113589	-2.17373	-1.88592	-1.31173	-2.45048	-2.10951	-1.72531	-2.23953	-2.44261	-2.66536	-2.0228	0.136287	-1.12276	-1.32636	Luteococcus	-1.57394	1.03315	-1.72326
Clostridium_R	-1.72757	-1.95403	-1.76052	-2.45815	-2.53703	-1.38975	-2.28638	-2.16769	-1.30728	-1.87008	-2.3804	-1.86552	-1.4905	-2.69167	-2.17324	-2.13496	-1.31642	-1.14558	-2.20665	-2.0201	-1.27635	-0.958158	-2.47707	-2.17078	-1.85608	-2.0793	-1.37052	-0.529981	-1.57516	-2.30809	-2.32082	-2.24244	-2.17373	-1.88592	-1.31173	-2.45048	-2.10951	-1.72531	-2.23953	-2.44261	-2.66536	-2.0228	0.134077	-1.12276	-1.32636	Clostridium_R	-1.5743	1.03242	-2.1678
Henriciella	-1.72757	-1.95403	-1.76052	-2.45815	-2.53703	-1.38975	-2.28638	-2.16769	-1.30728	-1.87008	-2.3804	-1.86552	-1.4905	-2.69167	-2.17324	-2.13496	-1.31642	-1.14558	-2.20665	-2.0201	-1.27635	-0.958158	-2.47707	-2.17078	-1.85608	-2.0793	-1.37052	-1.30813	-1.57516	-2.30809	-2.32082	-2.24244	-2.17373	-1.88592	-1.31173	-2.45048	-0.346084	-1.72531	-2.23953	-2.44261	-0.379801	-2.0228	-2.15818	-1.12276	-1.32636	Henriciella	-1.57542	0.773074	-2.1678
Ruegeria_B	-1.72757	-1.95403	-1.76052	-2.45815	-2.53703	-1.38975	0.179005	-2.16769	-1.30728	-1.87008	-2.3804	-1.86552	-1.4905	-2.69167	-2.17324	-0.657842	-1.31642	-1.14558	-2.20665	-2.0201	-1.27635	-0.958158	-2.47707	-2.17078	-1.85608	-0.824029	-1.37052	-1.30813	-1.57516	-2.30809	-2.32082	-2.24244	-2.17373	-1.88592	-1.31173	-2.45048	-0.24028	-1.72531	-2.23953	-2.44261	-2.66536	-2.0228	0.127378	-1.12276	-1.32636	Ruegeria_B	-1.57542	1.0302	-1.67472
Marisediminicola	-1.72757	-1.95403	-1.76052	-2.45815	-2.53703	-1.38975	-2.28638	-2.16769	-1.30728	-1.87008	-2.3804	-1.86552	-1.4905	-2.69167	-2.17324	-2.13496	-1.31642	-1.14558	-2.20665	-2.0201	-1.27635	-0.958158	-2.47707	-2.17078	-1.85608	-2.0793	-1.37052	-1.30813	-1.57516	-2.30809	-2.32082	-2.24244	-2.17373	-1.88592	-1.31173	-2.45048	-2.10951	-1.72531	-2.23953	-2.44261	-2.66536	-2.0228	0.120574	-1.12276	-1.32636	Marisediminicola	-1.57655	1.02796	-2.1678
Marinirhabdus	-1.72757	-1.95403	-1.76052	-2.45815	-2.53703	-1.38975	-2.28638	-2.16769	-1.30728	-1.87008	-2.3804	-1.86552	-1.4905	-2.69167	-2.17324	-2.13496	0.21506	-1.14558	-2.20665	-2.0201	-1.27635	-0.958158	-2.47707	-2.17078	-1.85608	-2.0793	-1.37052	-0.405043	-1.57516	-2.30809	-2.32082	-2.24244	-2.17373	-1.88592	-0.311728	-2.45048	-2.10951	-1.72531	-2.23953	-2.44261	-2.66536	-0.44302	-2.15818	-0.423789	-1.32636	Marinirhabdus	-1.57655	0.995008	-2.1678
PALSA-1081	-1.72757	-1.35197	-1.76052	-2.45815	-2.53703	-1.38975	-2.28638	-2.16769	-1.30728	-1.87008	-2.3804	0.213659	-1.4905	-2.69167	-2.17324	-2.13496	-1.31642	-1.14558	-2.20665	-2.0201	-1.27635	-0.958158	-2.47707	-2.17078	-1.85608	-2.0793	-1.37052	-1.30813	-1.57516	-2.30809	-2.32082	-2.24244	-2.17373	-1.88592	-1.31173	-2.45048	-2.10951	-1.72531	-2.23953	-2.44261	-2.66536	-2.0228	0.118283	-1.12276	-1.32636	PALSA-1081	-1.57694	1.0272	-2.1678
PCC-6802	-1.72757	-1.95403	-1.76052	-2.45815	-2.53703	-1.38975	-2.28638	-2.16769	-1.30728	-1.87008	-2.3804	-1.86552	-1.4905	-2.69167	-2.17324	-2.13496	-1.31642	-1.14558	-2.20665	-2.0201	-1.27635	-0.958158	-2.47707	-2.17078	-1.85608	-2.0793	-1.37052	-1.30813	-1.57516	-2.30809	-2.32082	-2.24244	-2.17373	-1.88592	-1.31173	-2.45048	-2.10951	-1.72531	-2.23953	-2.44261	-2.66536	-2.0228	0.118283	-1.12276	-1.32636	PCC-6802	-1.57694	1.0272	-2.1678
JAALKW01	-1.72757	-1.95403	-1.76052	-2.45815	-2.53703	-1.38975	-2.28638	-2.16769	-1.30728	-1.87008	-2.3804	-1.86552	-1.4905	-2.69167	-2.17324	-2.13496	-0.714359	-1.14558	-2.20665	-2.0201	-1.27635	-0.958158	-2.47707	-2.17078	-1.85608	-2.0793	-1.37052	-1.30813	-1.57516	0.348006	-2.32082	-2.24244	-2.17373	-1.88592	-1.31173	-2.45048	-2.10951	-1.72531	-2.23953	-2.44261	-2.66536	0.253658	-2.15818	-1.12276	-1.32636	JAALKW01	-1.57694	1.08555	-2.1678
Oceaniglobus	-1.72757	-1.95403	-1.76052	-2.45815	-2.53703	-1.38975	-2.28638	-2.16769	-1.30728	-1.87008	-2.3804	-1.86552	-1.4905	-2.69167	-2.17324	-2.13496	-1.31642	-1.14558	-2.20665	-2.0201	-1.27635	-0.958158	-2.47707	-2.17078	-1.85608	-2.0793	-1.37052	-1.30813	-1.57516	-2.30809	-2.32082	-2.24244	-2.17373	-1.88592	-1.31173	-2.45048	-2.10951	-1.72531	-2.23953	-2.44261	-0.391201	-2.0228	-2.15818	-1.12276	-1.32636	Oceaniglobus	-1.57732	0.769554	-2.1678
Allohahella	-1.72757	-1.95403	-1.76052	-2.45815	-2.53703	-1.38975	-2.28638	-2.16769	-1.30728	-1.87008	-2.3804	-1.86552	-1.4905	-2.69167	-2.17324	-2.13496	-1.31642	-1.14558	-2.20665	-2.0201	-1.27635	-0.958158	-2.47707	-2.17078	-1.85608	-2.0793	-1.37052	-1.30813	-1.57516	-2.30809	-2.32082	-2.24244	-2.17373	-1.88592	-1.31173	-2.45048	-2.10951	-1.72531	-2.23953	-2.44261	-2.66536	-2.0228	0.108993	-1.12276	-1.32636	Allohahella	-1.57848	1.02414	-2.1678
Oleispira	-1.72757	-1.95403	1.59779	-2.45815	-2.53703	-1.38975	-2.28638	-2.16769	-1.30728	-1.87008	-2.3804	-1.86552	-1.4905	-2.69167	-2.17324	-2.13496	-1.31642	-1.14558	-0.808706	-2.0201	-1.27635	-0.958158	-2.47707	-2.17078	-1.85608	-0.198488	-1.37052	-1.30813	-1.57516	-2.30809	-2.32082	-2.24244	-2.17373	-0.487975	-1.31173	-2.45048	-0.694539	-1.72531	-2.23953	-2.44261	-2.66536	0.242014	-2.15818	-1.12276	-1.32636	Oleispira	-1.57888	1.08162	-2.1678
UBA8316	-1.72757	-1.95403	1.11915	-2.45815	-2.53703	-1.38975	0.121863	-2.16769	-1.30728	-1.87008	-2.3804	-1.86552	-1.4905	-2.69167	-2.17324	-2.13496	-1.31642	-1.14558	-2.20665	-2.0201	-1.27635	-0.958158	-2.47707	-2.17078	-1.85608	0.423126	-1.37052	-1.30813	-1.57516	-2.30809	-2.32082	-2.24244	-1.0276	-1.88592	-0.834607	-2.45048	-2.10951	-1.72531	-2.23953	-2.44261	-2.0633	-0.360046	-2.15818	-1.12276	-1.32636	UBA8316	-1.57888	0.784047	-1.68615
Polymorphobacter_A	-1.72757	-1.95403	-1.76052	0.167166	-2.53703	-1.38975	-2.28638	-2.16769	-1.30728	-1.87008	-2.3804	-1.86552	-1.4905	-2.69167	-2.17324	-2.13496	-1.31642	-1.14558	-2.20665	-2.0201	-1.27635	-0.958158	-2.47707	-2.17078	-1.85608	-2.0793	-1.37052	-1.30813	-1.57516	-2.30809	-2.32082	-2.24244	-2.17373	-1.88592	-1.31173	-2.45048	-2.10951	-1.72531	-2.23953	-2.44261	-2.66536	-2.0228	0.106639	-1.12276	-1.32636	Polymorphobacter_A	-1.57888	1.02336	-1.64274
UBA920	-1.72757	-1.47691	-1.76052	-2.45815	-0.0541597	-0.435512	-2.28638	-2.16769	-1.30728	-1.87008	-2.3804	-1.86552	-1.4905	-2.69167	-2.17324	-2.13496	-1.31642	-1.14558	-2.20665	-2.0201	-1.27635	-0.958158	-2.47707	-2.17078	-1.85608	-0.371731	-1.37052	-1.30813	-1.57516	-2.30809	-2.32082	-2.24244	-2.17373	-1.88592	-1.31173	-2.45048	-2.10951	-1.72531	-2.23953	-2.44261	-2.66536	-2.0228	0.104272	-1.12276	-1.32636	UBA920	-1.57927	1.02258	-1.48038
UBA8515	-1.72757	-0.0145124	-1.76052	-2.45815	-2.53703	-1.38975	-2.28638	-2.16769	-1.30728	-1.87008	-2.3804	-0.719394	-1.4905	-2.69167	-2.17324	-2.13496	-1.31642	-1.14558	-2.20665	-2.0201	-1.27635	-0.958158	-2.47707	-2.17078	-1.85608	-0.101578	-1.37052	-1.30813	-1.57516	-2.30809	-2.32082	-2.24244	-2.17373	-1.88592	-1.31173	-2.45048	-2.10951	-1.72531	-2.23953	-2.44261	-2.66536	-2.0228	0.0994994	-1.12276	-1.32636	UBA8515	-1.58007	1.02101	-2.1678
2-01-FULL-39-24	-1.72757	-1.95403	-1.76052	-2.45815	-2.53703	-1.38975	-2.28638	-2.16769	-1.30728	-1.87008	-2.3804	-1.86552	-1.4905	-2.69167	-2.17324	-2.13496	-1.31642	-1.14558	-2.20665	-2.0201	-1.27635	-0.958158	-2.47707	-2.17078	-1.85608	-2.0793	-1.37052	-1.30813	-1.57516	-2.30809	-2.32082	-2.24244	-2.17373	-1.88592	-1.31173	-2.45048	-2.10951	-1.72531	-2.23953	-2.44261	-2.66536	-2.0228	0.0994994	-1.12276	-1.32636	2-01-FULL-39-24	-1.58007	1.02101	-2.1678
GCA-2732015	-1.72757	-1.95403	-1.76052	-2.45815	-2.53703	-1.38975	-2.28638	-2.16769	-1.30728	-1.87008	-2.3804	-1.86552	-1.4905	-2.69167	-2.17324	-2.13496	-1.31642	-1.14558	-2.20665	-2.0201	-1.27635	-0.958158	-2.47707	-2.17078	-1.85608	-2.0793	-1.37052	-1.30813	-1.57516	-2.30809	-2.32082	-2.24244	-2.17373	-1.88592	-1.31173	-2.45048	-2.10951	-1.72531	-2.23953	-2.44261	-2.66536	-2.0228	0.0994994	-1.12276	-1.32636	GCA-2732015	-1.58007	1.02101	-2.1678
Ventrisoma	-1.72757	-1.95403	-1.76052	-2.45815	-2.53703	-1.38975	-2.28638	-2.16769	-1.30728	-1.87008	-2.3804	-0.91128	-1.4905	-2.69167	-2.17324	-2.13496	-1.31642	-1.14558	-2.20665	-2.0201	-1.27635	-0.958158	-2.47707	-2.17078	-1.85608	-2.0793	-1.37052	-1.30813	-1.57516	-2.30809	-2.32082	-2.24244	-2.17373	-1.88592	-1.31173	-2.45048	-2.10951	-1.72531	-2.23953	-2.44261	-2.66536	-2.0228	0.0970934	-1.12276	-1.32636	Ventrisoma	-1.58047	1.02022	-2.1678
Hydrogeniiclostridium	-1.72757	-1.95403	-1.76052	-2.45815	-2.53703	-1.38975	-2.28638	-2.16769	-1.30728	-1.87008	-2.3804	-1.86552	-1.4905	-2.69167	-2.17324	-2.13496	-1.31642	-1.14558	-2.20665	-2.0201	-1.27635	-0.958158	-2.47707	-2.17078	-1.85608	-2.0793	-1.37052	-1.30813	-1.57516	-2.30809	-2.32082	-2.24244	-2.17373	-1.88592	-1.31173	-2.45048	-2.10951	-1.72531	-2.23953	-2.44261	-2.66536	-2.0228	0.0970934	-1.12276	-1.32636	Hydrogeniiclostridium	-1.58047	1.02022	-2.1678
Sediminibacterium	-1.72757	1.20644	0.756675	0.759864	-2.53703	-1.38975	-2.28638	-2.16769	-1.30728	-1.87008	-2.3804	0.837769	-1.4905	-2.69167	-2.17324	0.765403	-0.538268	-1.14558	-2.20665	-2.0201	-1.27635	-0.958158	-2.47707	-2.17078	-1.85608	-0.30115	-1.37052	0.844156	-1.57516	-2.30809	-2.32082	-2.24244	-2.17373	-1.88592	0.15067	-1.14945	-2.10951	-1.72531	-2.23953	-2.44261	-2.66536	-2.0228	0.0970934	-1.12276	-1.32636	Sediminibacterium	-1.58047	1.02022	-1.5242
RUG705	-1.72757	-1.95403	-1.76052	0.351413	-2.53703	-1.38975	-2.28638	-2.16769	-1.30728	-1.87008	-2.3804	-0.661402	-1.4905	-2.69167	-2.17324	-2.13496	-1.31642	-1.14558	-2.20665	-2.0201	-1.27635	-0.958158	-2.47707	-2.17078	-1.85608	-2.0793	-1.37052	-1.30813	-1.57516	-2.30809	-2.32082	-2.24244	-2.17373	-1.88592	-1.31173	-2.45048	-0.346084	-1.72531	-2.23953	-2.44261	-2.66536	-2.0228	0.0946739	-1.12276	-1.32636	RUG705	-1.58087	1.01942	-1.60589
UBA1568	-1.72757	-0.291274	-1.76052	-0.914078	-2.53703	-1.38975	-2.28638	-2.16769	-1.30728	-1.87008	-2.3804	-1.86552	-1.4905	-2.69167	-2.17324	-2.13496	-1.31642	-1.14558	-2.20665	-2.0201	-1.27635	-0.958158	-2.47707	-2.17078	-1.85608	-2.0793	-1.37052	-1.30813	-1.57516	-2.30809	-2.32082	-2.24244	-2.17373	-1.88592	-1.31173	-2.45048	-2.10951	-1.72531	-2.23953	-2.44261	-2.66536	-2.0228	0.0922408	-1.12276	-1.32636	UBA1568	-1.58128	1.01862	-1.85899
Pararcticibacter	-1.72757	-1.95403	-1.76052	-2.45815	-2.53703	-1.38975	-2.28638	-2.16769	-1.30728	-1.87008	-0.10165	-1.86552	-1.4905	-2.69167	-2.17324	-2.13496	-1.31642	-1.14558	-2.20665	-2.0201	-1.27635	-0.958158	-2.47707	-2.17078	-1.85608	-2.0793	-1.37052	-1.30813	-1.57516	-2.30809	-2.32082	-2.24244	-2.17373	-1.88592	-1.31173	-2.45048	-2.10951	-1.72531	-2.23953	-2.44261	-2.66536	-2.0228	0.0897941	-1.12276	-1.32636	Pararcticibacter	-1.58168	1.01782	-2.1678
Caenibius	-1.72757	-1.95403	-1.76052	-2.45815	-2.53703	-1.38975	-2.28638	-2.16769	-1.30728	-1.87008	-2.3804	-1.86552	-1.4905	-2.69167	-2.17324	-2.13496	-1.31642	-1.14558	-2.20665	-2.0201	-1.27635	-0.958158	-2.47707	-2.17078	-1.85608	-2.0793	-1.37052	-1.30813	-1.57516	-2.30809	-2.32082	-2.24244	-2.17373	-1.88592	-1.31173	-2.45048	-2.10951	-1.72531	-2.23953	-2.44261	-0.419846	-2.0228	-2.15818	-1.12276	-1.32636	Caenibius	-1.58209	0.760763	-2.1678
Nakamurella	-1.72757	-1.95403	-1.76052	-2.45815	-2.53703	-1.38975	-2.28638	-2.16769	-1.30728	-1.87008	-2.3804	-1.86552	-1.4905	-2.69167	-2.17324	-2.13496	-0.362177	-1.14558	-2.20665	-2.0201	-1.27635	-0.958158	-2.47707	-2.17078	-1.85608	-2.0793	-1.37052	-1.30813	-1.57516	-2.30809	-2.32082	-2.24244	-2.17373	-1.88592	-0.311728	-2.45048	-2.10951	-1.72531	-2.23953	-2.44261	-2.66536	-2.0228	0.0848589	-1.12276	-1.32636	Nakamurella	-1.58251	1.0162	-2.1678
UBA910	-1.72757	-0.255062	-1.76052	0.169219	-2.53703	-1.38975	-2.28638	-2.16769	-1.30728	-1.87008	-2.3804	-1.86552	-1.4905	-2.69167	-2.17324	-2.13496	-1.31642	-1.14558	-2.20665	-2.0201	-1.27635	-0.958158	-2.47707	-2.17078	-1.85608	0.325532	-1.37052	-1.30813	-1.57516	-2.30809	-2.32082	-2.24244	-2.17373	-1.88592	-1.31173	-2.45048	-2.10951	-1.72531	-2.23953	-2.44261	-2.66536	-2.0228	0.0848589	-1.12276	-1.32636	UBA910	-1.58251	1.0162	-1.64233
Kineosporia	-1.72757	-1.95403	-1.76052	-2.45815	-2.53703	-1.38975	-2.28638	-2.16769	-1.30728	-1.87008	-2.3804	-1.86552	-1.4905	-2.69167	-2.17324	-2.13496	-1.31642	-1.14558	-2.20665	-2.0201	-1.27635	-0.958158	-2.47707	-2.17078	-1.85608	-2.0793	-1.37052	-1.30813	-1.57516	-2.30809	-2.32082	-2.24244	-2.17373	-1.88592	-1.31173	-2.45048	-2.10951	-1.72531	-2.23953	-2.44261	-2.66536	-2.0228	0.0823701	-1.12276	-1.32636	Kineosporia	-1.58292	1.01538	-2.1678
Actinobacillus_A	-1.72757	-1.95403	-1.76052	-2.45815	-2.53703	-1.38975	-2.28638	-2.16769	-1.30728	-1.87008	-2.3804	-1.86552	-1.4905	-2.69167	-2.17324	-2.13496	-1.31642	-1.14558	-2.20665	-2.0201	-1.27635	-0.958158	-2.47707	-2.17078	-1.85608	-2.0793	-1.37052	-1.30813	-1.57516	-2.30809	-2.32082	-0.579679	-2.17373	-0.367401	-1.31173	-2.45048	0.2541	-1.72531	-2.23953	-2.44261	-2.66536	0.210192	-2.15818	-1.12276	-1.32636	Actinobacillus_A	-1.58418	1.07093	-2.1678
Actinoplanes	-1.72757	-1.95403	-1.76052	-2.45815	-2.53703	-1.38975	-2.28638	-2.16769	-1.30728	-1.87008	-2.3804	-1.86552	-1.4905	-2.69167	-2.17324	-2.13496	-1.31642	-1.14558	-2.20665	-2.0201	-1.27635	-0.958158	-2.47707	-2.17078	-1.85608	-2.0793	-1.37052	-1.30813	-1.57516	-2.30809	-2.32082	-2.24244	-2.17373	-1.88592	-1.31173	-2.45048	-2.10951	-1.72531	-2.23953	-2.44261	-2.66536	-2.0228	0.0697076	-1.12276	-1.32636	Actinoplanes	-1.58503	1.01123	-2.1678
UBA11704	-1.72757	0.488448	-0.255371	0.0442806	-2.53703	-1.38975	-2.28638	-2.16769	-1.30728	-1.87008	-2.3804	-1.86552	-1.4905	-2.69167	-2.17324	-2.13496	-1.31642	-1.14558	-2.20665	-2.0201	-1.27635	-0.958158	-2.47707	-2.17078	-1.85608	-0.363298	-1.37052	-1.30813	-1.57516	-2.30809	-2.32082	-2.24244	-2.17373	-1.88592	-1.31173	-2.45048	-2.10951	-1.72531	-2.23953	-2.44261	-2.66536	-2.0228	0.0697076	-1.12276	-1.32636	UBA11704	-1.58503	1.01123	-1.66731
ER46	-1.72757	-1.10893	-1.76052	-2.45815	-2.53703	-1.38975	-2.28638	-2.16769	-1.30728	-1.87008	-2.3804	-1.86552	-1.4905	-2.69167	-2.17324	-0.0742659	-1.31642	-1.14558	-2.20665	-2.0201	-1.27635	-0.958158	-2.47707	-2.17078	-1.85608	-2.0793	-1.37052	-1.30813	-1.57516	-2.30809	-2.32082	-2.24244	-2.17373	-1.88592	-1.31173	-2.45048	-2.10951	-1.72531	-2.23953	-2.44261	-2.66536	-2.0228	0.0671301	-1.12276	-1.32636	ER46	-1.58546	1.01039	-2.1678
Cochleicola	-1.72757	-1.95403	-1.76052	-2.45815	-2.53703	-1.38975	-2.28638	-2.16769	-1.30728	-1.87008	-2.3804	-1.86552	-1.4905	-2.69167	-2.17324	-2.13496	-1.31642	-1.14558	-2.20665	-2.0201	-1.27635	-0.958158	-2.47707	-2.17078	-1.85608	-2.0793	-1.37052	-1.30813	-1.57516	-2.30809	-2.32082	-2.24244	-2.17373	-1.88592	-1.31173	-2.45048	-2.10951	-1.72531	-2.23953	-2.44261	-0.442642	-2.0228	-2.15818	-1.12276	-1.32636	Cochleicola	-1.58589	0.753823	-2.1678
Zoogloea	-1.72757	-1.95403	-0.169457	-2.45815	-2.53703	-1.38975	-2.28638	-2.16769	-1.30728	-1.87008	-2.3804	-1.86552	-1.4905	-2.69167	-2.17324	-2.13496	-1.31642	-1.14558	-2.20665	-2.0201	-1.27635	-0.958158	-2.47707	-2.17078	-1.85608	-2.0793	-1.37052	-1.30813	-1.57516	-2.30809	-2.32082	-2.24244	-2.17373	-1.88592	-1.31173	-2.45048	-2.10951	-1.72531	-2.23953	-2.44261	-2.66536	-2.0228	0.0593048	-1.12276	-1.32636	Zoogloea	-1.58677	1.00783	-2.1678
RBG-16-52-11	-1.72757	-1.95403	-1.76052	-2.45815	-2.53703	-1.38975	-2.28638	-2.16769	-1.30728	-1.87008	-2.3804	-1.86552	-1.4905	-2.69167	-2.17324	-2.13496	-1.31642	-1.14558	-2.20665	-2.0201	-1.27635	-0.958158	-2.47707	-2.17078	-1.85608	-2.0793	-1.37052	-1.30813	-1.57516	-2.30809	-2.32082	-2.24244	-2.17373	-1.88592	-1.31173	-2.45048	-2.10951	-1.72531	-2.23953	-2.44261	-2.66536	-2.0228	0.0593048	-1.12276	-1.32636	RBG-16-52-11	-1.58677	1.00783	-2.1678
Dorea_A	-1.72757	-1.95403	-1.76052	-2.45815	-2.53703	-1.38975	-2.28638	-2.16769	-1.30728	-1.87008	-2.3804	-1.86552	-1.4905	-2.69167	-2.17324	-2.13496	-1.31642	-1.14558	-2.20665	-2.0201	-1.27635	-0.958158	-2.47707	-0.0916025	-1.85608	-2.0793	-1.37052	-1.30813	-1.57516	-2.30809	-2.32082	-2.24244	-2.17373	-1.88592	-1.31173	-2.45048	-2.10951	-1.72531	-2.23953	-2.44261	-2.66536	-2.0228	0.0566647	-1.12276	-1.32636	Dorea_A	-1.58721	1.00697	-2.1678
Coprococcus_A	-1.72757	-1.95403	-1.76052	-2.45815	-2.53703	-1.38975	-0.578807	-2.16769	-1.30728	-1.87008	-2.3804	-1.86552	-1.4905	-2.69167	-2.17324	-2.13496	-1.31642	-1.14558	-2.20665	-2.0201	-1.27635	-0.958158	-2.47707	-2.17078	-0.265016	-2.0793	-1.37052	-1.30813	-1.57516	-2.30809	-2.32082	-2.24244	-2.17373	-0.306132	-1.31173	-2.45048	-2.10951	-1.72531	-2.23953	-2.44261	-2.66536	-2.0228	0.0540085	-1.12276	-1.32636	Coprococcus_A	-1.58765	1.0061	-1.82629
CAIKAH01	-1.72757	-1.95403	-1.76052	-2.45815	-2.53703	-1.38975	-2.28638	-2.16769	-0.529126	-1.87008	-2.3804	-1.86552	-1.4905	-2.69167	-2.17324	-2.13496	-1.31642	-1.14558	-2.20665	-2.0201	-1.27635	-0.958158	-2.47707	-2.17078	-1.85608	-2.0793	-1.37052	-1.30813	-1.57516	-2.30809	-2.32082	-2.24244	-2.17373	-0.408794	-1.31173	-2.45048	-2.10951	-1.72531	-2.23953	-2.44261	-2.66536	-2.0228	0.0513359	-1.12276	-1.32636	CAIKAH01	-1.58809	1.00523	-2.1678
Dellaglioa	-1.72757	-1.95403	-1.76052	-2.45815	-2.53703	-1.38975	-2.28638	-2.16769	-1.30728	-1.87008	-2.3804	-1.86552	-1.4905	-2.69167	-2.17324	-2.13496	-1.31642	-1.14558	-2.20665	-2.0201	-1.27635	-0.958158	-2.47707	-2.17078	-1.85608	-2.0793	-1.37052	-1.30813	-1.57516	-2.30809	-2.32082	-2.24244	-2.17373	-1.88592	-1.31173	-2.45048	-2.10951	-1.72531	-2.23953	-2.44261	-2.66536	-2.0228	0.0513359	-1.12276	-1.32636	Dellaglioa	-1.58809	1.00523	-2.1678
HIMB59	-1.72757	-1.95403	0.625085	-2.45815	-2.53703	-1.38975	-2.28638	-2.16769	-1.30728	-1.87008	-2.3804	-1.86552	-1.4905	-2.69167	0.302426	-2.13496	-1.31642	-1.14558	-2.20665	0.158874	-1.27635	-0.958158	-2.47707	0.0333363	-1.85608	1.36427	-1.37052	-1.30813	-1.57516	-2.30809	-0.396538	-2.24244	-2.17373	-1.88592	-1.31173	-2.45048	-1.03033	-1.72531	-2.23953	-2.44261	-2.66536	-2.0228	0.0486467	-1.12276	-1.32636	HIMB59	-1.58854	1.00435	-2.1678
RUG12783	-1.72757	-1.95403	-1.76052	-2.45815	-2.53703	-1.38975	-2.28638	-2.16769	-1.30728	-1.87008	-2.3804	-1.86552	-1.4905	-2.69167	-2.17324	-2.13496	-1.31642	-1.14558	-2.20665	-2.0201	-0.674291	-0.958158	-2.47707	-2.17078	-1.85608	-2.0793	-1.37052	-1.30813	-1.57516	-2.30809	-2.32082	-2.24244	-2.17373	-1.88592	-1.31173	-2.45048	-0.61815	-1.72531	-2.23953	-2.44261	-2.66536	-2.0228	0.043218	-1.12276	-1.32636	RUG12783	-1.58945	1.00258	-2.1678
Pelosinus	-1.72757	-1.10893	-0.0884233	-2.45815	-2.53703	-1.38975	-2.28638	-2.16769	-1.30728	-1.87008	-2.3804	-1.86552	-1.4905	-2.69167	-2.17324	-2.13496	-1.31642	-1.14558	-2.20665	-2.0201	-1.27635	-0.958158	-2.47707	-2.17078	-1.85608	-2.0793	-1.37052	-1.30813	-1.57516	-2.30809	-2.32082	-2.24244	-2.17373	-1.88592	-1.31173	-2.45048	-2.10951	-1.72531	-2.23953	-2.44261	-2.66536	-2.0228	0.0404779	-1.12276	-1.32636	Pelosinus	-1.5899	1.00169	-2.1678
Tepidiforma	-1.72757	-1.95403	-1.76052	-2.45815	-2.53703	-1.38975	-2.28638	-2.16769	-1.30728	-1.87008	-2.3804	-1.86552	-1.4905	-2.69167	-2.17324	-2.13496	-1.31642	-1.14558	-2.20665	-2.0201	-1.27635	-0.958158	-2.47707	-2.17078	-1.85608	-2.0793	-1.37052	-1.30813	-1.57516	-2.30809	-2.32082	-2.24244	-2.17373	-1.88592	-1.31173	-2.45048	-2.10951	-1.72531	-2.23953	-2.44261	-2.66536	-2.0228	0.0377205	-1.12276	-1.32636	Tepidiforma	-1.59036	1.0008	-2.1678
UBA9664	-1.72757	-1.95403	-1.76052	-2.45815	-2.53703	-1.38975	-2.28638	-2.16769	-1.30728	-1.87008	-2.3804	-1.86552	-1.4905	-2.69167	-2.17324	-2.13496	-1.31642	-1.14558	-2.20665	-2.0201	-1.27635	-0.958158	-2.47707	-2.17078	-1.85608	-2.0793	-1.37052	-1.30813	-1.57516	-2.30809	-2.32082	-2.24244	-2.17373	-1.88592	-1.31173	-2.45048	-2.10951	-1.72531	-2.23953	-2.44261	-0.469459	-2.0228	-2.15818	-1.12276	-1.32636	UBA9664	-1.59036	0.745725	-2.1678
Sphingomonas_R	-1.72757	0.557852	-0.269159	-2.45815	-0.773605	-1.38975	-2.28638	-2.16769	-1.30728	-1.87008	-2.3804	-1.86552	-1.4905	-2.69167	-2.17324	-2.13496	-1.31642	-1.14558	-2.20665	-2.0201	-1.27635	-0.958158	-2.47707	-2.17078	-1.85608	0.221729	-1.37052	-1.30813	-1.57516	-2.30809	-2.32082	0.414619	-2.17373	-1.88592	-1.31173	-2.45048	-2.10951	-1.72531	-2.23953	-2.44261	-2.66536	-2.0228	0.0349454	-1.12276	-1.32636	Sphingomonas_R	-1.59083	0.999893	-1.81511
Pseudobacillus	-1.72757	-1.95403	-1.76052	-2.45815	-2.53703	-1.38975	-0.336987	-2.16769	-1.30728	-1.87008	-2.3804	-1.86552	-1.4905	-2.69167	-2.17324	-2.13496	-1.31642	-1.14558	-2.20665	-2.0201	-1.27635	-0.958158	-2.47707	-2.17078	-0.651961	-2.0793	-1.37052	-1.30813	-1.57516	-2.30809	-2.32082	-2.24244	-2.17373	-1.88592	-1.31173	-2.45048	0.204355	-1.72531	-2.23953	-2.44261	-2.66536	0.170321	-2.15818	-1.12276	-1.32636	Pseudobacillus	-1.59083	1.05761	-1.77792
Novosphingopyxis	-1.72757	-1.95403	-1.76052	-2.45815	-2.53703	-1.38975	-2.28638	-2.16769	-1.30728	-1.87008	-2.3804	-1.86552	-1.4905	-2.69167	-2.17324	-2.13496	-0.714359	-1.14558	-2.20665	-2.0201	-1.27635	-0.958158	-2.47707	-2.17078	-1.85608	-2.0793	-1.37052	-1.30813	-1.57516	-2.30809	-2.32082	-2.24244	-2.17373	-1.88592	-1.31173	-2.45048	-2.10951	-1.72531	-2.23953	-2.44261	-0.475027	-2.0228	-2.15818	-1.12276	-1.32636	Novosphingopyxis	-1.59129	0.744052	-2.1678
Egerieousia	-1.72757	-1.95403	-1.76052	-2.45815	-2.53703	-1.38975	-2.28638	-2.16769	-1.30728	-1.87008	-2.3804	-1.86552	-1.4905	-0.451119	-2.17324	-2.13496	-1.31642	-0.543517	-2.20665	-2.0201	0.103861	-0.958158	-2.47707	-2.17078	-1.85608	-2.0793	-1.37052	-1.30813	-1.57516	-2.30809	-2.32082	-2.24244	-2.17373	-1.88592	-1.31173	-1.17173	-0.808482	-1.72531	-2.23953	-2.44261	-2.66536	-2.0228	0.0236644	-1.12276	-1.32636	Egerieousia	-1.59271	0.996228	-2.1678
Limiplasma	-1.72757	-1.95403	-1.76052	-2.45815	-2.53703	-1.38975	-2.28638	-2.16769	-1.30728	-1.87008	-2.3804	-1.86552	-1.4905	-2.69167	-2.17324	-2.13496	-1.31642	-1.14558	-2.20665	-2.0201	-1.27635	-0.958158	-2.47707	-2.17078	-1.85608	-2.0793	-1.37052	-1.30813	-1.57516	-2.30809	-2.32082	0.130475	-2.17373	-1.88592	-1.31173	-2.45048	-2.10951	-1.72531	-2.23953	-2.44261	-2.66536	-2.0228	0.0236644	-1.12276	-1.32636	Limiplasma	-1.59271	0.996228	-2.1678
2-01-FULL-51-10	-1.72757	-1.95403	-1.76052	-2.45815	-2.53703	-1.38975	-2.28638	-2.16769	-1.30728	-1.87008	-2.3804	-1.86552	-1.4905	-2.69167	-2.17324	-2.13496	-1.31642	-1.14558	-2.20665	-2.0201	-1.27635	-0.958158	-2.47707	-2.17078	-1.85608	-2.0793	-1.37052	-1.30813	-1.57516	-2.30809	-2.32082	-2.24244	-2.17373	-1.88592	-1.31173	-2.45048	-2.10951	-1.72531	-2.23953	-2.44261	-2.66536	-2.0228	0.0236644	-1.12276	-1.32636	2-01-FULL-51-10	-1.59271	0.996228	-2.1678
AG-414-E02	-1.72757	-1.95403	-1.76052	-2.45815	-2.53703	-1.38975	-2.28638	-2.16769	-1.30728	-1.87008	-2.3804	-0.635073	-1.4905	-2.69167	-2.17324	-2.13496	-1.31642	-1.14558	-2.20665	-2.0201	-1.27635	-0.958158	-2.47707	-2.17078	-1.85608	-2.0793	-1.37052	-1.30813	-1.57516	-2.30809	-2.32082	-2.24244	-2.17373	-1.88592	-1.31173	-2.45048	-2.10951	-1.72531	-2.23953	-2.44261	-2.66536	-2.0228	0.0207978	-1.12276	-1.32636	AG-414-E02	-1.59318	0.995298	-2.1678
Telluria	-1.72757	-1.95403	-1.76052	-2.45815	0.996993	-1.38975	0.0337689	-0.0707759	-1.30728	-1.87008	-2.3804	-1.86552	-1.4905	-1.18652	-2.17324	-2.13496	-1.31642	-1.14558	-2.20665	-2.0201	-1.27635	-0.958158	0.69815	-2.17078	-0.287879	0.0478033	-1.37052	-0.35389	-0.876195	-2.30809	-2.32082	0.218461	-2.17373	-1.88592	-0.270335	0.170696	-2.10951	-1.72531	-2.23953	-2.44261	-2.66536	0.156173	-2.15818	-1.12276	-1.32636	Telluria	-1.59318	1.05291	-0.577583
OLB11	-1.72757	0.808647	-0.137272	0.281426	-2.53703	-1.38975	-2.28638	-2.16769	-1.30728	-1.87008	-2.3804	-0.184281	-1.4905	-2.69167	-2.17324	0.725973	-1.31642	-1.14558	-2.20665	-2.0201	-1.27635	-0.958158	-2.47707	-2.17078	-1.85608	0.439212	-1.37052	-1.30813	-1.57516	-2.30809	-2.32082	-2.24244	-2.17373	-1.88592	-1.31173	-2.45048	-2.10951	-1.72531	-2.23953	-2.44261	-2.66536	-2.0228	0.0150071	-1.12276	-1.32636	OLB11	-1.59415	0.993421	-1.61989
MED-G78	-1.72757	-1.95403	-1.76052	-2.45815	-2.53703	-1.38975	-2.28638	-2.16769	-1.30728	-1.87008	-2.3804	-1.86552	-1.4905	-2.69167	-2.17324	-2.13496	-1.31642	-1.14558	-2.20665	-0.00306942	-1.27635	-0.958158	-2.47707	-2.17078	-1.85608	-0.0300835	-1.37052	-1.30813	-1.57516	-2.30809	-2.32082	-2.24244	-2.17373	-1.88592	-1.31173	-2.45048	-0.61815	-1.72531	-2.23953	-2.44261	-2.66536	-2.0228	0.0120826	-1.12276	-1.32636	MED-G78	-1.59464	0.992474	-2.1678
HIMB100	-1.72757	-1.95403	-1.76052	-2.45815	-2.53703	-1.38975	-2.28638	-2.16769	-1.30728	-1.87008	-2.3804	-1.86552	-1.4905	-2.69167	-2.17324	-2.13496	-1.31642	-1.14558	-2.20665	-2.0201	-1.27635	-0.958158	-2.47707	-2.17078	-1.85608	-0.228043	-1.37052	-1.30813	-1.57516	-2.30809	-2.32082	-2.24244	-2.17373	-1.88592	-1.31173	-2.45048	-2.10951	-1.72531	-2.23953	-2.44261	-2.66536	-2.0228	0.0061737	-1.12276	-1.32636	HIMB100	-1.59562	0.990562	-2.1678
Blastococcus	-1.72757	-1.95403	-1.76052	0.240823	-2.53703	-1.38975	-2.28638	-2.16769	-1.30728	-1.87008	-2.3804	-1.86552	-1.4905	-2.69167	-2.17324	-2.13496	-1.31642	-1.14558	-2.20665	-2.0201	-1.27635	-0.958158	-2.47707	-2.17078	-1.85608	-2.0793	-1.37052	-1.30813	-1.57516	-2.30809	-2.32082	0.689529	-2.17373	-1.88592	-1.31173	-2.45048	-2.10951	-1.72531	-2.23953	-2.44261	-0.501006	-2.0228	-2.15818	-1.12276	-1.32636	Blastococcus	-1.59562	0.736293	-1.62801
XYA2-FULL-43-10	-1.72757	-1.95403	-1.76052	-2.45815	-2.53703	-1.38975	-2.28638	-2.16769	-1.30728	-1.87008	-2.3804	-1.86552	-1.4905	-2.69167	-2.17324	-2.13496	-1.31642	-1.14558	-2.20665	-2.0201	-1.27635	-0.958158	-2.47707	-2.17078	-1.85608	-2.0793	-1.37052	-1.30813	-1.57516	-2.30809	-2.32082	-2.24244	-2.17373	-1.88592	-1.31173	-2.45048	-2.10951	-1.72531	-2.23953	-2.44261	-2.66536	-2.0228	0.000183339	-1.12276	-1.32636	XYA2-FULL-43-10	-1.59662	0.988626	-2.1678
Rurimicrobium	-1.72757	0.93527	-1.76052	-2.45815	-2.53703	-1.38975	-2.28638	-2.16769	-1.30728	-1.87008	-2.3804	-1.86552	-1.4905	-2.69167	-2.17324	0.641011	-1.31642	-1.14558	-2.20665	-2.0201	-1.27635	-0.958158	-2.47707	-2.17078	-1.85608	0.143415	-1.37052	-1.30813	-1.57516	-2.30809	-2.32082	-2.24244	-2.17373	-1.88592	-1.31173	-2.45048	-2.10951	-1.72531	-2.23953	-2.44261	-2.66536	-2.0228	-0.00284312	-1.12276	-1.32636	Rurimicrobium	-1.59712	0.987648	-2.1678
UBA1258	-1.72757	-1.95403	-1.76052	-2.45815	-2.53703	-1.38975	-2.28638	-2.16769	-1.30728	-1.87008	-2.3804	-1.86552	-1.4905	-2.69167	-2.17324	-2.13496	-1.31642	-1.14558	-2.20665	-2.0201	-1.27635	-0.958158	-2.47707	-2.17078	-1.85608	-2.0793	-1.37052	-1.30813	-1.57516	-2.30809	-2.32082	-2.24244	-2.17373	-1.88592	-1.31173	-2.45048	-2.10951	-1.72531	-2.23953	-2.44261	-2.66536	-2.0228	-0.00284312	-1.12276	-1.32636	UBA1258	-1.59712	0.987648	-2.1678
Vescimonas	-1.72757	-0.611609	-1.76052	0.0694834	0.0461654	-1.38975	-2.28638	-2.16769	-1.30728	-1.87008	-2.3804	-1.86552	-1.4905	-2.69167	-2.17324	-2.13496	-1.31642	-1.14558	-2.20665	-2.0201	-1.27635	-0.958158	-2.47707	-0.940335	-1.85608	-0.20424	-1.37052	-1.30813	-1.57516	-2.30809	-2.32082	-2.24244	-2.17373	-1.88592	-1.31173	-2.45048	-2.10951	-1.72531	-2.23953	-2.44261	-2.66536	-2.0228	-0.00284312	-1.12276	-1.32636	Vescimonas	-1.59712	0.987648	-1.14563
Marimonas_A	-1.72757	-1.95403	-1.76052	-2.45815	-2.53703	-1.38975	-2.28638	-2.16769	-1.30728	-1.87008	-2.3804	-1.86552	-1.4905	-2.69167	-2.17324	-2.13496	-1.31642	-1.14558	-2.20665	-2.0201	-1.27635	-0.958158	-2.47707	-2.17078	-1.85608	-2.0793	-1.37052	-1.30813	-1.57516	-2.30809	-2.32082	-2.24244	-2.17373	-1.88592	-1.31173	-2.45048	-2.10951	-1.72531	-2.23953	-2.44261	-0.519231	-2.0228	-2.15818	-1.12276	-1.32636	Marimonas_A	-1.59866	0.730892	-2.1678
Mammaliicoccus	0.537243	-1.95403	-1.76052	-2.45815	-2.53703	-1.38975	-2.28638	-2.16769	-1.30728	-1.87008	-2.3804	-0.564492	-1.4905	-2.69167	-2.17324	-2.13496	-1.31642	-1.14558	-2.20665	-2.0201	-1.27635	-0.958158	-2.47707	-2.17078	0.152519	-2.0793	-1.37052	-0.463035	-1.57516	-2.30809	0.671294	-2.24244	-2.17373	0.185967	-1.31173	-2.45048	-0.33866	-1.72531	-2.23953	-2.44261	-2.66536	0.123324	-2.15818	-1.12276	-1.32636	Mammaliicoccus	-1.59866	1.04202	-2.1678
Cereibacter_A	-1.72757	-1.95403	-1.76052	-2.45815	-2.53703	-1.38975	-2.28638	-2.16769	-1.30728	-1.87008	-2.3804	-1.86552	-1.4905	-2.69167	-2.17324	-2.13496	-1.31642	-1.14558	-2.20665	-2.0201	-1.27635	-0.958158	-2.47707	-2.17078	-1.85608	-2.0793	-1.37052	-1.30813	-1.57516	-2.30809	-2.32082	-2.24244	-2.17373	-1.88592	-1.31173	-2.45048	-2.10951	-1.72531	-2.23953	-2.44261	-0.522344	-2.0228	-2.15818	-1.12276	-1.32636	Cereibacter_A	-1.59918	0.729972	-2.1678
Agathobacter	-1.72757	-1.95403	-1.76052	-0.926668	-0.198577	-1.38975	-2.28638	-2.16769	-1.30728	-1.87008	-0.640041	-1.86552	-1.4905	-2.69167	-2.17324	-2.13496	-1.31642	-1.14558	-2.20665	-2.0201	-1.27635	-0.958158	1.34627	-2.17078	-1.85608	-2.0793	-1.37052	-1.30813	-1.57516	-2.30809	-2.32082	-2.24244	-2.17373	-1.10776	-1.31173	1.04172	-2.10951	-1.72531	-2.23953	-2.44261	-2.66536	-2.0228	-0.0151644	-1.12276	-1.32636	Agathobacter	-1.59918	0.983675	-1.39381
Thermobrachium	-1.72757	-1.95403	-1.76052	-2.45815	-2.53703	-1.38975	-2.28638	-2.16769	-1.30728	-1.87008	-2.3804	-1.86552	-1.4905	-2.69167	-2.17324	-2.13496	-1.31642	-1.14558	-2.20665	-2.0201	-1.27635	-0.958158	-2.47707	-2.17078	-1.85608	-2.0793	-1.37052	-1.30813	-1.57516	-2.30809	-2.32082	-2.24244	-2.17373	-1.88592	-1.31173	-2.45048	-2.10951	-1.72531	-2.23953	-2.44261	-2.66536	0.117075	-2.15818	-1.12276	-1.32636	Thermobrachium	-1.5997	1.03996	-2.1678
CAHJWH01	-1.72757	-1.95403	-1.76052	-0.804934	-2.53703	-1.38975	-2.28638	-2.16769	-1.30728	-1.87008	-2.3804	-0.467582	-1.4905	-2.69167	-2.17324	-2.13496	-1.31642	-1.14558	-2.20665	-2.0201	-1.27635	-0.958158	0.742251	-2.17078	-1.85608	-1.0793	-1.37052	-0.308133	-1.57516	-2.30809	-2.32082	-2.24244	-2.17373	-1.88592	-1.31173	-2.45048	-2.10951	-1.72531	-2.23953	-2.44261	-2.66536	-2.0228	-0.0183001	-1.12276	-1.32636	CAHJWH01	-1.5997	0.982666	-1.83716
OMJO01	-1.72757	-1.95403	-1.76052	0.143913	-2.53703	-1.38975	-2.28638	-2.16769	-1.30728	-1.87008	-2.3804	-1.86552	-1.4905	-2.69167	-2.17324	-2.13496	-1.31642	-1.14558	-2.20665	-2.0201	-1.27635	-0.958158	-2.47707	-2.17078	-1.85608	-2.0793	-1.37052	-1.30813	-1.57516	-2.30809	-2.32082	-0.737287	-2.17373	-1.88592	-1.31173	-2.45048	-2.10951	-1.72531	-2.23953	-2.44261	-2.66536	-2.0228	-0.0183001	-1.12276	-1.32636	OMJO01	-1.5997	0.982666	-1.64739
S5-A14a	-1.72757	-1.95403	-1.76052	-2.45815	-2.53703	-1.38975	-2.28638	-2.16769	-1.30728	-1.87008	-2.3804	-1.86552	-1.4905	-2.69167	-2.17324	-2.13496	-1.31642	-1.14558	-2.20665	-0.396853	-1.27635	-0.958158	0.14721	-0.848564	-0.299778	0.163737	-1.37052	-0.029379	-1.57516	-2.30809	-2.32082	-0.502074	-0.775787	-0.242463	-0.311728	0.0478301	-2.10951	-1.72531	-2.23953	-2.44261	-2.66536	-2.0228	-0.0278454	-1.12276	-1.32636	S5-A14a	-1.60129	0.979596	-2.1678
Mixta	-0.551483	-1.95403	-1.76052	-2.45815	-2.53703	-1.38975	-2.28638	-2.16769	-1.30728	-1.87008	-2.3804	-1.86552	-1.4905	-2.69167	-2.17324	-0.792541	-1.31642	-1.14558	-2.20665	-2.0201	-1.27635	-0.958158	-2.47707	-2.17078	-1.85608	-2.0793	-1.37052	-1.30813	-1.57516	-2.30809	-2.32082	-2.24244	-2.17373	-1.88592	-1.31173	-2.45048	-2.10951	-1.72531	-2.23953	-2.44261	-2.66536	-2.0228	-0.0278454	-1.12276	-1.32636	Mixta	-1.60129	0.979596	-2.1678
QEYE01	-1.72757	-1.95403	-1.76052	-0.0109885	-2.53703	-1.38975	-2.28638	-2.16769	-1.30728	-1.87008	-2.3804	-1.86552	-1.4905	-2.69167	-2.17324	-2.13496	-1.31642	-1.14558	-2.20665	-2.0201	-1.27635	-0.958158	-2.47707	-2.17078	-1.85608	-2.0793	-1.37052	-1.30813	-1.57516	-2.30809	-2.32082	-2.24244	-2.17373	-1.88592	-1.31173	-2.45048	-2.10951	-1.72531	-2.23953	-2.44261	-0.541507	-2.0228	-2.15818	-1.12276	-1.32636	QEYE01	-1.60237	0.724339	-1.67837
Planktotalea	-1.72757	-1.95403	-0.127053	-2.45815	-2.53703	-1.38975	-2.28638	-2.16769	-1.30728	-1.87008	-2.3804	-1.86552	-1.4905	-2.69167	-2.17324	-2.13496	-0.714359	-1.14558	-2.20665	-2.0201	0.0458686	-0.958158	-0.468472	-2.17078	-1.85608	-2.0793	-1.37052	-1.30813	-1.57516	-2.30809	-2.32082	-2.24244	-2.17373	-1.88592	-1.31173	-2.45048	-2.10951	-1.72531	-2.23953	-2.44261	-2.66536	-2.0228	-2.15818	0.994512	-1.32636	Planktotalea	-1.60347	1.35215	-2.1678
Oleiliquidispirillum	-1.72757	-1.95403	-0.00464628	-2.45815	-2.53703	-1.38975	-2.28638	-2.16769	-1.30728	-1.87008	-2.3804	-1.86552	-1.4905	-2.69167	-2.17324	-2.13496	-1.31642	-1.14558	-2.20665	-2.0201	-1.27635	-0.958158	-2.47707	-2.17078	-1.85608	-2.0793	-1.37052	-1.30813	-1.57516	-2.30809	-2.32082	-2.24244	-2.17373	-1.88592	-1.31173	-2.45048	-2.10951	-1.72531	-2.23953	-2.44261	-2.66536	-2.0228	-0.0543754	-1.12276	-1.32636	Oleiliquidispirillum	-1.60571	0.971097	-2.1678
Azonexus	-1.72757	-1.95403	-1.76052	-2.45815	-2.53703	1.50011	-2.28638	-2.16769	-1.30728	-1.87008	-2.3804	-1.86552	-1.4905	-2.69167	-2.17324	-2.13496	1.07628	0.854423	-2.20665	-2.0201	0.687437	-0.00391566	-2.47707	-2.17078	-1.85608	-2.0793	0.822607	1.15725	-0.274135	-2.30809	-2.32082	-2.24244	-2.17373	-1.88592	0.987125	-2.45048	-2.10951	-1.72531	-2.23953	-2.44261	-2.66536	-2.0228	-2.15818	0.977611	-1.32636	Azonexus	-1.60628	1.34566	-1.58983
Vagococcus_A	-1.12551	-1.95403	-1.76052	-2.45815	-2.53703	-1.38975	-0.684317	-0.0885047	-1.30728	-1.87008	-2.3804	-1.86552	-1.4905	0.0251694	-2.17324	-2.13496	-1.31642	-1.14558	-2.20665	-2.0201	-1.27635	-0.259188	-2.47707	-2.17078	-0.364719	-2.0793	-1.37052	-1.30813	-1.57516	-0.344304	-2.32082	-2.24244	-2.17373	-1.88592	-1.31173	-1.07027	-0.180093	-1.72531	-2.23953	-2.44261	-2.66536	0.0775669	-2.15818	-1.12276	-1.32636	Vagococcus_A	-1.60628	1.02695	-1.43155
UBA1547	-1.72757	-0.281934	-1.76052	-0.232837	-2.53703	-1.38975	-0.308654	-2.16769	-1.30728	-1.87008	-2.3804	-0.0330132	-1.4905	-2.69167	-2.17324	-2.13496	-1.31642	-1.14558	-2.20665	-2.0201	-1.27635	-0.958158	-0.814314	-2.17078	-1.85608	-2.0793	-1.37052	-1.30813	-1.57516	-2.30809	-2.32082	-2.24244	0.348717	-0.524187	-1.31173	-2.45048	-0.310171	-1.72531	-2.23953	-2.44261	-2.66536	0.070618	-2.15818	-1.12276	-1.32636	UBA1547	-1.60744	1.02468	-1.32719
Peptoniphilus_E	-1.72757	-1.95403	-1.76052	-2.45815	-2.53703	-1.38975	-0.265188	-2.16769	-1.30728	-1.87008	-2.3804	-1.86552	-1.4905	-2.69167	-2.17324	-2.13496	-1.31642	-1.14558	-2.20665	-2.0201	-1.27635	-0.958158	-2.47707	-2.17078	0.267771	-2.0793	-1.37052	-1.30813	-1.57516	-2.30809	-2.32082	-2.24244	-2.17373	-1.88592	-1.31173	-2.45048	0.0548408	-1.72531	-2.23953	-2.44261	-2.66536	0.0671014	-2.15818	-1.12276	-1.32636	Peptoniphilus_E	-1.60803	1.02353	-1.76356
Microsaccharimonas	-1.72757	0.364032	-0.806279	0.302276	-2.53703	-1.38975	-2.28638	-2.16769	-1.30728	-1.87008	-2.3804	-1.86552	-1.4905	-2.69167	-2.17324	-2.13496	-1.31642	-1.14558	-2.20665	-2.0201	-1.27635	-0.958158	-2.47707	-2.17078	-1.85608	-2.0793	-1.37052	-1.30813	-1.57516	-2.30809	-2.32082	1.27184	-2.17373	-1.88592	-1.31173	-2.45048	-2.10951	-1.72531	-2.23953	-2.44261	-2.66536	-2.0228	-0.068274	-1.12276	-1.32636	Microsaccharimonas	-1.60803	0.966663	-1.61572
Bin103	-1.72757	-1.95403	-1.76052	-2.45815	-2.53703	-1.38975	-2.28638	-2.16769	-1.30728	-1.87008	-2.3804	-1.86552	-1.4905	-2.69167	-2.17324	-2.13496	-1.31642	-1.14558	-2.20665	-2.0201	-1.27635	-0.958158	-2.47707	-2.17078	-1.85608	-2.0793	-1.37052	-1.30813	-1.57516	-2.30809	-2.32082	-2.24244	-2.17373	-1.88592	-1.31173	-2.45048	-2.10951	-1.72531	-2.23953	-2.44261	-2.66536	-2.0228	-0.0753938	-1.12276	-1.32636	Bin103	-1.60922	0.964396	-2.1678
UMGS1449	-1.72757	-1.95403	-1.76052	-1.17939	-2.53703	-1.38975	-2.28638	-2.16769	-1.30728	-1.87008	-0.431014	-1.86552	-1.4905	-2.69167	-2.17324	-2.13496	-1.31642	-1.14558	-2.20665	-2.0201	-1.27635	-0.958158	-2.47707	-2.17078	-1.85608	-2.0793	-1.37052	-1.30813	-1.57516	-2.30809	-2.32082	-2.24244	-2.17373	-1.88592	-1.31173	-2.45048	-0.590998	-1.72531	-2.23953	-2.44261	-2.66536	0.0599817	-2.15818	-1.12276	-1.32636	UMGS1449	-1.60922	1.0212	-1.91205
Thomasclavelia	-1.72757	-1.95403	-1.76052	-2.45815	-2.53703	-0.787695	-2.28638	-0.504928	-1.30728	-1.87008	-0.708306	-0.0946701	-1.4905	-2.69167	-2.17324	-0.672566	-1.31642	-1.14558	-2.20665	-2.0201	-0.100259	-0.958158	0.859388	-0.679422	-1.85608	-0.933173	-1.37052	-0.00710258	-1.57516	-2.30809	-2.32082	0.190532	0.215439	-0.294851	-0.533577	-1.33654	0.276094	-1.72531	-2.23953	-2.44261	-2.66536	-2.0228	-0.567115	-0.645638	-1.32636	Thomasclavelia	-1.61165	0.902826	-1.71484
Propionispira	-1.72757	-1.95403	-1.76052	-2.45815	-2.53703	-1.38975	-2.28638	-2.16769	-1.30728	-1.87008	-2.3804	-1.86552	-1.4905	-2.69167	-2.17324	-2.13496	-1.31642	-1.14558	-2.20665	-2.0201	-1.27635	-0.958158	-2.47707	-2.17078	-1.85608	-2.0793	-1.37052	-1.30813	-1.57516	-2.30809	-2.32082	-2.24244	-2.17373	-1.88592	-1.31173	-2.45048	-2.10951	-1.72531	-2.23953	-2.44261	-2.66536	-2.0228	-0.0974813	-1.12276	-1.32636	Propionispira	-1.6129	0.957387	-2.1678
Cronobacter	-1.72757	-1.95403	-1.76052	-2.45815	-2.53703	-1.38975	-2.28638	-2.16769	-1.30728	-1.87008	-2.3804	-1.86552	-1.4905	-2.69167	-2.17324	-2.13496	-1.31642	-1.14558	-2.20665	-2.0201	-1.27635	-0.958158	-2.47707	-2.17078	-1.85608	-2.0793	-1.37052	-1.30813	-1.57516	-2.30809	-2.32082	-2.24244	-2.17373	-1.88592	-1.31173	-2.45048	-2.10951	-1.72531	-2.23953	-2.44261	-2.66536	-2.0228	-0.0974813	-1.12276	-1.32636	Cronobacter	-1.6129	0.957387	-2.1678
Rosistilla	-1.72757	-1.95403	-1.76052	-2.45815	-2.53703	-1.38975	-2.28638	-2.16769	-1.30728	-1.87008	-2.3804	-1.86552	-1.4905	-2.69167	-2.17324	-2.13496	-1.31642	-1.14558	-2.20665	-2.0201	-1.27635	-0.958158	-2.47707	-2.17078	-1.85608	-2.0793	-1.37052	-1.30813	-1.57516	-2.30809	-2.32082	-2.24244	-2.17373	-1.88592	-1.31173	-2.45048	-2.10951	-1.72531	-2.23953	-2.44261	-0.61228	-2.0228	-2.15818	-1.12276	-1.32636	Rosistilla	-1.61417	0.703896	-2.1678
RS62	-1.72757	-1.95403	0.406796	-2.45815	-2.53703	-1.38975	-2.28638	-2.16769	-1.30728	-1.87008	-2.3804	-1.86552	-1.4905	-2.69167	-0.549996	-2.13496	-1.31642	-1.14558	-2.20665	-2.0201	-1.27635	-0.958158	-2.47707	-2.17078	-1.85608	-2.0793	-1.37052	-1.30813	-1.57516	-2.30809	-2.32082	-2.24244	-2.17373	-1.88592	-1.31173	-2.45048	-2.10951	-1.24819	-2.23953	-2.44261	-2.66536	-2.0228	-0.105101	-1.12276	-1.32636	RS62	-1.61417	0.954977	-2.1678
GCA-002727735	-1.72757	-1.95403	-1.76052	-2.45815	-2.53703	-1.38975	-2.28638	-2.16769	-1.30728	-1.87008	-2.3804	-1.86552	-1.4905	-2.69167	-2.17324	-2.13496	-0.617449	-1.14558	-2.20665	-2.0201	-1.27635	-0.958158	-2.47707	-1.17078	-1.85608	-0.535233	-1.37052	-1.30813	-1.57516	-2.30809	-2.32082	-2.24244	-2.17373	-1.88592	-1.31173	-2.45048	-2.10951	-1.72531	-2.23953	-2.44261	-2.66536	-2.0228	-0.108961	-1.12276	-1.32636	GCA-002727735	-1.61481	0.953757	-2.1678
Mesorhizobium_I	-1.72757	0.697246	-1.76052	0.705313	-2.53703	-1.38975	-2.28638	-2.16769	-1.30728	-1.87008	-2.3804	-1.3884	-1.4905	-2.69167	-0.328147	-2.13496	-1.31642	-1.14558	-2.20665	-2.0201	-1.27635	-0.958158	-2.47707	-2.17078	-1.85608	0.618799	-1.37052	-1.30813	-1.57516	-2.30809	-2.32082	-2.24244	-2.17373	-0.423517	-1.31173	-1.14945	-0.4563	-1.72531	-2.23953	-2.44261	-2.66536	-2.0228	-0.108961	-1.12276	-1.32636	Mesorhizobium_I	-1.61481	0.953757	-1.53511
Rhizobacter	-1.72757	0.629167	-1.76052	-2.45815	-2.53703	-1.38975	-2.28638	-2.16769	-1.30728	-1.87008	-2.3804	-1.86552	-1.4905	-2.69167	-2.17324	-2.13496	-1.31642	-1.14558	-2.20665	-2.0201	-1.27635	-0.958158	-2.47707	-2.17078	-1.85608	-2.0793	-1.37052	-1.30813	-1.57516	-2.30809	-2.32082	-2.24244	-2.17373	-1.88592	-1.31173	-2.45048	-2.10951	-1.72531	-2.23953	-2.44261	-0.623966	-2.0228	-2.15818	-1.12276	-1.32636	Rhizobacter	-1.61611	0.700578	-2.1678
Friedmanniella	-1.72757	-1.95403	-1.76052	-2.45815	-2.53703	-1.38975	-2.28638	-2.16769	-1.30728	-1.87008	-2.3804	-1.86552	-1.4905	-2.69167	-2.17324	-2.13496	0.174942	-1.14558	-2.20665	-2.0201	-1.27635	-0.958158	-2.47707	-2.17078	-1.85608	-2.0793	-1.37052	-1.30813	-1.57516	-2.30809	-2.32082	-2.24244	-2.17373	-1.88592	0.279337	-2.45048	-2.10951	-1.72531	-2.23953	-2.44261	-2.66536	-2.0228	-0.116786	-1.12276	-1.32636	Friedmanniella	-1.61611	0.951289	-2.1678
WO2-FULL-40-11	-1.72757	-1.95403	-1.76052	-2.45815	-2.53703	-1.38975	-2.28638	-2.16769	-1.30728	-1.87008	-2.3804	-1.86552	-1.4905	-2.69167	-2.17324	-2.13496	-1.31642	-1.14558	-2.20665	-2.0201	-1.27635	-0.958158	-2.47707	-2.17078	-1.85608	-2.0793	-1.37052	-1.30813	-1.57516	-2.30809	-2.32082	-2.24244	-2.17373	-1.88592	-1.31173	-2.45048	-2.10951	-1.72531	-2.23953	-2.44261	-2.66536	-2.0228	-0.116786	-1.12276	-1.32636	WO2-FULL-40-11	-1.61611	0.951289	-2.1678
Ferruginibacter	-1.72757	0.551118	-1.76052	-2.45815	-2.53703	-1.38975	-2.28638	-2.16769	-1.30728	-1.87008	-2.3804	-1.86552	-1.4905	-2.69167	-2.17324	-2.13496	-1.31642	-1.14558	-2.20665	-2.0201	-1.27635	-0.958158	-2.47707	-2.17078	-1.85608	-2.0793	-1.37052	-1.30813	-1.57516	-2.30809	-2.32082	1.01572	-2.17373	-1.88592	-1.31173	-2.45048	-2.10951	-1.72531	-2.23953	-2.44261	-2.66536	-2.0228	-0.132873	-1.12276	-1.32636	Ferruginibacter	-1.6188	0.946227	-2.1678
Occallatibacter	-1.72757	-1.95403	-1.76052	-2.45815	-2.53703	-1.38975	-2.28638	-2.16769	-1.30728	-1.87008	-2.3804	-1.86552	-1.4905	-2.69167	-2.17324	-2.13496	-1.31642	-1.14558	-2.20665	-2.0201	-1.27635	-0.958158	-2.47707	-2.17078	-1.85608	-2.0793	-1.37052	-1.30813	-1.57516	-2.30809	-2.32082	-2.24244	-2.17373	-1.88592	-1.31173	-2.45048	-2.10951	-1.72531	-2.23953	-2.44261	-2.66536	-2.0228	-0.132873	-1.12276	-1.32636	Occallatibacter	-1.6188	0.946227	-2.1678
Alkalibacterium	-1.72757	-1.95403	-1.76052	-2.45815	-2.53703	-1.38975	-2.28638	-2.16769	-1.30728	-1.87008	-2.3804	-1.86552	-1.4905	-2.69167	-2.17324	-2.13496	-0.413329	-1.14558	-2.20665	-2.0201	-1.27635	-0.958158	-2.47707	-2.17078	-1.85608	-2.0793	-1.37052	-1.30813	-1.57516	-2.30809	-2.32082	-2.24244	-2.17373	-1.88592	-1.31173	-2.45048	-2.10951	-1.72531	-2.23953	-2.44261	-2.66536	-0.00577034	-2.15818	-1.12276	-1.32636	Alkalibacterium	-1.62017	0.999831	-2.1678
Conyzicola	-1.72757	-1.95403	-1.76052	-2.45815	-2.53703	-1.38975	-2.28638	-2.16769	-1.30728	-1.87008	-2.3804	-1.86552	-1.4905	-2.69167	-2.17324	-2.13496	-1.31642	-1.14558	-2.20665	-2.0201	-1.27635	-0.958158	-2.47707	-2.17078	-1.85608	-2.0793	-1.37052	-1.30813	-1.57516	-2.30809	-2.32082	-2.24244	-2.17373	-1.88592	-1.31173	-2.45048	-2.10951	-1.72531	-2.23953	-2.44261	-2.66536	-1.54568	-0.6267	-1.12276	-1.32636	Conyzicola	-1.62158	0.786777	-2.1678
Opacimonas	-1.72757	-1.95403	0.865819	-2.45815	-2.53703	-1.38975	-2.28638	-2.16769	-1.30728	-1.87008	-2.3804	-1.86552	-1.4905	-2.69167	-2.17324	-2.13496	-1.31642	-1.14558	-2.20665	-2.0201	-1.27635	-0.958158	-2.47707	-2.17078	-1.85608	-0.273122	-1.37052	-1.30813	-1.57516	-2.30809	-2.32082	-2.24244	-2.17373	-0.317714	-1.31173	-2.45048	-2.10951	-1.72531	-2.23953	-2.44261	-2.66536	-2.0228	-0.149579	-1.12276	-1.32636	Opacimonas	-1.62158	0.94099	-2.1678
IMCC26256	-1.72757	-1.95403	-1.76052	-2.45815	-2.53703	-1.38975	-2.28638	-2.16769	-1.30728	-1.87008	-2.3804	-1.86552	-1.4905	-2.69167	-2.17324	-2.13496	-1.31642	-1.14558	-2.20665	-2.0201	-1.27635	-0.958158	-2.47707	-2.17078	-1.85608	-2.0793	-1.37052	-1.30813	-1.57516	-2.30809	-2.32082	-2.24244	-2.17373	-1.88592	-1.31173	-2.45048	-2.10951	-1.72531	-2.23953	-2.44261	-2.66536	-2.0228	-0.149579	-1.12276	-1.32636	IMCC26256	-1.62158	0.94099	-2.1678
Rothia	-1.72757	-1.95403	-1.76052	0.676349	-0.717489	-1.38975	-2.28638	0.432197	-1.30728	-1.87008	-2.3804	0.134478	-1.4905	0.0334262	-2.17324	-0.643602	-1.31642	-1.14558	-2.20665	-2.0201	-1.27635	-0.958158	-0.0773982	-2.17078	-1.85608	0.71379	-1.37052	-1.30813	-1.57516	-2.30809	0.19373	-0.318158	-2.17373	-1.88592	-1.31173	0.960634	-2.10951	-1.72531	-2.23953	-2.44261	-2.66536	-2.0228	-0.149579	-1.12276	-1.32636	Rothia	-1.62158	0.94099	-0.657015
Asticcacaulis	-1.72757	-1.95403	-1.76052	-2.45815	-2.53703	-1.38975	-2.28638	-2.16769	-1.30728	-1.87008	-2.3804	-1.86552	-1.4905	-2.69167	-2.17324	-2.13496	-1.31642	-1.14558	-2.20665	-2.0201	-1.27635	-0.958158	-2.47707	-2.17078	-1.85608	-2.0793	-1.37052	-1.30813	-1.57516	-2.30809	-2.32082	-2.24244	-2.17373	-1.88592	-1.31173	-2.45048	-2.10951	-1.72531	-2.23953	-2.44261	-2.66536	-2.0228	-0.153858	-1.12276	-1.32636	Asticcacaulis	-1.62229	0.939652	-2.1678
Intestinibacillus	-1.72757	-1.95403	-1.76052	-2.45815	-0.100871	-1.38975	-0.985347	-2.16769	-1.30728	-1.87008	-2.3804	-1.86552	-1.4905	-2.69167	-2.17324	-0.0345932	-1.31642	-1.14558	-2.20665	-2.0201	-0.100259	-0.958158	0.109515	-2.17078	-1.85608	-0.0970302	-1.37052	-0.308133	-1.57516	-2.30809	-2.32082	-0.189359	-2.17373	-1.88592	-1.31173	-0.988083	-2.10951	-1.72531	-2.23953	-2.44261	-2.66536	-2.0228	-0.153858	-1.12276	-1.32636	Intestinibacillus	-1.62229	0.939652	-1.42036
Eubacterium_N	-1.72757	-1.95403	-1.76052	-2.45815	-2.53703	-1.38975	-0.871404	-2.16769	-1.30728	-1.87008	-2.3804	-1.86552	-1.4905	-2.69167	-2.17324	-2.13496	-1.31642	-1.14558	-2.20665	-2.0201	-1.27635	-0.958158	-2.47707	-2.17078	0.237341	-2.0793	-1.37052	-1.30813	-1.57516	-2.30809	-2.32082	-2.24244	-2.17373	-1.88592	-1.31173	-0.50109	0.189341	-1.72531	-2.23953	-2.44261	-2.66536	-0.0228037	-2.15818	-1.12276	-1.32636	Eubacterium_N	-1.62301	0.99434	-1.8848
Propioniciclava	-1.72757	-1.95403	-1.76052	-2.45815	-2.53703	-1.38975	-2.28638	-2.16769	-1.30728	-1.87008	-2.3804	-1.86552	-1.4905	-2.69167	-2.17324	-2.13496	-1.31642	-1.14558	-2.20665	-2.0201	-1.27635	-0.958158	-1.07913	-2.17078	-1.85608	-2.0793	-1.37052	-1.30813	-1.57516	-0.13783	-2.32082	-1.01199	-2.17373	-0.771972	-1.31173	-0.515982	-2.10951	-1.72531	-2.23953	-0.446979	-2.66536	-2.0228	-2.15818	-1.12276	-1.32636	Propioniciclava	-1.62374	0.806725	-2.1678
Prosthecobacter	-1.72757	0.714354	-1.76052	0.380703	-0.164121	-1.38975	-0.0584907	-2.16769	-1.30728	-1.87008	-2.3804	-1.86552	-1.4905	-2.69167	-2.17324	-0.737024	-1.31642	-1.14558	-2.20665	-2.0201	-1.27635	-0.958158	-2.47707	-2.17078	-1.85608	-1.2342	-1.37052	-1.30813	-1.57516	-2.30809	-2.32082	-2.24244	-2.17373	-1.88592	-1.31173	-2.45048	-2.10951	-1.72531	-2.23953	-2.44261	-2.66536	-2.0228	-0.162544	-1.12276	-1.32636	Prosthecobacter	-1.62374	0.93694	-0.67987
Paralysiella	-1.72757	-1.95403	-1.76052	-2.45815	-2.53703	-1.38975	-2.28638	-2.16769	-1.30728	-1.87008	-2.3804	-1.86552	-1.4905	-2.69167	-2.17324	-2.13496	-1.31642	-1.14558	-2.20665	-2.0201	-1.27635	-0.958158	-2.47707	-2.17078	-1.85608	-2.0793	-1.37052	-0.308133	-1.57516	-2.30809	-2.32082	-2.24244	-2.17373	-1.88592	-1.31173	-2.45048	-0.201027	-1.72531	-2.23953	-2.44261	-2.66536	-0.0450801	-2.15818	-1.12276	-1.32636	Paralysiella	-1.62673	0.987186	-2.1678
UBA9973	-1.72757	0.569715	-0.614393	1.00575	0.0107414	-1.38975	-2.28638	-2.16769	-1.30728	-1.87008	-2.3804	-1.86552	-1.4905	-2.69167	-2.17324	0.185183	-1.31642	-1.14558	-2.20665	0.251739	-1.27635	-0.958158	-2.47707	-2.17078	-1.85608	0.37858	-1.37052	-1.30813	-1.57516	-2.30809	-2.32082	-2.24244	-2.17373	-1.88592	-1.31173	-2.45048	-2.10951	-1.72531	-2.23953	-2.44261	-2.66536	-2.0228	-0.180456	-1.12276	-1.32636	UBA9973	-1.62673	0.931365	-0.965466
Aneurinibacillus_B	-1.72757	-1.95403	-1.76052	-2.45815	-2.53703	-1.38975	-2.28638	-2.16769	-1.30728	-1.87008	-2.3804	-0.434158	-1.4905	-2.69167	-2.17324	-2.13496	-1.31642	-1.14558	-2.20665	-2.0201	-1.27635	-0.958158	-1.2218	-2.17078	-1.85608	-2.0793	-1.37052	-1.30813	-1.57516	-2.30809	0.234277	-2.24244	-2.17373	-1.88592	-1.31173	-2.45048	-2.10951	-1.72531	-2.23953	-2.44261	-2.66536	-0.0590159	-2.15818	-1.12276	-1.32636	Aneurinibacillus_B	-1.62905	0.982726	-2.1678
Formosimonas	-1.72757	-1.10893	-1.76052	-2.45815	-2.53703	-1.38975	-2.28638	-2.16769	-1.30728	-1.87008	-2.3804	-1.86552	-1.4905	-2.69167	-2.17324	-2.13496	-1.31642	-1.14558	-2.20665	-2.0201	-1.27635	-0.958158	-2.47707	-2.17078	-1.85608	-2.0793	-1.37052	-1.30813	-1.57516	-2.30809	-2.32082	-2.24244	-2.17373	-1.88592	-1.31173	-2.45048	-2.10951	-1.72531	-2.23953	-2.44261	-2.66536	-2.0228	-0.199138	-1.12276	-1.32636	Formosimonas	-1.62984	0.925576	-2.1678
Tabrizicola_A	-1.72757	0.276417	-0.614393	-0.0833982	-2.53703	-1.38975	-2.28638	-2.16769	-1.30728	-1.87008	-2.3804	-1.86552	-1.4905	-2.69167	-2.17324	-0.85621	-1.31642	-1.14558	-2.20665	-2.0201	-1.27635	-0.958158	-2.47707	-2.17078	-1.85608	-0.00741947	-1.37052	-1.30813	-1.57516	-2.30809	-2.32082	-2.24244	-2.17373	-1.88592	-1.31173	-2.45048	-2.10951	-1.72531	-2.23953	-2.44261	-2.66536	-2.0228	-0.199138	-1.12276	-1.32636	Tabrizicola_A	-1.62984	0.925576	-1.69285
Paraburkholderia	-1.72757	-1.95403	-1.76052	-2.45815	-2.53703	-1.38975	-2.28638	-2.16769	-1.30728	-1.87008	-2.3804	-1.86552	-1.4905	-2.69167	-2.17324	-2.13496	-1.31642	-1.14558	-2.20665	-2.0201	-1.27635	-0.958158	-2.47707	-2.17078	-1.85608	-2.0793	-1.37052	-1.30813	-1.57516	-2.30809	-2.32082	-2.24244	-2.17373	-1.88592	-1.31173	-2.45048	-2.10951	-1.72531	-2.23953	-2.44261	-0.715969	-2.0228	-2.15818	-1.12276	-1.32636	Paraburkholderia	-1.63145	0.675061	-2.1678
Enterousia	-0.949423	-1.95403	-1.76052	-2.45815	-2.53703	-1.38975	-1.00762	-2.16769	-1.30728	-1.87008	-2.3804	-0.467582	-1.4905	-2.69167	-2.17324	-2.13496	-1.31642	-1.14558	-2.20665	-2.0201	-1.27635	-0.958158	-2.47707	-2.17078	-1.85608	0.435246	-1.37052	-1.30813	-1.57516	-2.30809	-2.32082	-0.518161	-2.17373	-1.88592	-1.31173	-1.45048	-2.10951	-1.72531	-2.23953	-2.44261	-2.66536	-2.0228	-0.208789	-1.12276	-1.32636	Enterousia	-1.63145	0.922596	-1.91205
Pseudoduganella	-1.72757	1.38323	-1.76052	-2.45815	-2.53703	-1.38975	-2.28638	0.981841	-1.30728	-1.87008	-2.3804	-1.86552	-1.4905	-2.69167	-2.17324	-2.13496	-1.31642	-1.14558	-2.20665	-2.0201	-1.27635	-0.958158	-2.47707	-2.17078	-1.85608	-2.0793	-1.37052	-1.30813	-1.57516	-2.30809	-2.32082	-2.24244	-2.17373	-1.88592	-1.31173	-2.45048	-2.10951	-1.72531	-2.23953	-2.44261	-2.66536	-2.0228	-0.213696	-1.12276	-1.32636	Pseudoduganella	-1.63227	0.921084	-1.53789
Vagococcus_C	-1.72757	-1.95403	-1.76052	-2.45815	-0.196589	-1.38975	0.247649	-2.16769	-1.30728	-1.87008	-2.3804	0.335875	-1.4905	-0.127002	-2.17324	0.538978	-1.31642	-1.14558	-2.20665	-2.0201	-1.27635	-0.11306	-2.47707	-2.17078	-1.85608	0.280534	-1.37052	-1.30813	-1.57516	-2.30809	-2.32082	-2.24244	-2.17373	-1.88592	-1.31173	-0.0577835	-2.10951	-1.72531	-2.23953	-2.44261	-2.66536	-2.0228	-0.213696	-1.12276	-1.32636	Vagococcus_C	-1.63227	0.921084	-1.19291
Megasphaera_A	-1.72757	-1.95403	-1.76052	-2.45815	0.0573592	-1.38975	-2.28638	-2.16769	-1.30728	-1.87008	-0.147407	-1.86552	-1.4905	-2.69167	-2.17324	-2.13496	-1.31642	-1.14558	-2.20665	-2.0201	-1.27635	-0.958158	-2.47707	-2.17078	-1.85608	-2.0793	-1.37052	-1.30813	-1.57516	-2.30809	-2.32082	-2.24244	-2.17373	-1.88592	-1.31173	-1.24636	-2.10951	-1.72531	-2.23953	-2.44261	-2.66536	-2.0228	-0.21866	-1.12276	-1.32636	Megasphaera_A	-1.63309	0.919556	-1.64892
Bosea	-1.72757	-0.912639	-1.76052	0.420375	-2.53703	-1.38975	-2.28638	0.477736	-1.30728	-1.87008	-2.3804	-1.86552	-1.4905	-2.69167	-2.17324	-2.13496	-1.31642	-1.14558	-2.20665	-2.0201	-1.27635	-0.958158	-2.47707	-2.17078	-1.85608	-2.0793	-1.37052	-1.30813	-1.57516	-2.30809	-2.32082	-2.24244	-2.17373	-1.88592	-1.31173	-2.45048	-2.10951	-1.72531	-2.23953	-2.44261	-2.66536	-2.0228	-0.21866	-1.12276	-1.32636	Bosea	-1.63309	0.919556	-1.06301
Tautonia	-1.72757	-1.95403	-1.76052	-2.45815	-2.53703	-1.38975	-2.28638	-2.16769	-1.30728	-1.87008	-2.3804	-1.86552	-1.4905	-2.69167	-2.17324	-2.13496	-1.31642	-1.14558	-2.20665	-2.0201	-1.27635	-0.958158	-2.47707	-2.17078	-1.85608	-2.0793	-1.37052	-1.30813	-1.57516	-2.30809	-2.32082	-2.24244	-2.17373	-1.88592	-1.31173	-2.45048	-2.10951	-1.72531	-2.23953	-2.44261	-2.66536	-2.0228	-0.223681	-1.12276	-1.32636	Tautonia	-1.63393	0.918012	-2.1678
Serratia_L	-1.72757	-1.95403	-1.76052	-0.544333	-2.53703	-1.38975	-2.28638	-2.16769	-1.30728	-1.87008	-2.3804	-1.86552	-1.4905	-2.69167	-2.17324	-2.13496	-1.31642	-1.14558	-2.20665	-2.0201	-1.27635	-0.958158	-2.47707	-2.17078	-1.85608	-2.0793	-1.37052	-1.30813	-1.57516	-2.30809	-2.32082	-2.24244	-2.17373	-1.88592	-1.31173	1.02866	-2.10951	-1.72531	-2.23953	-2.44261	-2.66536	-2.0228	-0.223681	-1.12276	-1.32636	Serratia_L	-1.63393	0.918012	-1.78504
Methylopumilus_A	-1.72757	0.770244	-1.76052	-2.45815	-2.53703	-1.38975	-2.28638	-2.16769	-1.30728	-1.87008	-2.3804	-1.86552	-1.4905	-2.69167	-2.17324	-2.13496	-1.31642	-1.14558	-2.20665	-2.0201	-1.27635	-0.958158	-2.47707	-2.17078	-1.85608	-2.0793	-1.37052	-1.30813	-1.57516	-2.30809	-2.32082	-2.24244	-2.17373	-1.88592	-1.31173	-2.45048	-2.10951	-1.72531	-2.23953	-2.44261	-2.66536	-2.0228	-0.22876	-1.12276	-1.32636	Methylopumilus_A	-1.63478	0.916453	-2.1678
Dolosigranulum	-1.72757	-1.95403	-1.76052	0.606686	-0.945969	-1.38975	0.149785	-2.16769	-1.30728	-1.87008	-2.3804	0.472934	-1.4905	-2.69167	-2.17324	-2.13496	-1.31642	-1.14558	-2.20665	-2.0201	-1.27635	-0.958158	-2.47707	-2.17078	-1.85608	-1.17621	-1.37052	-1.30813	-1.57516	-2.30809	-2.32082	-2.24244	-2.17373	-1.88592	-1.31173	-0.870697	-2.10951	-1.72531	-2.23953	-2.44261	-2.66536	-0.0933848	-2.15818	-1.12276	-1.32636	Dolosigranulum	-1.63478	0.971784	-0.749388
GCA-2720195	-1.72757	-1.25506	-1.2834	-2.45815	-2.53703	-1.38975	-2.28638	-2.16769	-1.30728	-1.87008	-2.3804	-1.86552	-1.4905	-2.69167	0.114557	-2.13496	-1.31642	-1.14558	-2.20665	0.41606	-1.27635	-0.958158	-2.47707	-0.284293	-1.85608	0.888714	-1.37052	-1.30813	-1.57516	-2.30809	-2.32082	-0.737287	-1.57167	-1.88592	-1.31173	0.262169	-0.678148	-1.72531	-2.23953	-2.44261	-2.66536	-0.943622	-1.31308	-1.12276	-1.32636	GCA-2720195	-1.63563	0.728445	-2.1678
Demequina	-1.72757	-1.95403	-1.76052	-2.45815	-2.53703	-1.38975	-2.28638	-2.16769	-1.30728	-1.87008	-2.3804	-1.86552	-1.4905	-2.69167	-2.17324	-2.13496	-1.31642	-1.14558	-2.20665	-2.0201	-1.27635	-0.958158	-2.47707	-2.17078	-1.85608	-2.0793	-1.37052	-1.30813	-1.57516	-2.30809	-2.32082	-0.189359	-2.17373	-1.88592	-1.31173	-2.45048	-2.10951	-1.72531	-2.23953	-2.44261	-2.66536	-2.0228	-0.2339	-1.12276	-1.32636	Demequina	-1.63563	0.914877	-2.1678
Tateyamaria	-1.72757	-1.95403	-1.76052	-2.45815	-2.53703	-1.38975	-2.28638	-2.16769	0.124087	-1.87008	-2.3804	-1.86552	-1.4905	-2.69167	-2.17324	-2.13496	0.0260033	-1.14558	-2.20665	-2.0201	-1.27635	-0.958158	-2.47707	-2.17078	-1.85608	-2.0793	-1.37052	0.0535953	-1.57516	-2.30809	-2.32082	-2.24244	-2.17373	-1.88592	-1.31173	-2.45048	-2.10951	-1.72531	-2.23953	-2.44261	-2.66536	-2.0228	-1.38003	0.0233688	-1.32636	Tateyamaria	-1.63563	0.977213	-2.1678
Urinicoccus	-1.72757	-1.95403	-1.76052	-2.45815	-2.53703	-1.38975	-2.28638	-2.16769	-1.30728	-1.87008	-2.3804	-1.86552	-1.4905	-2.69167	-2.17324	-2.13496	-1.31642	-1.14558	-2.20665	-2.0201	-1.27635	-0.958158	-2.47707	-2.17078	0.520496	0.340654	-1.37052	-0.529981	-1.57516	-2.30809	-2.32082	-2.24244	-2.17373	0.318205	-1.31173	-2.45048	0.954946	-1.72531	-2.23953	-2.44261	-2.66536	-0.103726	-2.15818	-1.12276	-1.32636	Urinicoccus	-1.6365	0.968507	-2.1678
Ornithospirochaeta	-1.72757	-1.95403	-1.76052	-2.45815	-2.53703	-1.38975	0.0658051	-2.16769	-1.30728	-1.87008	-2.3804	-1.86552	-1.4905	-2.69167	-2.17324	-2.13496	-1.31642	-0.844547	-2.20665	-2.0201	-0.431253	-0.958158	-0.481437	-2.17078	-1.85608	-2.0793	-1.37052	-0.228951	-1.57516	-2.30809	-2.32082	-0.471585	-2.17373	0.468193	-1.31173	0.0422799	-0.00570832	-1.72531	-2.23953	-2.44261	-2.66536	-2.0228	-0.239101	-1.12276	-1.32636	Ornithospirochaeta	-1.6365	0.913284	-1.69736
Eubacterium_R	-1.72757	0.149772	-1.76052	-0.393689	0.797018	-1.38975	-2.28638	-2.16769	-1.30728	-0.489872	-2.3804	-1.86552	-1.4905	-0.799574	-2.17324	-2.13496	-1.31642	-1.14558	-2.20665	-2.0201	-1.27635	-0.958158	-2.47707	-2.17078	-1.85608	-2.0793	-1.37052	-1.30813	-1.57516	-2.30809	-2.32082	-2.24244	-2.17373	-1.88592	-1.31173	-2.45048	-2.10951	-1.72531	-2.23953	-2.44261	-2.66536	-2.0228	-0.239101	-1.12276	-1.32636	Eubacterium_R	-1.6365	0.913284	-1.0881
Anaeroplasma	-1.72757	-1.95403	-1.76052	-2.45815	-2.53703	-1.38975	-2.28638	-2.16769	-1.30728	-1.87008	-2.3804	-1.86552	-1.4905	-2.69167	-2.17324	-2.13496	-1.31642	-1.14558	-2.20665	-2.0201	-1.27635	-0.958158	-2.47707	-2.17078	-1.85608	-2.0793	-1.37052	-1.30813	-1.57516	-2.30809	-2.32082	-2.24244	-2.17373	-1.88592	-1.31173	-1.27439	-2.10951	-1.72531	-2.23953	-2.44261	-2.66536	-0.10899	-2.15818	-1.12276	-1.32636	Anaeroplasma	-1.63738	0.966842	-2.1678
Rummeliibacillus	-1.72757	-1.95403	-1.76052	-1.07794	-2.53703	-1.38975	-2.28638	-2.16769	-1.30728	-1.87008	-2.3804	-1.86552	-1.4905	-0.687347	-2.17324	-2.13496	-1.31642	-1.14558	-2.20665	-2.0201	-1.27635	-0.356098	-2.47707	-2.17078	-1.85608	-2.0793	-1.37052	-0.405043	-1.57516	-2.30809	-2.32082	-2.24244	-2.17373	-1.88592	-1.31173	-2.45048	0.0946079	-1.72531	-2.23953	-2.44261	-2.66536	-2.0228	-0.244365	-1.12276	-1.32636	Rummeliibacillus	-1.63738	0.911674	-1.89176
Luteolibacter	-1.72757	0.47248	-1.76052	0.436723	0.176457	-1.38975	-2.28638	-2.16769	-1.30728	-1.87008	-2.3804	-1.86552	-1.4905	-2.69167	-2.17324	-2.13496	-1.31642	-1.14558	-2.20665	-0.168844	-1.27635	-0.958158	-2.47707	-2.17078	-1.85608	-1.03791	-1.37052	-1.30813	-1.57516	-2.30809	-2.32082	-2.24244	-2.17373	-1.88592	-1.31173	-2.45048	-2.10951	-1.72531	-2.23953	-2.44261	-2.66536	-2.0228	-0.244365	-1.12276	-1.32636	Luteolibacter	-1.63738	0.911674	-1.04613
Pseudomonas_B	-1.72757	-1.95403	-1.76052	-2.45815	-2.53703	-1.38975	-2.28638	-0.0570962	-1.30728	-1.87008	-2.3804	-1.86552	-1.4905	-2.69167	-2.17324	-0.7036	-1.31642	-1.14558	-2.20665	-2.0201	-0.674291	-0.958158	-2.47707	-2.17078	-0.193323	-2.0793	-1.37052	-1.30813	-1.57516	-2.30809	-2.32082	-0.367376	-2.17373	-1.88592	-1.31173	-2.45048	-0.507452	-1.72531	-2.23953	-2.44261	-2.66536	-2.0228	-0.249694	-1.12276	-1.32636	Pseudomonas_B	-1.63827	0.910047	-1.74568
Cognaticolwellia	-1.72757	-1.95403	0.482517	-2.45815	-2.53703	-1.38975	-2.28638	-2.16769	-1.30728	-1.87008	-2.3804	-1.86552	-1.4905	-2.69167	-2.17324	-2.13496	-1.31642	-1.14558	-2.20665	-2.0201	-1.27635	-0.958158	-2.47707	-0.940335	-0.299778	-2.0793	-1.37052	-1.30813	-1.57516	-2.30809	-2.32082	-2.24244	-2.17373	-0.367401	-0.834607	-0.323376	-2.10951	-1.72531	-2.23953	-2.44261	-2.66536	-0.119714	-2.15818	-1.12276	-1.32636	Cognaticolwellia	-1.63916	0.963455	-2.1678
Hornefia	-1.72757	-1.95403	-1.76052	-2.45815	-2.53703	-1.38975	-2.28638	-2.16769	-1.30728	-1.87008	-2.3804	-1.86552	-1.4905	-2.69167	-2.17324	-2.13496	-1.31642	-1.14558	-2.20665	-2.0201	-1.27635	-0.958158	0.00864948	-2.17078	-1.85608	-1.03791	-1.37052	-1.30813	-1.57516	-2.30809	-2.32082	-2.24244	-2.17373	-1.88592	-1.31173	-2.45048	-2.10951	-1.72531	-2.23953	-2.44261	-2.66536	-0.119714	-2.15818	-1.12276	-1.32636	Hornefia	-1.63916	0.963455	-2.1678
Clostridium_AD	-1.72757	-1.95403	-0.117068	-0.795389	-2.53703	-1.38975	-2.28638	-2.16769	-1.30728	-1.87008	-2.3804	-1.86552	-1.4905	-2.69167	-2.17324	-2.13496	-1.31642	-1.14558	-2.20665	-2.0201	-1.27635	-0.958158	-2.47707	-2.17078	-1.85608	-2.0793	-1.37052	-1.30813	-1.57516	-2.30809	-2.32082	-2.24244	-2.17373	-1.88592	-1.31173	-2.45048	-2.10951	-1.72531	-2.23953	-2.44261	-2.66536	-2.0228	-0.255089	-1.12276	-1.32636	Clostridium_AD	-1.63916	0.908402	-1.83525
Acetatifactor	-1.72757	-1.95403	-1.76052	0.118195	-2.53703	-1.38975	-2.28638	-2.16769	-1.30728	-1.87008	-2.3804	-1.86552	-1.4905	-2.69167	-2.17324	-2.13496	-1.31642	-1.14558	-2.20665	-2.0201	-1.27635	-0.958158	-2.47707	-2.17078	-1.85608	-2.0793	-1.37052	-1.30813	-1.57516	-2.30809	-2.32082	-2.24244	-2.17373	-1.88592	-1.31173	-0.617972	-2.10951	-1.72531	-2.23953	-2.44261	-2.66536	-2.0228	-0.255089	-1.12276	-1.32636	Acetatifactor	-1.63916	0.908402	-1.65253
Villigracilis	-1.72757	-0.38583	-1.76052	-2.45815	-2.53703	-1.38975	-2.28638	-2.16769	-1.30728	-1.87008	-2.3804	-1.86552	-1.4905	-2.69167	-2.17324	-2.13496	-1.31642	-1.14558	-2.20665	-2.0201	-1.27635	-0.958158	-2.47707	-2.17078	-1.85608	-2.0793	-1.37052	-1.30813	-1.57516	-2.30809	-2.32082	-2.24244	-2.17373	-1.88592	-1.31173	-2.45048	-2.10951	-1.72531	-2.23953	-2.44261	-2.66536	-2.0228	-0.260552	-1.12276	-1.32636	Villigracilis	-1.64008	0.906738	-2.1678
DTU012	-1.72757	-1.95403	-1.76052	-2.45815	-2.53703	-1.38975	-2.28638	-2.16769	-1.30728	-1.87008	-2.3804	-1.86552	-1.4905	-2.69167	-2.17324	-2.13496	-1.31642	-1.14558	-2.20665	-2.0201	-1.27635	-0.958158	-2.47707	-2.17078	-1.85608	-2.0793	-1.37052	-1.30813	-1.57516	-2.30809	-2.32082	-2.24244	-2.17373	-1.88592	-1.31173	-2.45048	-2.10951	-1.72531	-2.23953	-2.44261	-2.66536	-2.0228	-0.260552	-1.12276	-1.32636	DTU012	-1.64008	0.906738	-2.1678
Marinagarivorans	-1.72757	-1.95403	-1.76052	-2.45815	-2.53703	-1.38975	-2.28638	-2.16769	-1.30728	-1.87008	-2.3804	-1.86552	-1.4905	-2.69167	-2.17324	-2.13496	-1.31642	-1.14558	-2.20665	-2.0201	-1.27635	-0.958158	-2.47707	-2.17078	-1.85608	-2.0793	-1.37052	-1.30813	-1.57516	-2.30809	-2.32082	-2.24244	-2.17373	-1.88592	-1.31173	-2.45048	-2.10951	-1.72531	-2.23953	-2.44261	-2.66536	-2.0228	-0.260552	-1.12276	-1.32636	Marinagarivorans	-1.64008	0.906738	-2.1678
Paenalcaligenes	-0.125514	-1.95403	-1.76052	-2.45815	-2.53703	-1.38975	-0.125009	-2.16769	-1.30728	-1.87008	-2.3804	-1.86552	-1.4905	-2.69167	-2.17324	-2.13496	-1.31642	-1.14558	-2.20665	-2.0201	-0.0459018	-0.958158	-1.17604	-0.73942	-1.85608	-0.253227	-1.37052	-0.194189	-1.57516	-2.30809	-2.32082	-2.24244	-1.17373	-1.88592	-1.31173	-2.45048	-0.160122	-1.72531	-2.23953	-2.44261	-2.66536	-2.0228	-0.260552	-1.12276	-1.32636	Paenalcaligenes	-1.64008	0.906738	-1.73553
Bifidobacterium	-1.72757	-1.95403	-1.76052	-2.45815	-2.53703	-1.38975	-2.28638	-2.16769	-1.30728	-1.87008	-2.3804	-1.86552	-1.4905	-2.69167	-2.17324	-2.13496	-1.31642	-1.14558	-2.20665	-2.0201	-1.27635	-0.958158	-2.47707	-2.17078	-1.85608	-2.0793	-1.37052	-1.30813	-1.57516	-2.30809	-2.32082	-2.24244	-2.17373	-1.88592	-1.31173	-0.486693	-2.10951	-1.72531	-2.23953	-2.44261	-0.773264	-2.0228	-2.15818	-1.12276	-1.32636	Bifidobacterium	-1.641	0.659753	-2.1678
UBA7446	-1.72757	-1.95403	0.66599	-2.45815	-2.53703	-1.38975	-2.28638	-2.16769	-1.30728	-1.87008	-2.3804	-1.86552	-1.4905	-2.69167	-2.17324	-2.13496	-1.31642	-1.14558	-2.20665	0.485047	-1.27635	-0.958158	-2.47707	-0.284293	-1.85608	1.08624	-1.37052	-1.30813	-1.57516	-2.30809	-1.01979	-2.24244	-2.17373	-0.329613	-1.31173	-2.45048	-0.105191	-1.72531	-2.23953	-2.44261	-2.66536	-0.130709	-2.15818	-1.12276	-1.32636	UBA7446	-1.641	0.959991	-2.1678
Flexilinea	-1.72757	-1.95403	-1.76052	-2.45815	-0.945969	-1.38975	-2.28638	-2.16769	-1.30728	-1.87008	-2.3804	-0.360372	-1.4905	-2.69167	-2.17324	-2.13496	-1.31642	-1.14558	-2.20665	-2.0201	-1.27635	-0.958158	-0.221799	-2.17078	-1.85608	-2.0793	-1.37052	-1.30813	-1.57516	-2.30809	-2.32082	-0.526434	-2.17373	-0.681795	-1.31173	-0.136613	-0.33866	-1.72531	-2.23953	-2.44261	-2.66536	-0.130709	-2.15818	-1.12276	-1.32636	Flexilinea	-1.641	0.959991	-1.84959
Lacisediminimonas	-1.72757	-1.95403	-1.76052	-2.45815	-2.53703	-1.38975	-2.28638	-2.16769	-1.30728	-1.87008	-2.3804	-1.86552	-1.4905	-2.69167	-2.17324	-2.13496	-1.31642	-1.14558	-2.20665	-2.0201	-1.27635	-0.958158	-2.47707	-2.17078	-1.85608	-2.0793	-1.37052	-1.30813	-1.57516	-2.30809	-2.32082	-2.24244	-2.17373	-1.88592	-1.31173	-2.45048	-2.10951	-1.72531	-2.23953	-0.556123	-2.66536	-2.0228	-2.15818	-1.12276	-1.32636	Lacisediminimonas	-1.64193	0.77551	-2.1678
UBA3636	-1.72757	-1.95403	-1.76052	-2.45815	-2.53703	-1.38975	-2.28638	-2.16769	-1.30728	-1.87008	-2.3804	-1.86552	-1.4905	-2.69167	-2.17324	-2.13496	-1.31642	-1.14558	-2.20665	-2.0201	-1.27635	-0.958158	-2.47707	-2.17078	-1.85608	-2.0793	-1.37052	-1.30813	-1.57516	-2.30809	-2.32082	-2.24244	-2.17373	-1.88592	-1.31173	-2.45048	-2.10951	-1.72531	-2.23953	-2.44261	-2.66536	-2.0228	-0.271688	-1.12276	-1.32636	UBA3636	-1.64193	0.903355	-2.1678
Paeniglutamicibacter	-1.72757	-1.95403	-1.76052	-2.45815	-2.53703	-1.38975	-2.28638	-2.16769	-1.30728	-1.87008	-2.3804	-1.86552	-1.4905	-2.69167	-2.17324	-2.13496	-0.0153894	-1.14558	-2.20665	-2.0201	-1.27635	-0.958158	-2.47707	-2.17078	-1.85608	-2.0793	1.01509	-0.35389	0.655284	-2.30809	-2.32082	-2.24244	-2.17373	-1.88592	0.268056	-2.45048	-2.10951	-1.72531	-2.23953	-2.44261	-2.66536	-2.0228	-2.15818	0.758054	-1.32636	Paeniglutamicibacter	-1.64288	1.26171	-2.1678
TMED23	-1.72757	-1.95403	-1.76052	-2.45815	-2.53703	-1.38975	-2.28638	-2.16769	-1.30728	-1.87008	-2.3804	-1.86552	-1.4905	-2.69167	-2.17324	-2.13496	-1.31642	-1.14558	-2.20665	-2.0201	-1.27635	-0.958158	-2.47707	-2.17078	-1.85608	-2.0793	-1.37052	-1.30813	-1.57516	-2.30809	-2.32082	-2.24244	-2.17373	-1.88592	-1.31173	-2.45048	-2.10951	-1.72531	-2.23953	-2.44261	-2.66536	-2.0228	-0.277366	-1.12276	-1.32636	TMED23	-1.64288	0.901634	-2.1678
Coxiella	-1.72757	-1.95403	-1.76052	-2.45815	-2.53703	-1.38975	-2.28638	-2.16769	-1.30728	-1.87008	-2.3804	-1.86552	-1.4905	-2.69167	-0.254167	-2.13496	-1.31642	-1.14558	-2.20665	-2.0201	-1.27635	-0.958158	-2.47707	-2.17078	-1.85608	-2.0793	-1.37052	-1.30813	-1.57516	-2.30809	-2.32082	-2.24244	-2.17373	-1.88592	-1.31173	-2.45048	-2.10951	-1.72531	-2.23953	-2.44261	-2.66536	-0.14199	-2.15818	-1.12276	-1.32636	Coxiella	-1.64288	0.956446	-2.1678
RFHL01	-1.72757	-0.539058	0.858572	0.475847	-0.286613	-1.38975	-2.28638	-2.16769	-1.30728	-1.87008	-2.3804	-0.0731305	-1.4905	-2.69167	-2.17324	-2.13496	-1.31642	-0.367426	-2.20665	0.0938406	-1.27635	-0.958158	-2.47707	-2.17078	-1.85608	0.486546	-1.37052	-1.30813	-1.57516	-2.30809	-2.32082	-2.24244	-2.17373	-1.88592	-1.31173	-2.45048	-2.10951	-1.72531	-2.23953	-2.44261	-2.66536	-2.0228	-0.277366	-1.12276	-1.32636	RFHL01	-1.64288	0.901634	-1.13092
UBA5946	-1.72757	-1.95403	-1.76052	-2.45815	-2.53703	-1.38975	-2.28638	-2.16769	-1.30728	-1.87008	-2.3804	-1.86552	-1.4905	-2.69167	-2.17324	-2.13496	-1.31642	-1.14558	-2.20665	-2.0201	-1.27635	-0.958158	-2.47707	-2.17078	-1.85608	-2.0793	-1.37052	-1.30813	-1.57516	-2.30809	-2.32082	0.359623	-2.17373	-1.88592	-1.31173	-2.45048	-2.10951	-1.72531	-2.23953	-2.44261	-2.66536	-2.0228	-0.288947	-1.12276	-1.32636	UBA5946	-1.64481	0.898131	-2.1678
WYBL01	-1.72757	-1.95403	-1.76052	-2.45815	-2.53703	-1.38975	-2.28638	-2.16769	-1.30728	-1.87008	-2.3804	-1.86552	-1.4905	-2.69167	-2.17324	-2.13496	-1.31642	-1.14558	-2.20665	-2.0201	-1.27635	-0.958158	-2.47707	-2.17078	-1.85608	-2.0793	-1.37052	-1.30813	-1.57516	-2.30809	-2.32082	-2.24244	-2.17373	-1.88592	-1.31173	-2.45048	-2.10951	-1.72531	-2.23953	-2.44261	-2.66536	-2.0228	-0.288947	-1.12276	-1.32636	WYBL01	-1.64481	0.898131	-2.1678
Virgibacillus_B	-1.72757	-1.95403	-1.76052	-2.45815	-2.53703	-1.38975	-2.28638	-2.16769	-1.30728	-1.87008	-2.3804	-1.86552	-1.4905	-2.69167	-2.17324	-2.13496	-1.31642	-1.14558	-2.20665	-2.0201	-1.27635	-0.958158	-2.47707	-2.17078	-1.85608	-2.0793	-1.37052	-1.30813	-1.57516	-2.30809	-2.32082	0.0294045	-2.17373	-1.88592	-1.31173	-2.45048	-2.10951	-1.72531	-2.23953	-2.44261	-2.66536	-0.159481	-2.15818	-1.12276	-1.32636	Virgibacillus_B	-1.64579	0.950968	-2.1678
Psychromonas	-1.72757	-1.95403	-0.806279	-2.45815	-0.751703	-1.38975	-2.28638	-2.16769	-1.30728	-1.87008	-2.3804	-1.86552	-1.4905	-2.69167	-2.17324	-2.13496	-1.31642	-1.14558	-2.20665	-2.0201	-1.27635	-0.958158	-2.47707	-2.17078	-0.364719	-2.0793	-1.37052	-1.30813	-1.57516	-2.30809	-2.32082	-2.24244	-2.17373	-1.88592	-1.31173	-2.45048	-2.10951	-1.72531	-2.23953	-2.44261	-2.66536	-2.0228	-0.294856	-1.12276	-1.32636	Psychromonas	-1.64579	0.896349	-1.81073
Lancefieldella	-1.72757	-1.95403	-1.76052	-2.45815	-2.53703	-1.38975	-2.28638	-2.16769	-1.30728	-1.87008	-2.3804	-1.86552	-1.4905	-2.69167	-2.17324	-2.13496	-1.31642	-1.14558	-2.20665	-2.0201	-1.27635	-0.958158	-2.47707	-2.17078	-1.85608	-2.0793	-1.37052	-1.30813	-1.57516	-2.30809	-1.20687	-2.24244	-2.17373	-1.88592	-1.31173	-2.45048	-2.10951	-1.72531	-2.23953	-2.44261	-2.66536	-2.0228	-0.300847	-1.12276	-1.32636	Lancefieldella	-1.64679	0.894544	-2.1678
Fusibacter_C	-1.72757	-1.95403	-1.76052	-2.45815	-2.53703	-1.38975	-2.28638	-2.16769	-1.30728	-1.87008	-2.3804	-1.86552	-1.4905	-2.69167	-2.17324	-2.13496	-1.31642	-1.14558	-2.20665	-2.0201	-1.27635	-0.958158	-2.47707	-2.17078	-1.85608	-2.0793	-1.37052	-1.30813	-1.57516	-2.30809	-2.32082	-0.698369	-2.17373	-1.88592	-1.31173	-0.919002	-2.10951	-1.72531	-2.23953	-2.44261	-2.66536	-2.0228	-0.306921	-1.12276	-1.32636	Fusibacter_C	-1.6478	0.892718	-2.1678
XYD1-FULL-39-28	-1.72757	-1.95403	-1.76052	-2.45815	-2.53703	-1.38975	-2.28638	-2.16769	-1.30728	-1.87008	-2.3804	-1.86552	-1.4905	-2.69167	-2.17324	-2.13496	-1.31642	-1.14558	-2.20665	-2.0201	-1.27635	-0.958158	-2.47707	-2.17078	-1.85608	-2.0793	-1.37052	-1.30813	-1.57516	-2.30809	-2.32082	-2.24244	-2.17373	-1.88592	-1.31173	-2.45048	-2.10951	-1.72531	-2.23953	-2.44261	-2.66536	-2.0228	-0.306921	-1.12276	-1.32636	XYD1-FULL-39-28	-1.6478	0.892718	-2.1678
Pseudolysinimonas	-1.72757	-1.95403	-1.76052	-2.45815	-2.53703	-1.38975	-2.28638	0.146181	-1.30728	-1.87008	-2.3804	-1.86552	-1.4905	-2.69167	-2.17324	-2.13496	-1.31642	-1.14558	-2.20665	-2.0201	-1.27635	-0.958158	-2.47707	-2.17078	-1.85608	-2.0793	-1.37052	-1.30813	-1.57516	-2.30809	-2.32082	-2.24244	-2.17373	-1.88592	-1.31173	-2.45048	-2.10951	-1.72531	-2.23953	-2.44261	-2.66536	-2.0228	-0.306921	-1.12276	-1.32636	Pseudolysinimonas	-1.6478	0.892718	-1.70503
Paenibacillus_E	-1.72757	-1.95403	-1.76052	-2.45815	-2.53703	-1.38975	-2.28638	-2.16769	-1.30728	-1.87008	-2.3804	-1.86552	-1.4905	-2.69167	-2.17324	-2.13496	-1.31642	-1.14558	-2.20665	-2.0201	-1.27635	-0.958158	-2.47707	-2.17078	-1.85608	-2.0793	-1.37052	-1.30813	-1.57516	-2.30809	-2.32082	-2.24244	-2.17373	-1.88592	-1.31173	-2.45048	-2.10951	-1.72531	-2.23953	-2.44261	-2.66536	-2.0228	-0.313081	-1.12276	-1.32636	Paenibacillus_E	-1.64883	0.890869	-2.1678
Fastidiosipila	-1.72757	-1.95403	-1.76052	-2.45815	-2.53703	-1.38975	-2.28638	-2.16769	-1.30728	-1.87008	-2.3804	-1.86552	-1.4905	-2.69167	-2.17324	-2.13496	-1.31642	-1.14558	-2.20665	-2.0201	-1.27635	-0.958158	-2.47707	-2.17078	-1.85608	-2.0793	-1.37052	-0.529981	-1.57516	-2.30809	-2.32082	-2.24244	-2.17373	-1.88592	-1.31173	-2.45048	-2.10951	-1.72531	-2.23953	-2.44261	-2.66536	-0.177706	-2.15818	-1.12276	-1.32636	Fastidiosipila	-1.64883	0.945283	-2.1678
UBA3207	-1.72757	-1.95403	-1.76052	-2.45815	-2.53703	-1.38975	-2.28638	-2.16769	-1.30728	-1.87008	-2.3804	-1.86552	-1.4905	-2.69167	-2.17324	-2.13496	-1.31642	-1.14558	-2.20665	-0.67768	-1.27635	-0.958158	-2.47707	-2.17078	-1.85608	-2.0793	-1.37052	-1.30813	-1.57516	-2.30809	-2.32082	-2.24244	-2.17373	-1.88592	-1.31173	-2.45048	-2.10951	-1.72531	-2.23953	-2.44261	-2.66536	-2.0228	-0.31933	-1.12276	-1.32636	UBA3207	-1.64987	0.888997	-2.1678
67-14	-1.72757	-0.57382	-1.76052	-2.45815	-2.53703	-1.38975	-0.62362	-2.16769	-1.30728	-1.87008	-2.3804	-1.86552	-1.4905	-2.69167	-2.17324	-2.13496	-1.31642	-1.14558	-2.20665	-2.0201	-1.27635	-0.958158	-2.47707	-2.17078	-1.85608	-2.0793	-1.37052	-1.30813	-1.57516	-2.30809	-2.32082	-2.24244	-2.17373	-1.88592	-1.31173	-2.45048	-2.10951	-1.72531	-2.23953	-2.44261	-2.66536	-2.0228	-0.31933	-1.12276	-1.32636	67-14	-1.64987	0.888997	-1.83525
Terrimicrobium	-1.72757	-0.263836	-1.76052	-2.45815	-2.53703	-1.38975	-2.28638	-2.16769	-1.30728	-1.87008	-2.3804	-1.86552	-1.4905	-2.69167	-2.17324	-2.13496	-1.31642	-0.668456	-2.20665	-2.0201	-1.27635	-0.958158	-2.47707	-2.17078	-1.85608	-2.0793	-1.37052	-1.30813	-1.57516	-2.30809	-2.32082	-2.24244	-2.17373	-1.88592	-1.31173	-2.45048	-2.10951	-1.72531	-2.23953	-2.44261	-2.66536	-2.0228	-0.32567	-1.12276	-1.32636	Terrimicrobium	-1.65093	0.887101	-2.1678
Limnohabitans_A	-1.72757	1.79863	-1.76052	-0.340875	-2.53703	-0.310574	-2.28638	-2.16769	-0.307277	-0.915841	-2.3804	0.00953912	-1.4905	-2.69167	-2.17324	0.664377	-1.31642	-0.668456	-2.20665	-2.0201	-1.27635	-0.958158	-2.47707	-2.17078	-1.85608	-0.371731	-1.37052	-1.30813	-1.57516	-2.30809	-2.32082	-2.24244	-2.17373	-1.88592	-1.31173	-2.45048	-2.10951	-1.72531	-2.23953	-2.44261	-2.66536	-2.0228	-0.32567	-1.12276	-1.32636	Limnohabitans_A	-1.65093	0.887101	-1.52851
Campylobacter_A	-1.72757	-1.95403	-1.76052	-2.45815	-2.53703	-1.38975	-2.28638	-2.16769	-0.608307	-1.87008	-2.3804	-1.86552	-1.4905	-2.69167	-0.41737	-2.13496	-1.31642	-1.14558	-2.20665	-2.0201	-1.27635	-0.958158	-1.0621	-2.17078	-1.85608	-2.0793	-1.37052	-1.30813	-1.57516	-2.30809	-2.32082	-1.01199	-2.17373	-1.88592	-1.31173	-2.45048	-0.127241	-1.72531	-2.23953	-2.44261	-2.66536	-0.196729	-2.15818	-1.12276	-1.32636	Campylobacter_A	-1.652	0.939376	-2.1678
Aquarickettsia	-1.72757	-1.95403	-1.2834	-2.45815	-2.53703	-1.38975	-2.28638	-2.16769	-1.30728	-1.87008	-2.3804	-1.86552	-1.4905	-2.69167	-2.17324	-2.13496	-1.31642	-1.14558	-2.20665	-2.0201	-1.27635	-0.958158	-2.47707	-2.17078	-1.85608	0.124819	-1.37052	-1.30813	-1.57516	-2.30809	-2.32082	-2.24244	-2.17373	-1.88592	-1.31173	-2.45048	-2.10951	-1.72531	-2.23953	-2.44261	-2.66536	-0.196729	-2.15818	-1.12276	-1.32636	Aquarickettsia	-1.652	0.939376	-2.1678
Falcatimonas	-1.72757	-1.95403	-1.76052	-2.45815	-2.53703	-1.38975	-2.28638	-0.845467	-1.30728	-1.87008	-2.3804	-1.86552	-1.4905	-2.69167	-2.17324	-2.13496	-1.31642	-1.14558	-2.20665	-2.0201	-0.162407	-0.958158	-0.864288	-2.17078	-1.85608	-2.0793	-1.37052	0.154265	-1.57516	-2.30809	-2.32082	0.158963	-2.17373	-1.88592	0.103245	-2.45048	-2.10951	-1.72531	-2.23953	-2.44261	-2.66536	-0.196729	-2.15818	-1.12276	-1.32636	Falcatimonas	-1.652	0.939376	-1.90336
Haemophilus_A	-1.72757	0.0327401	-1.76052	-2.45815	-2.53703	-1.38975	-2.28638	-2.16769	-1.30728	-1.87008	-2.3804	-1.86552	-1.4905	-2.69167	-2.17324	-2.13496	-1.31642	-1.14558	-2.20665	-2.0201	-1.27635	-0.958158	-2.47707	-2.17078	-1.85608	-2.0793	-1.37052	-1.30813	-1.57516	-2.30809	-2.32082	-2.24244	-2.17373	-1.88592	-1.31173	-2.45048	-0.529728	-1.72531	-2.23953	-2.44261	-2.66536	-2.0228	-0.338635	-1.12276	-1.32636	Haemophilus_A	-1.65309	0.883235	-2.1678
CACZYB01	-1.72757	-1.95403	-1.76052	-2.45815	-2.53703	-1.38975	-2.28638	-2.16769	-1.30728	-0.569053	-2.3804	-1.86552	-1.4905	-2.69167	-2.17324	-2.13496	-1.31642	-1.14558	-2.20665	-2.0201	-1.27635	-0.958158	-2.47707	-2.17078	-1.85608	-2.0793	-1.37052	-1.30813	-1.57516	-2.30809	-2.32082	-2.24244	-2.17373	-1.88592	-1.31173	-2.45048	-2.10951	-1.72531	-2.23953	-2.44261	-2.66536	-2.0228	-0.338635	-1.12276	-1.32636	CACZYB01	-1.65309	0.883235	-2.1678
Salmonella	-1.72757	-1.95403	-1.76052	-1.61305	-2.53703	-1.38975	-2.28638	-0.44341	-1.30728	-1.87008	-2.3804	-1.86552	-1.4905	-2.69167	-2.17324	-2.13496	-1.31642	-1.14558	1.72957	-2.0201	-1.27635	-0.958158	1.85494	0.546887	0.0981617	-2.0793	-1.37052	-1.30813	-1.57516	-2.30809	-0.596542	1.58834	-2.17373	0.174783	-1.31173	0.506168	-2.10951	-1.72531	0.548642	-2.44261	-2.66536	-0.20326	-2.15818	-1.12276	-1.32636	Salmonella	-1.65309	0.937354	-1.65392
Melghiribacillus	-1.72757	-1.95403	-1.76052	-2.45815	-2.53703	-1.38975	-2.28638	-2.16769	-1.30728	-1.87008	-2.3804	-1.86552	-1.4905	-2.69167	-2.17324	-2.13496	-1.31642	-1.14558	-2.20665	-2.0201	-1.27635	-0.958158	-2.47707	-2.17078	-1.85608	-2.0793	-1.37052	-1.30813	-1.57516	-2.30809	-2.32082	-2.24244	-2.17373	-1.88592	-1.31173	-2.45048	-2.10951	-1.72531	-2.23953	-2.44261	-2.66536	-2.0228	-0.345266	-1.12276	-1.32636	Melghiribacillus	-1.65419	0.881263	-2.1678
Sphaerochaeta	-1.72757	-1.95403	-1.76052	-2.45815	-2.53703	-1.38975	-2.28638	-2.16769	-1.30728	-1.87008	-2.3804	-1.86552	-1.4905	-2.69167	-2.17324	-2.13496	-1.31642	-1.14558	-2.20665	-2.0201	-1.27635	-0.958158	-2.47707	-2.17078	-1.85608	-2.0793	-1.37052	-1.30813	-1.57516	-2.30809	-2.32082	-2.24244	-2.17373	-1.88592	-1.31173	-2.45048	-2.10951	-1.72531	-2.23953	-2.44261	-2.66536	-2.0228	-0.345266	-1.12276	-1.32636	Sphaerochaeta	-1.65419	0.881263	-2.1678
Paenacidovorax	-1.72757	-1.95403	-1.76052	-2.45815	-2.53703	0.342639	-2.28638	-2.16769	-0.705217	-1.87008	-2.3804	-1.86552	-1.4905	-2.69167	-2.17324	-2.13496	0.0260033	0.740913	-2.20665	-2.0201	-1.27635	-0.958158	-2.47707	-2.17078	-1.85608	-2.0793	-0.224389	0.271651	-1.57516	-2.30809	-2.32082	-2.24244	-2.17373	-1.88592	0.341485	-2.45048	-2.10951	-1.72531	-2.23953	-2.44261	-2.66536	-2.0228	-2.15818	0.683421	-1.32636	Paenacidovorax	-1.65532	1.23336	-1.82132
UBA9715	-1.72757	-1.95403	-1.76052	-2.45815	-2.53703	-1.38975	-2.28638	-2.16769	-1.30728	-1.87008	-2.3804	-1.86552	-1.4905	-2.69167	-2.17324	-2.13496	-1.31642	-1.14558	-2.20665	-2.0201	-1.27635	-0.958158	-2.47707	-2.17078	-1.85608	-2.0793	-1.37052	-1.30813	-1.57516	-2.30809	-2.32082	-2.24244	-2.17373	-1.88592	-1.31173	-2.45048	-2.10951	-1.72531	-2.23953	-2.44261	-2.66536	-2.0228	-0.351999	-1.12276	-1.32636	UBA9715	-1.65532	0.879265	-2.1678
RUG11894	-1.72757	-1.95403	-1.76052	-1.02678	-2.53703	-1.38975	-2.28638	-2.16769	-1.30728	-1.87008	-2.3804	-1.86552	-1.4905	-2.69167	-2.17324	-2.13496	-1.31642	-1.14558	-2.20665	-2.0201	-1.27635	-0.958158	-0.619739	-2.17078	-1.85608	-2.0793	-1.37052	-1.30813	-1.57516	-2.30809	-2.32082	-2.24244	-2.17373	-0.543493	-1.31173	-2.45048	-0.277003	-1.72531	-2.23953	-2.44261	-2.66536	-2.0228	-0.351999	-1.12276	-1.32636	RUG11894	-1.65532	0.879265	-1.88153
Pseudocitrobacter	-0.265176	-1.95403	-1.76052	-1.85609	-2.53703	-1.38975	-1.17243	-1.86666	-1.30728	-1.87008	-2.3804	-1.56449	-1.4905	-2.69167	-2.17324	-2.13496	-1.31642	-1.14558	-2.20665	-2.0201	-1.27635	-0.958158	-2.47707	-2.17078	-1.85608	-1.77827	-1.37052	-1.30813	-1.57516	-2.30809	-2.32082	-2.24244	-2.17373	-1.88592	-1.31173	-2.45048	-2.10951	-1.72531	-2.23953	-2.44261	-2.66536	-1.72177	-0.653029	-1.12276	-1.32636	Pseudocitrobacter	-1.65532	0.779852	-1.76439
Sutterella	-1.25045	-1.95403	-1.76052	-2.45815	-2.53703	-1.38975	0.39667	-2.16769	-1.30728	-1.87008	-2.3804	-1.86552	-1.4905	-2.69167	-2.17324	-2.13496	-0.237238	-1.14558	-2.20665	-0.719073	-1.27635	-0.958158	0.535765	0.696094	-1.85608	-0.407204	-1.37052	0.106841	-1.57516	-2.30809	-2.32082	0.494756	0.178455	-0.034657	0.395842	-0.164923	0.65091	-1.72531	-2.23953	-2.44261	-2.66536	-2.0228	-0.351999	-1.12276	-1.32636	Sutterella	-1.65532	0.879265	-1.63119
Bartonella_B	-1.72757	-1.95403	-1.76052	-2.45815	-2.53703	-1.38975	-2.28638	-2.16769	-1.30728	-1.87008	-2.3804	-1.86552	-1.4905	-2.69167	-2.17324	-2.13496	-1.31642	-1.14558	-2.20665	-2.0201	-1.27635	-0.958158	-2.47707	-2.17078	-1.85608	-2.0793	-1.37052	-1.30813	-1.57516	-2.30809	-2.32082	0.231779	-2.17373	-1.88592	-1.31173	-2.45048	-1.20642	-1.72531	-2.23953	-2.44261	-2.66536	-1.06856	-1.31308	-1.12276	-1.32636	Bartonella_B	-1.65646	0.706151	-2.1678
UBA1067	-1.72757	-1.95403	-1.76052	-2.45815	-2.53703	-1.38975	-2.28638	-2.16769	-1.30728	-1.87008	-2.3804	-1.86552	-1.4905	-2.69167	-2.17324	-2.13496	-1.31642	-1.14558	-2.20665	-2.0201	-1.27635	-0.958158	-0.563258	-2.17078	-1.85608	-2.0793	-1.37052	-1.30813	-1.57516	-2.30809	-2.32082	-0.391179	-2.17373	-1.88592	-1.31173	-0.617972	-2.10951	-1.72531	-2.23953	-2.44261	-2.66536	-2.0228	-0.358839	-1.12276	-1.32636	UBA1067	-1.65646	0.877239	-2.1678
UBA10014	-1.72757	-1.95403	-1.76052	-2.45815	-2.53703	-1.38975	-2.28638	-2.16769	-1.30728	-1.87008	-2.3804	-1.86552	-1.4905	-2.69167	-2.17324	-2.13496	-1.31642	-1.14558	-2.20665	-2.0201	-1.27635	-0.958158	-2.47707	-2.17078	-1.85608	-2.0793	-1.37052	-1.30813	-1.57516	-2.30809	-2.32082	-2.24244	-2.17373	-1.88592	-1.31173	-2.45048	-2.10951	-1.72531	-2.23953	-2.44261	-2.66536	-2.0228	-0.358839	-1.12276	-1.32636	UBA10014	-1.65646	0.877239	-2.1678
MHLP01	-1.72757	-1.95403	-1.76052	-2.45815	-2.53703	-1.38975	-2.28638	-2.16769	-1.30728	-1.87008	-2.3804	-1.86552	-1.4905	-2.69167	-2.17324	-2.13496	-1.31642	-1.14558	-2.20665	-2.0201	-1.27635	-0.958158	-2.47707	-2.17078	-1.85608	-2.0793	-1.37052	-1.30813	-1.57516	-2.30809	-2.32082	-2.24244	-2.17373	-1.88592	-1.31173	-2.45048	-2.10951	-1.72531	-2.23953	-2.44261	-2.66536	-2.0228	-0.358839	-1.12276	-1.32636	MHLP01	-1.65646	0.877239	-2.1678
OLB19	-1.72757	-0.840088	-0.58443	0.275853	-2.53703	-1.38975	-2.28638	-2.16769	-1.30728	-1.87008	-2.3804	-1.86552	-1.4905	-2.69167	-1.13185	-2.13496	-1.31642	-1.14558	-2.20665	-2.0201	-1.27635	-0.958158	-2.47707	-2.17078	-1.85608	-0.00375452	-1.37052	-1.30813	-1.57516	-2.30809	-2.32082	-2.24244	-2.17373	-1.88592	-1.31173	-2.45048	-2.10951	-1.72531	-2.23953	-2.44261	-0.866018	-2.0228	-2.15818	-1.12276	-1.32636	OLB19	-1.65646	0.636014	-1.621
SCN-70-22	-1.72757	-0.57382	-0.2834	-2.45815	-2.53703	-1.38975	-2.28638	-2.16769	-1.30728	-1.87008	-2.3804	-1.86552	-1.4905	-2.69167	-2.17324	-2.13496	-1.31642	-1.14558	-2.20665	-2.0201	-1.27635	-0.958158	-2.47707	-2.17078	-1.85608	-2.0793	-1.37052	-1.30813	-1.57516	-2.30809	-2.32082	-2.24244	-2.17373	-1.88592	-1.31173	-2.45048	-2.10951	-1.72531	-2.23953	-2.44261	-2.66536	-2.0228	-0.365787	-1.12276	-1.32636	SCN-70-22	-1.65761	0.875186	-2.1678
XYC2-34-220	-1.72757	-1.95403	-1.76052	-2.45815	-2.53703	-1.38975	-2.28638	-2.16769	-1.30728	-1.87008	-2.3804	-1.86552	-1.4905	-2.69167	-2.17324	-2.13496	-1.31642	-1.14558	-2.20665	-2.0201	-1.27635	-0.958158	-2.47707	-2.17078	-1.85608	-2.0793	-1.37052	-1.30813	-1.57516	-2.30809	-2.32082	-2.24244	-2.17373	-1.88592	-1.31173	-2.45048	-2.10951	-1.72531	-2.23953	-2.44261	-2.66536	-2.0228	-0.365787	-1.12276	-1.32636	XYC2-34-220	-1.65761	0.875186	-2.1678
Rariglobus	-1.72757	-1.95403	-1.76052	-2.45815	-2.53703	-1.38975	-2.28638	-2.16769	-1.30728	-1.87008	-2.3804	-1.86552	-1.4905	-2.69167	-2.17324	-2.13496	-0.170291	-0.543517	-2.20665	-2.0201	-0.674291	-0.958158	-2.47707	-2.17078	-1.85608	-2.0793	-1.37052	-1.30813	-1.57516	-2.30809	-2.32082	0.0363165	-2.17373	-1.88592	-0.1656	-2.45048	-2.10951	-1.72531	-2.23953	-2.44261	-2.66536	-2.0228	-2.15818	0.669632	-1.32636	Rariglobus	-1.65761	1.22813	-2.1678
Globicatella	-1.72757	-1.95403	-1.76052	0.419225	-2.53703	-1.38975	-2.28638	-2.16769	-1.30728	-1.87008	-2.3804	-1.86552	-1.4905	-2.69167	-2.17324	-2.13496	-1.31642	-1.14558	-2.20665	-2.0201	-1.27635	-0.958158	-2.47707	-2.17078	-1.85608	-2.0793	-1.37052	-1.30813	-1.57516	-2.30809	0.456609	-2.24244	-2.17373	-1.88592	-1.31173	-1.10806	-2.10951	-1.72531	-2.23953	-2.44261	-2.66536	-0.230412	-2.15818	-1.12276	-1.32636	Globicatella	-1.65761	0.928982	-1.59233
UBA7692	-1.72757	0.599851	-0.117068	0.66766	-2.53703	-1.38975	-2.28638	-2.16769	-1.30728	-1.87008	-2.3804	-1.86552	-1.4905	-2.69167	-2.17324	-2.13496	-1.31642	-1.14558	-2.20665	-2.0201	-1.27635	-0.958158	-2.47707	-2.17078	-1.85608	0.369405	-1.37052	-1.30813	-1.57516	-2.30809	-2.32082	-2.24244	-2.17373	-1.88592	-1.31173	-2.45048	-2.10951	-1.72531	-2.23953	-2.44261	-2.66536	-2.0228	-0.365787	-1.12276	-1.32636	UBA7692	-1.65761	0.875186	-1.54264
Akkermansia	-1.72757	-1.95403	-1.76052	-2.45815	-2.53703	-1.38975	-2.28638	-2.16769	-1.30728	-1.87008	-2.3804	-1.86552	-1.4905	-2.69167	-2.17324	-2.13496	-1.31642	-1.14558	-2.20665	-2.0201	-1.27635	-0.958158	-0.0950549	-2.17078	-1.85608	-2.0793	-1.37052	-1.30813	-1.57516	-2.30809	-2.32082	-2.24244	-2.17373	-1.88592	-1.31173	-2.45048	-2.10951	-1.72531	-2.23953	-2.44261	-2.66536	-2.0228	-0.372849	-1.12276	-1.32636	Akkermansia	-1.65879	0.873103	-2.1678
UBA5905	-1.72757	-0.807904	-1.76052	-2.45815	-2.53703	-1.38975	-2.28638	-2.16769	-1.30728	-1.87008	-2.3804	-1.86552	-1.4905	-2.69167	-2.17324	-2.13496	-1.31642	-1.14558	-2.20665	-2.0201	-1.27635	-0.958158	-2.47707	-2.17078	-1.85608	-2.0793	-1.37052	-1.30813	-1.57516	-2.30809	-2.32082	-2.24244	-2.17373	-1.88592	-1.31173	-2.45048	-2.10951	-1.72531	-2.23953	-2.44261	-2.66536	-2.0228	-0.372849	-1.12276	-1.32636	UBA5905	-1.65879	0.873103	-2.1678
Acidiphilium	-1.72757	-1.95403	-1.76052	-2.45815	-2.53703	-1.38975	-2.28638	-2.16769	-1.30728	-1.87008	-2.3804	-1.86552	-1.4905	-2.69167	-2.17324	-2.13496	-1.31642	-1.14558	-2.20665	-2.0201	-1.27635	-0.958158	-2.47707	-2.17078	-1.85608	-2.0793	-1.37052	-1.30813	-1.57516	-2.30809	-2.32082	-2.24244	-2.17373	-1.88592	-1.31173	-2.45048	-2.10951	-1.72531	-2.23953	-2.44261	-2.66536	-2.0228	-0.372849	-1.12276	-1.32636	Acidiphilium	-1.65879	0.873103	-2.1678
Hominilimicola	-1.72757	-1.95403	-1.76052	-2.45815	-2.53703	-1.38975	-0.405564	-2.16769	-1.30728	-1.87008	-2.3804	-1.86552	-1.4905	-2.69167	-2.17324	-2.13496	-1.31642	-1.14558	-2.20665	-2.0201	-1.27635	-0.958158	-2.47707	-2.17078	-1.85608	-2.0793	-1.37052	-1.30813	-1.57516	-2.30809	-2.32082	-2.24244	-2.17373	-1.88592	-1.31173	-2.45048	-2.10951	-1.72531	-2.23953	-2.44261	-2.66536	-2.0228	-0.372849	-1.12276	-1.32636	Hominilimicola	-1.65879	0.873103	-1.79164
Finegoldia	-1.72757	-1.95403	-1.76052	0.898644	-2.53703	-1.38975	-2.28638	-2.16769	-1.30728	-1.87008	-2.3804	0.0587571	-1.4905	-2.69167	-2.17324	0.637358	-0.413329	-1.14558	-2.20665	-2.0201	-1.27635	-0.958158	0.71354	-2.17078	-0.202868	-2.0793	-1.37052	-0.405043	-1.57516	-2.30809	-2.32082	-2.24244	-2.17373	-1.18695	0.165393	0.998689	-2.10951	-1.72531	-2.23953	-2.44261	-2.66536	-0.237474	-2.15818	-1.12276	-1.32636	Finegoldia	-1.65879	0.926814	-1.49644
SHUY01	-1.72757	-1.95403	-1.76052	-2.45815	-2.53703	-1.38975	-2.28638	-2.16769	-1.30728	-1.87008	-2.3804	-1.86552	-1.4905	-2.69167	-2.17324	-2.13496	-1.31642	-1.14558	-2.20665	-2.0201	-1.27635	-0.958158	-2.47707	-2.17078	-1.85608	-2.0793	-1.37052	-1.30813	-1.57516	-2.30809	-2.32082	-2.24244	-2.17373	-1.88592	-1.31173	0.444942	-2.10951	-1.72531	-2.23953	-2.44261	-2.66536	-2.0228	-0.380028	-1.12276	-1.32636	SHUY01	-1.65999	0.870991	-2.1678
RUG14515	-1.72757	-1.95403	-1.76052	-2.45815	-2.53703	-1.38975	-2.28638	-2.16769	-1.30728	-1.87008	-2.3804	-1.86552	-1.4905	-2.69167	-2.17324	-2.13496	-1.31642	-1.14558	-2.20665	-2.0201	-1.27635	-0.958158	-0.246623	-2.17078	-1.85608	-0.315873	-1.37052	-1.30813	-1.57516	-2.30809	-2.32082	-2.24244	-2.17373	-1.88592	-1.31173	-2.45048	-0.729301	-1.72531	-2.23953	-2.44261	-2.66536	-2.0228	-0.380028	-1.12276	-1.32636	RUG14515	-1.65999	0.870991	-2.1678
Aquimarina	-1.72757	-1.95403	-1.76052	-2.45815	-2.53703	-1.38975	-2.28638	-2.16769	-1.30728	-1.87008	-2.3804	-1.86552	-1.4905	-2.69167	-2.17324	-2.13496	-1.31642	-1.14558	-2.20665	-2.0201	-1.27635	-0.958158	-2.47707	-2.17078	-1.85608	-2.0793	-1.37052	-0.228951	-1.57516	-2.30809	-2.32082	-2.24244	-2.17373	-1.88592	-1.31173	-2.45048	-2.10951	-1.72531	-2.23953	-2.44261	-2.66536	-2.0228	-0.380028	-1.12276	-1.32636	Aquimarina	-1.65999	0.870991	-2.1678
Testudinibacter	-1.72757	-1.95403	-1.76052	-2.45815	-2.53703	-1.38975	-2.28638	-2.16769	-1.30728	-1.87008	-2.3804	-1.86552	-1.4905	-2.69167	-2.17324	-2.13496	-1.31642	-1.14558	-2.20665	-2.0201	-1.27635	-0.958158	-2.47707	-2.17078	-1.85608	-1.30115	-1.37052	-1.30813	-1.57516	-2.30809	-2.32082	-2.24244	-2.17373	-1.88592	-1.31173	-2.45048	-0.678148	-1.72531	-2.23953	-2.44261	-2.66536	-0.244652	-2.15818	-1.12276	-1.32636	Testudinibacter	-1.65999	0.924615	-2.1678
AV40	-1.72757	-1.95403	-1.76052	-2.45815	-2.53703	-1.38975	-2.28638	-2.16769	-1.30728	-1.87008	-2.3804	-1.86552	-1.4905	-2.69167	-2.17324	-2.13496	-1.31642	-1.14558	-2.20665	-2.0201	-1.27635	-0.958158	-2.47707	-2.17078	-1.85608	-2.0793	-1.37052	-1.30813	-1.57516	-2.30809	-2.32082	-2.24244	-2.17373	-1.88592	-1.31173	-2.45048	-2.10951	-1.72531	-2.23953	-2.44261	-2.66536	-2.0228	-0.387327	-1.12276	-1.32636	AV40	-1.6612	0.868848	-2.1678
Kluyvera	-1.72757	-1.95403	-1.76052	-2.45815	0.83348	-1.38975	-2.28638	-2.16769	-1.30728	-1.87008	-2.3804	0.0587571	-1.4905	-2.69167	-2.17324	-0.501495	-1.31642	-1.14558	-2.20665	-2.0201	-1.27635	-0.958158	-2.47707	-2.17078	-1.85608	-2.0793	-1.37052	-1.30813	-1.57516	-2.30809	-2.32082	-2.24244	-2.17373	-1.88592	-1.31173	-2.45048	-2.10951	-1.72531	-2.23953	-2.44261	-2.66536	-2.0228	-0.387327	-1.12276	-1.32636	Kluyvera	-1.6612	0.868848	-1.4937
Niallia	-1.72757	-1.95403	-1.76052	0.02042	-2.53703	-1.38975	-0.0122195	-2.16769	-1.30728	-1.87008	-2.3804	-1.86552	-1.4905	-2.69167	-2.17324	-2.13496	-1.31642	-1.14558	-2.20665	-2.0201	-1.27635	-0.958158	0.440958	-2.17078	-0.364719	-2.0793	-1.37052	-1.30813	-1.57516	-2.30809	-2.32082	-2.24244	-2.17373	-1.88592	-1.31173	-2.45048	-2.10951	-1.72531	-2.23953	-2.44261	-2.66536	-0.251952	-2.15818	-1.12276	-1.32636	Niallia	-1.6612	0.922382	-1.21725
Tissierella_A	-1.0286	-1.95403	-1.76052	-2.45815	-2.53703	-1.38975	-2.28638	-2.16769	-1.30728	-1.87008	-2.3804	-1.86552	-1.4905	-2.69167	-0.41737	-2.13496	-1.31642	-1.14558	-2.20665	-2.0201	-1.27635	-0.958158	0.258527	-2.17078	-1.85608	-2.0793	-1.37052	-0.132041	-1.57516	-2.30809	-2.32082	-2.24244	-2.17373	-1.88592	-1.31173	0.104614	-2.10951	-1.72531	-2.23953	-2.44261	-2.66536	-0.266929	-2.15818	-1.12276	-1.32636	Tissierella_A	-1.6637	0.917815	-2.1678
Limivivens	-1.72757	-1.95403	-1.76052	-2.45815	-2.53703	-1.38975	-2.28638	-2.16769	-1.30728	-1.87008	-2.3804	-1.86552	-1.4905	-2.69167	-2.17324	-2.13496	-1.31642	-1.14558	-2.20665	-2.0201	-1.27635	-0.958158	0.0620042	-2.17078	-1.85608	-2.0793	-1.37052	-1.30813	-1.57516	-2.30809	-2.32082	-2.24244	-2.17373	-1.88592	-1.31173	-2.45048	-2.10951	-1.72531	-2.23953	-2.44261	-2.66536	-0.266929	-2.15818	-1.12276	-1.32636	Limivivens	-1.6637	0.917815	-2.1678
UWMA-0277	-1.72757	-1.95403	-0.216453	-2.45815	-2.53703	-1.38975	-2.28638	-2.16769	-1.30728	-1.87008	-2.3804	-0.689431	-1.4905	-2.69167	-2.17324	-2.13496	-1.31642	-1.14558	-2.20665	-2.0201	-1.27635	-0.958158	-2.47707	-2.17078	-1.85608	-1.30115	-1.37052	-1.30813	-1.57516	-2.30809	-2.32082	-2.24244	-2.17373	-1.88592	-1.31173	-2.45048	0.293608	-1.72531	-2.23953	-2.44261	-2.66536	-0.266929	-2.15818	-1.12276	-1.32636	UWMA-0277	-1.6637	0.917815	-2.1678
Weeksella	-0.949423	-1.95403	-1.76052	-2.45815	-2.53703	-1.38975	-1.11029	-2.16769	-1.30728	-1.87008	-0.445905	-1.86552	-1.4905	-2.69167	-2.17324	-2.13496	-1.31642	-1.14558	-2.20665	-2.0201	0.121589	-0.958158	-2.47707	-2.17078	-0.742137	-0.279961	-1.37052	-1.30813	-1.57516	-2.30809	-2.32082	-2.24244	-0.969607	0.0825676	-1.31173	-2.45048	0.948534	-1.72531	-2.23953	-2.44261	-2.66536	-0.266929	-2.15818	-1.12276	-1.32636	Weeksella	-1.6637	0.917815	-1.93258
GWC2-73-18	-1.72757	-1.95403	-1.76052	-2.45815	-2.53703	-1.38975	-2.28638	-2.16769	-1.30728	-1.87008	-2.3804	-1.86552	-1.4905	-2.69167	-2.17324	-2.13496	-1.31642	-1.14558	-2.20665	-2.0201	-1.27635	-0.958158	0.747461	-2.17078	-1.85608	-2.0793	-1.37052	-1.30813	-1.57516	-2.30809	-2.32082	-2.24244	-2.17373	-1.88592	-1.31173	-2.45048	-2.10951	-1.72531	-2.23953	-2.44261	-2.66536	-2.0228	-0.409991	-1.12276	-1.32636	GWC2-73-18	-1.66498	0.862226	-2.1678
MED-G20	-1.72757	-1.95403	1.40204	-2.45815	-2.53703	-1.38975	-2.28638	-2.16769	-1.30728	-1.87008	-2.3804	-1.86552	-1.4905	-2.69167	0.12342	-2.13496	-1.31642	-1.14558	-2.20665	-0.101025	-1.27635	-0.958158	-2.47707	-2.17078	-1.85608	1.03531	-1.37052	-1.30813	-1.57516	-2.30809	-2.32082	-2.24244	-2.17373	-1.88592	-1.31173	-2.45048	-2.10951	-1.72531	-2.23953	-2.44261	-2.66536	-0.282441	-2.15818	-1.12276	-1.32636	MED-G20	-1.66629	0.913103	-2.1678
Treponema_F	-1.72757	-1.95403	-1.76052	-2.45815	-2.53703	-1.38975	-0.460303	-2.16769	-1.30728	-1.87008	-2.3804	-1.86552	-1.4905	-2.69167	-2.17324	-2.13496	-1.31642	-1.14558	-2.20665	-2.0201	-1.27635	-0.958158	-2.47707	-2.17078	-1.85608	-2.0793	-1.37052	-1.30813	-1.57516	-2.30809	-2.32082	-2.24244	-2.17373	-1.88592	-1.31173	-2.45048	-2.10951	-1.72531	-2.23953	-2.44261	-2.66536	-2.0228	-0.417816	-1.12276	-1.32636	Treponema_F	-1.66629	0.859951	-1.80258
Lelliottia	-1.72757	-0.374248	-1.76052	-0.238038	-2.53703	-1.38975	-1.0311	-0.845467	-1.30728	-1.87008	-2.3804	-0.388401	-1.4905	-2.69167	-2.17324	-0.61645	-1.31642	-1.14558	-2.20665	-2.0201	-1.27635	-0.958158	-2.47707	-2.17078	-1.85608	0.0510323	-1.37052	-1.30813	-1.57516	-2.30809	-2.32082	-2.24244	-2.17373	-1.88592	-1.31173	-2.45048	-2.10951	-1.72531	-2.23953	-2.44261	-2.66536	-2.0228	-0.417816	-1.12276	-1.32636	Lelliottia	-1.66629	0.859951	-1.20828
Nereida	-1.72757	-1.95403	-0.0362453	-2.45815	-2.53703	-1.38975	-2.28638	-2.16769	-1.30728	-1.87008	-2.3804	-1.86552	-1.4905	-2.69167	-2.17324	-2.13496	-1.31642	-1.14558	-2.20665	-2.0201	-1.27635	-0.958158	-0.596258	-2.17078	-1.85608	-0.139782	-1.37052	-1.30813	-1.57516	-2.30809	-2.32082	-2.24244	-2.17373	-1.88592	-1.31173	-2.45048	-2.10951	-1.72531	-2.23953	-2.44261	-2.66536	-2.0228	-0.425785	-1.12276	-1.32636	Nereida	-1.66761	0.85764	-2.1678
Sneathia	-1.72757	-1.95403	-1.76052	-0.337573	-2.53703	-1.38975	-2.28638	-2.16769	-1.30728	-1.87008	-2.3804	-1.86552	-1.4905	-2.69167	-2.17324	-2.13496	-1.31642	-1.14558	-2.20665	-0.0610614	-1.27635	-0.958158	-2.47707	-2.17078	-1.85608	-2.0793	-1.37052	-1.30813	-1.57516	-2.30809	-2.32082	-2.24244	-2.17373	-1.88592	-1.31173	-2.45048	-2.10951	-1.72531	-2.23953	-2.44261	-2.66536	-0.29041	-2.15818	-1.12276	-1.32636	Sneathia	-1.66761	0.91069	-1.74368
Hydrogenophaga	-1.72757	2.10904	0.604967	-0.76795	-0.142582	-1.38975	-2.28638	-2.16769	-1.30728	-1.87008	-2.3804	-1.86552	-1.4905	-2.69167	-2.17324	-2.13496	-1.31642	-1.14558	-2.20665	-2.0201	-1.27635	-0.958158	-2.47707	-2.17078	-1.85608	-2.0793	-1.37052	-1.30813	-1.57516	-2.30809	-2.32082	-0.579679	-2.17373	-1.88592	-1.31173	-2.45048	-2.10951	-1.72531	-2.23953	-2.44261	-2.66536	-2.0228	-0.425785	-1.12276	-1.32636	Hydrogenophaga	-1.66761	0.85764	-1.35087
Fimimorpha	-1.72757	-1.95403	-1.76052	-2.45815	-2.53703	-1.38975	-2.28638	-2.16769	-1.30728	-1.87008	-2.3804	-1.86552	-1.4905	-2.69167	-2.17324	-2.13496	-1.31642	-1.14558	-2.20665	-2.0201	-1.27635	-0.958158	-2.47707	-2.17078	-1.85608	-2.0793	-1.37052	-1.30813	-1.57516	-2.30809	-2.32082	-2.24244	-2.17373	-1.88592	-1.31173	-2.45048	-2.10951	-1.72531	-2.23953	-2.44261	-2.66536	-2.0228	-0.433903	-1.12276	-1.32636	Fimimorpha	-1.66897	0.855293	-2.1678
Arenibacterium	-1.72757	-1.95403	-1.76052	-2.45815	-2.53703	-1.38975	-2.28638	-2.16769	-1.30728	-1.87008	-2.3804	-1.86552	-1.4905	-2.69167	-2.17324	-2.13496	-1.31642	-1.14558	-2.20665	-2.0201	-1.27635	-0.958158	-2.47707	-2.17078	-1.85608	-2.0793	-1.37052	-1.30813	-1.57516	-2.30809	-2.32082	-2.24244	-2.17373	-1.88592	-1.31173	-2.45048	-2.10951	-1.72531	-2.23953	-2.44261	-0.941083	-2.0228	-2.15818	-1.12276	-1.32636	Arenibacterium	-1.66897	0.617834	-2.1678
Ottowia	-1.72757	-1.95403	-1.76052	-2.45815	-2.53703	-1.38975	-2.28638	-2.16769	-1.30728	-1.87008	-2.3804	-1.86552	-1.4905	-2.69167	-2.17324	-2.13496	-0.0376658	-1.14558	-2.20665	-2.0201	-1.27635	-0.958158	-2.47707	-2.17078	-1.85608	-0.0707013	0.00969382	-1.30813	-1.57516	-2.30809	-2.32082	-2.24244	-2.17373	-1.88592	-1.31173	-0.477353	-2.10951	-1.72531	-2.23953	-2.44261	-2.66536	-2.0228	-0.442176	-1.12276	-1.32636	Ottowia	-1.67035	0.852907	-2.1678
GCA-002701455	-1.72757	-1.95403	-0.0445178	-0.321426	-2.53703	-1.38975	-2.28638	-2.16769	-1.30728	-1.87008	-2.3804	-1.86552	-1.4905	-2.69167	-2.17324	-2.13496	-1.31642	-1.14558	-2.20665	-2.0201	-1.27635	-0.958158	-2.47707	-2.17078	-1.85608	0.199452	-1.37052	-1.30813	-1.57516	-2.30809	-2.32082	-2.24244	-2.17373	-1.88592	-1.31173	-2.45048	-2.10951	-1.72531	-2.23953	-2.44261	-2.66536	-2.0228	-0.442176	-1.12276	-1.32636	GCA-002701455	-1.67035	0.852907	-1.74046
YE71	-1.72757	-1.95403	-1.76052	-2.45815	-2.53703	-1.38975	-2.28638	-2.16769	-1.30728	-1.87008	-2.3804	-1.86552	-1.4905	-2.69167	-2.17324	-2.13496	-1.31642	-1.14558	-2.20665	-2.0201	-1.27635	-0.958158	-2.47707	-2.17078	-1.85608	-2.0793	-1.37052	-1.30813	-1.57516	-2.30809	-2.32082	-2.24244	-2.17373	-1.88592	-1.31173	-2.45048	-2.10951	-1.72531	-2.23953	-2.44261	-2.66536	-2.0228	-0.450609	-1.12276	-1.32636	YE71	-1.67175	0.850482	-2.1678
GWA2-33-14	-1.72757	-1.95403	-1.76052	-2.45815	-2.53703	-1.38975	-2.28638	-2.16769	-1.30728	-1.87008	-2.3804	-1.86552	-1.4905	-2.69167	-2.17324	-2.13496	-1.31642	-1.14558	-2.20665	-2.0201	-1.27635	-0.958158	-2.47707	-2.17078	-1.85608	-2.0793	-1.37052	-1.30813	-1.57516	-2.30809	-2.32082	-2.24244	-2.17373	-1.88592	-1.31173	-2.45048	-2.10951	-1.72531	-2.23953	-2.44261	-2.66536	-2.0228	-0.450609	-1.12276	-1.32636	GWA2-33-14	-1.67175	0.850482	-2.1678
Pueribacillus	-1.72757	-1.95403	-1.76052	-2.45815	-2.53703	-1.38975	-2.28638	-2.16769	-1.30728	-1.87008	-2.3804	-1.86552	-1.4905	-2.69167	-2.17324	-2.13496	-1.31642	-1.14558	-2.20665	-2.0201	-1.27635	-0.958158	-2.47707	-2.17078	-1.85608	-2.0793	-1.37052	-1.30813	-1.57516	-2.30809	-2.32082	-2.24244	-2.17373	-1.88592	-1.31173	-2.45048	-2.10951	-1.72531	-2.23953	-2.44261	-2.66536	-0.315234	-2.15818	-1.12276	-1.32636	Pueribacillus	-1.67175	0.903208	-2.1678
C-53	-1.72757	-1.95403	-1.76052	-2.45815	-0.457852	-1.38975	-2.28638	-2.16769	-0.529126	-1.87008	-2.3804	-0.635073	-1.4905	-2.69167	-2.17324	-2.13496	-1.31642	-1.14558	-2.20665	-2.0201	-1.27635	-0.958158	-0.568587	-2.17078	-1.85608	-2.0793	-1.37052	-1.30813	-1.57516	-2.30809	-2.32082	-2.24244	-2.17373	-1.88592	-1.31173	-2.45048	-2.10951	-1.72531	-2.23953	-2.44261	-2.66536	-2.0228	-0.450609	-1.12276	-1.32636	C-53	-1.67175	0.850482	-1.75196
Tissierella_B	-1.72757	-1.95403	-1.76052	-2.45815	-2.53703	-1.38975	-2.28638	-2.16769	-1.30728	-1.87008	-2.3804	-1.86552	-1.4905	-2.69167	-2.17324	-2.13496	-1.31642	-1.14558	-2.20665	-2.0201	-1.27635	-0.481037	-2.47707	-2.17078	-1.85608	-2.0793	-1.37052	-1.30813	-1.57516	-2.30809	-2.32082	-2.24244	-2.17373	-1.88592	-1.31173	-2.45048	-2.10951	-1.72531	-2.23953	-2.44261	-2.66536	-0.323834	-2.15818	-1.12276	-1.32636	Tissierella_B	-1.67318	0.900628	-2.1678
Mt11	-1.72757	-1.95403	-1.76052	-2.45815	-2.53703	-1.38975	-0.530503	-2.16769	-1.30728	-1.87008	-2.3804	-1.86552	-1.4905	-2.69167	-2.17324	-2.13496	-1.31642	-1.14558	-2.20665	-2.0201	-1.27635	-0.958158	-0.744678	-2.17078	0.0524042	-0.522999	-1.37052	-1.30813	-1.57516	-2.30809	-2.32082	-2.24244	-2.17373	-1.88592	-1.31173	-2.45048	0.38185	-1.72531	-2.23953	-2.44261	-2.66536	-0.332608	-2.15818	-1.12276	-1.32636	Mt11	-1.67465	0.898002	-1.81662
Poseidonibacter	-1.72757	-1.95403	0.718045	-0.16589	-2.53703	-1.38975	-2.28638	-2.16769	-1.30728	-1.87008	-2.3804	-1.86552	-1.4905	-1.31146	-2.17324	-2.13496	-1.31642	-1.14558	-2.20665	-2.0201	-1.27635	-0.958158	-2.47707	-0.772844	-0.265016	-2.0793	-1.37052	-1.30813	-1.57516	-2.30809	-2.32082	-2.24244	-2.17373	-1.88592	-1.31173	-2.45048	-2.10951	-1.72531	-2.23953	-2.44261	-0.984117	-2.0228	-2.15818	-1.12276	-1.32636	Poseidonibacter	-1.67614	0.607863	-1.70935
FB2012	-1.72757	-1.95403	-1.76052	-2.45815	-2.53703	-1.38975	-2.28638	-2.16769	-1.30728	-1.87008	-2.3804	-1.86552	-1.4905	-2.69167	-2.17324	-2.13496	-1.31642	-1.14558	-2.20665	-2.0201	-1.27635	-0.958158	-2.47707	-2.17078	-1.85608	-2.0793	-1.37052	-1.30813	-1.57516	-2.30809	-2.32082	-2.24244	-2.17373	-1.88592	-1.31173	-2.45048	-2.10951	-1.72531	-2.23953	-2.44261	-2.66536	-0.350706	-2.15818	-1.12276	-1.32636	FB2012	-1.67766	0.892607	-2.1678
Alcanivorax	-1.72757	-1.95403	-1.76052	-2.45815	-2.53703	-1.38975	-2.28638	-2.16769	-1.30728	-1.87008	-2.3804	-1.86552	-1.4905	-2.69167	-2.17324	-2.13496	-1.31642	-1.14558	-2.20665	-2.0201	-1.27635	-0.958158	-2.47707	-2.17078	-1.85608	-2.0793	-1.37052	-1.30813	-1.57516	-0.706032	-2.32082	-2.24244	-2.17373	-1.88592	-1.31173	-2.45048	-2.10951	-1.72531	-2.23953	-0.779856	-2.66536	-2.0228	-2.15818	-1.12276	-1.32636	Alcanivorax	-1.67922	0.715952	-2.1678
Empedobacter	-1.72757	-1.95403	-1.76052	-2.45815	-2.53703	-1.38975	-2.28638	-2.16769	-0.353034	-1.87008	-2.3804	-1.26346	-1.4905	-2.69167	-2.17324	-1.02102	-1.31642	-1.14558	-2.20665	-2.0201	-0.799229	-0.481037	-2.47707	-2.17078	-1.85608	-2.0793	-1.37052	-0.405043	-1.57516	-2.30809	-2.32082	-2.24244	-2.17373	-0.438757	-1.31173	-2.45048	-0.604362	-1.72531	-1.54056	-2.44261	-2.66536	-0.360046	-2.15818	-1.12276	-1.32636	Empedobacter	-1.67922	0.889833	-2.1678
Mobilisporobacter	-1.72757	-1.95403	-1.76052	-2.45815	-2.53703	-1.38975	-2.28638	-2.16769	-1.30728	-1.87008	-2.3804	-1.86552	-1.4905	-2.69167	-2.17324	-2.13496	-1.31642	-1.14558	-2.20665	-2.0201	-1.27635	-0.958158	-2.47707	-2.17078	-0.651961	-2.0793	-1.37052	-1.30813	-1.57516	-2.30809	-2.32082	-2.24244	-2.17373	-1.88592	-1.31173	-2.45048	-2.10951	-1.72531	-2.23953	-2.44261	-2.66536	-0.360046	-2.15818	-1.12276	-1.32636	Mobilisporobacter	-1.67922	0.889833	-2.1678
Tepidanaerobacter	-1.72757	-1.95403	-1.76052	-2.45815	-2.53703	-1.38975	-2.28638	-2.16769	-1.30728	-1.87008	-2.3804	-1.86552	-1.4905	-2.69167	-0.942796	-2.13496	-1.31642	-1.14558	-2.20665	-2.0201	-1.27635	-0.958158	-2.47707	-2.17078	-0.265016	-2.0793	-1.37052	-1.30813	-1.57516	-2.30809	-2.32082	-2.24244	-2.17373	0.336801	-1.31173	-2.45048	-0.393509	-1.72531	-2.23953	-2.44261	-2.66536	-0.369591	-2.15818	-1.12276	-1.32636	Tepidanaerobacter	-1.68081	0.887007	-2.1678
C7867-001	-1.72757	-1.25506	-0.857431	0.128441	-2.53703	-1.38975	-2.28638	-2.16769	-1.30728	-1.87008	-2.3804	-1.86552	-1.4905	-2.69167	-2.17324	-2.13496	-1.31642	-1.14558	-2.20665	-2.0201	-1.27635	-0.958158	-2.47707	-2.17078	-1.85608	-2.0793	-1.37052	-1.30813	-1.57516	-2.30809	-2.32082	-0.811073	-2.17373	-1.88592	-1.31173	-2.45048	-2.10951	-1.72531	-2.23953	-2.44261	-2.66536	-2.0228	-0.504967	-1.12276	-1.32636	C7867-001	-1.68081	0.835021	-1.65048
Trueperella	-1.12551	-1.95403	-1.76052	-2.45815	-2.53703	-1.38975	-2.28638	-2.16769	-1.30728	-1.87008	-2.3804	-1.86552	-1.4905	-2.69167	-2.17324	-2.13496	-1.31642	-1.14558	-2.20665	-2.0201	-0.799229	-0.958158	-2.47707	-2.17078	-1.85608	-2.0793	-1.37052	-0.00710258	-1.57516	-2.30809	-2.32082	-0.963684	-2.17373	-1.88592	-1.31173	-2.45048	-0.0924787	-1.72531	-2.23953	-2.44261	-2.66536	-2.0228	-0.514726	-1.12276	-1.32636	Trueperella	-1.68244	0.832277	-2.1678
Conchiformibius	-1.72757	-1.95403	-1.76052	-0.121687	-2.53703	-1.38975	-2.28638	-2.16769	-1.30728	-1.87008	-2.3804	-1.86552	-1.4905	-2.69167	-2.17324	-2.13496	-1.31642	-1.14558	-2.20665	-2.0201	-1.27635	-0.958158	-2.47707	-2.17078	-1.85608	-2.0793	-1.37052	-1.30813	-1.57516	-2.30809	-2.32082	-2.24244	-2.17373	-0.844523	-1.31173	-2.45048	-2.10951	-1.72531	-2.23953	-2.44261	-2.66536	-0.379351	-2.15818	-1.12276	-1.32636	Conchiformibius	-1.68244	0.884126	-1.70051
Pseudorhodobacter_B	-1.72757	1.67097	-0.58443	0.0920818	-2.53703	-1.38975	-2.28638	-2.16769	-1.30728	-1.87008	-2.3804	-1.86552	-1.4905	-2.69167	-2.17324	-2.13496	-1.31642	-1.14558	-2.20665	-2.0201	-1.27635	-0.958158	-2.47707	-2.17078	-1.85608	-2.0793	-1.37052	-1.30813	-1.57516	-2.30809	-2.32082	-2.24244	-2.17373	-1.88592	-1.31173	-2.45048	-2.10951	-1.72531	-2.23953	-2.44261	-2.66536	-2.0228	-0.524711	-1.12276	-1.32636	Pseudorhodobacter_B	-1.6841	0.829481	-1.65775
Aggregatibacter	-1.72757	-1.95403	-1.76052	-1.3442	-2.53703	-1.38975	-2.28638	0.228513	-1.30728	-1.87008	-2.3804	-1.86552	-1.4905	0.0979124	-2.17324	-2.13496	-1.31642	-1.14558	-2.20665	-2.0201	-1.27635	-0.958158	-2.47707	-2.17078	-1.85608	-2.0793	-1.37052	-1.30813	-1.57516	-2.30809	-2.32082	-2.24244	-2.17373	-1.88592	-1.31173	-0.260149	-0.0160904	-1.72531	-2.23953	-2.44261	-2.66536	-2.0228	-0.524711	-1.12276	-1.32636	Aggregatibacter	-1.6841	0.829481	-1.46577
PSRF01	-1.72757	-1.95403	-1.76052	-2.45815	-2.53703	-1.38975	-2.28638	-2.16769	-1.30728	-1.87008	-2.3804	-1.86552	-1.4905	-2.69167	-2.17324	-2.13496	-1.31642	-1.14558	-2.20665	-2.0201	-1.27635	-0.958158	-2.47707	-2.17078	-1.85608	-2.0793	-1.37052	-1.30813	-1.57516	-2.30809	-2.32082	-2.24244	-2.17373	-1.88592	-1.31173	-2.45048	-2.10951	-1.72531	-2.23953	-2.44261	-2.66536	-0.399554	-2.15818	-1.12276	-1.32636	PSRF01	-1.6858	0.878189	-2.1678
SFLA01	-1.72757	-1.95403	-1.76052	-2.45815	0.0381545	-1.38975	-2.28638	-2.16769	-1.30728	-1.87008	-2.3804	-0.485311	-1.4905	-2.69167	-2.17324	-2.13496	-1.31642	-1.14558	-2.20665	-2.0201	-1.27635	-0.958158	-2.47707	-2.17078	-1.85608	-2.0793	-1.37052	-1.30813	-1.57516	-2.30809	-2.32082	-2.24244	-2.17373	-1.88592	-1.31173	-2.45048	-2.10951	-1.72531	-2.23953	-2.44261	-2.66536	-2.0228	-0.53493	-1.12276	-1.32636	SFLA01	-1.6858	0.82663	-1.65276
Paraprevotella	-1.72757	-1.95403	-1.76052	-0.952997	-0.50765	-1.38975	-1.00762	-2.16769	-1.30728	-1.87008	-2.3804	-1.86552	-1.4905	-2.69167	-2.17324	-2.13496	-0.538268	-1.14558	-2.20665	-2.0201	-1.27635	-0.958158	-0.196039	-2.17078	-1.85608	-2.0793	-1.37052	-1.30813	-1.57516	-2.30809	-2.32082	0.724174	-2.17373	-1.88592	-1.31173	0.679853	-0.729301	-1.72531	-2.23953	-2.44261	-2.66536	-2.0228	-0.53493	-1.12276	-1.32636	Paraprevotella	-1.6858	0.82663	-1.20514
Parafannyhessea	-1.72757	-1.95403	-1.76052	-2.45815	-2.53703	-1.38975	-2.28638	-2.16769	-1.30728	-1.87008	-2.3804	-1.86552	-1.4905	-2.69167	-2.17324	-2.13496	-1.31642	-1.14558	-2.20665	-2.0201	-1.27635	-0.958158	-2.47707	-2.17078	-1.85608	-2.0793	-1.37052	-1.30813	-1.57516	-2.30809	-2.32082	-2.24244	-2.17373	-1.88592	-1.31173	-2.45048	-2.10951	-1.72531	-2.23953	-2.44261	-2.66536	-2.0228	-0.545395	-1.12276	-1.32636	Parafannyhessea	-1.68755	0.823722	-2.1678
UBA961	-1.72757	-1.95403	-1.76052	-0.27917	-2.53703	-1.38975	-2.28638	-2.16769	-1.30728	-1.87008	-2.3804	-1.86552	-1.4905	-2.69167	-2.17324	-2.13496	-1.31642	-1.14558	-2.20665	-2.0201	-1.27635	-0.958158	-2.47707	-2.17078	-1.85608	-2.0793	-1.37052	-1.30813	-1.57516	-2.30809	-2.32082	-2.24244	-2.17373	-1.88592	-1.31173	-2.45048	-2.10951	-1.72531	-2.23953	-2.44261	-2.66536	-2.0228	-0.545395	-1.12276	-1.32636	UBA961	-1.68755	0.823722	-1.732
Ignatzschineria	0.479251	-1.95403	-1.76052	-2.45815	-2.53703	-1.38975	0.189294	-2.16769	-1.30728	-1.87008	-2.3804	-0.586769	-1.4905	-0.487548	-2.17324	0.412811	-1.31642	-1.14558	-2.20665	-2.0201	-1.27635	-0.958158	-2.47707	-2.17078	-1.85608	-2.0793	-1.37052	-1.30813	-1.57516	-0.262769	-2.32082	-2.24244	-2.17373	-0.505704	-1.31173	-2.45048	-2.10951	-1.72531	-0.841586	-2.44261	-2.66536	-0.41002	-2.15818	-1.12276	-1.32636	Ignatzschineria	-1.68755	0.875129	-1.67267
Jeotgalibaca	-1.72757	-1.95403	-1.76052	-0.966785	-2.53703	-1.38975	-2.28638	0.290196	-1.30728	-1.87008	-2.3804	-1.86552	-1.4905	-2.69167	-2.17324	-2.13496	-1.31642	-1.14558	-2.20665	-2.0201	-0.799229	-0.958158	-2.47707	-2.17078	-1.85608	-2.0793	-1.37052	-1.30813	-1.57516	-2.30809	-2.32082	-2.24244	-2.17373	-1.88592	-1.31173	-2.45048	-2.10951	-1.72531	-2.23953	-2.44261	-2.66536	-2.0228	-0.545395	-1.12276	-1.32636	Jeotgalibaca	-1.68755	0.823722	-1.37795
Aurantibacter	-1.72757	-1.95403	-1.76052	-2.45815	-2.53703	-1.38975	-2.28638	-2.16769	-1.30728	-1.87008	-2.3804	-1.86552	-1.4905	-2.69167	-2.17324	-2.13496	-1.31642	-1.14558	-2.20665	-2.0201	-1.27635	-0.958158	-2.47707	-2.17078	-1.85608	-2.0793	-1.37052	-1.30813	-1.57516	-2.30809	-2.32082	-2.24244	-2.17373	-1.88592	-1.31173	-2.45048	-2.10951	-1.72531	-2.23953	-2.44261	-2.66536	-2.0228	-0.556119	-1.12276	-1.32636	Aurantibacter	-1.68934	0.820754	-2.1678
Pedosphaera	-1.72757	-1.95403	-1.76052	-2.45815	-2.53703	-1.38975	-2.28638	-2.16769	-1.30728	-1.87008	-2.3804	-1.86552	-1.4905	-2.69167	-2.17324	-2.13496	-1.31642	-1.14558	-2.20665	-2.0201	-1.27635	-0.958158	-2.47707	-2.17078	-1.85608	-2.0793	-1.37052	-1.30813	-1.57516	-2.30809	-2.32082	-2.24244	-2.17373	-1.88592	-1.31173	-2.45048	-2.10951	-1.72531	-2.23953	-2.44261	-2.66536	-2.0228	-0.556119	-1.12276	-1.32636	Pedosphaera	-1.68934	0.820754	-2.1678
WRMH01	-1.72757	-1.95403	-1.76052	-0.207727	-2.53703	-1.38975	-2.28638	-2.16769	-1.30728	-1.87008	-2.3804	-1.86552	-1.4905	-2.69167	-2.17324	-2.13496	-1.31642	-1.14558	-2.20665	-2.0201	-1.27635	-0.958158	-2.47707	-2.17078	-1.85608	-2.0793	-1.37052	-1.30813	-1.57516	-2.30809	-2.32082	-2.24244	-2.17373	-1.88592	-1.31173	-2.45048	-2.10951	-1.72531	-2.23953	-2.44261	-2.66536	-2.0228	-0.556119	-1.12276	-1.32636	WRMH01	-1.68934	0.820754	-1.71772
GCA-2701545	-1.72757	-1.95403	-1.76052	-2.45815	-2.53703	-1.38975	-2.28638	-2.16769	-1.30728	-1.87008	-2.3804	-1.86552	-1.4905	-2.69167	-2.17324	-2.13496	-1.31642	-1.14558	-2.20665	-2.0201	-1.27635	-0.958158	-2.47707	-2.17078	-1.85608	-2.0793	-1.37052	-1.30813	-1.57516	-2.30809	-2.32082	-2.24244	-2.17373	-1.88592	-1.31173	-2.45048	-2.10951	-1.72531	-2.23953	-2.44261	-2.66536	-2.0228	-0.567115	-1.12276	-1.32636	GCA-2701545	-1.69117	0.817725	-2.1678
Pseudomonas_H	-1.72757	-1.95403	-1.76052	-2.45815	-2.53703	-1.38975	-2.28638	-2.16769	-1.30728	-1.87008	-2.3804	-1.86552	-1.4905	-2.69167	-2.17324	-2.13496	-1.31642	-1.14558	-2.20665	-2.0201	-1.27635	-0.958158	-2.47707	-2.17078	-1.85608	-2.0793	-1.37052	-1.30813	-1.57516	-2.30809	-2.32082	-2.24244	-2.17373	-1.88592	-1.31173	-2.45048	-0.767089	-1.72531	-2.23953	-2.44261	-2.66536	-0.431739	-2.15818	-1.12276	-1.32636	Pseudomonas_H	-1.69117	0.868809	-2.1678
Gordonia_B	-1.72757	-1.95403	-1.76052	1.45274	-2.53703	-1.38975	-2.28638	-2.16769	-1.30728	-1.87008	-2.3804	-1.86552	-1.4905	-2.69167	-2.17324	-2.13496	-1.31642	-1.14558	-2.20665	-2.0201	-1.27635	-0.958158	-2.47707	-2.17078	-1.85608	-2.0793	-1.37052	-1.30813	-1.57516	-2.30809	-2.32082	-2.24244	-2.17373	-1.88592	-1.31173	-2.45048	-2.10951	-1.72531	-2.23953	-2.44261	-2.66536	-2.0228	-0.567115	-1.12276	-1.32636	Gordonia_B	-1.69117	0.817725	-1.38562
Taenariivivens	-1.72757	-1.95403	-1.76052	-2.45815	-2.53703	-1.38975	-2.28638	-2.16769	-1.30728	-1.87008	-2.3804	-1.86552	-1.4905	-2.69167	-2.17324	-2.13496	-1.31642	-1.14558	-2.20665	-2.0201	-1.27635	-0.958158	-2.47707	-2.17078	-1.85608	-2.0793	-1.37052	-1.30813	-1.57516	-2.30809	-2.32082	-2.24244	-2.17373	-1.88592	-1.31173	-2.45048	-2.10951	-1.72531	-2.23953	-2.44261	-2.66536	-2.0228	-0.578396	-1.12276	-1.32636	Taenariivivens	-1.69305	0.81463	-2.1678
CAG-314	-1.72757	-1.95403	-1.76052	-2.45815	-2.53703	-1.38975	-2.28638	-2.16769	-1.30728	-1.87008	-2.3804	-1.86552	-1.4905	-2.69167	-2.17324	-2.13496	-1.31642	-1.14558	-2.20665	-2.0201	-1.27635	-0.958158	-2.47707	-2.17078	-1.85608	-0.407204	-1.37052	-1.30813	-1.57516	-2.30809	-2.32082	-2.24244	-2.17373	-1.88592	-1.31173	-2.45048	-2.10951	-1.72531	-2.23953	-2.44261	-2.66536	-0.44302	-2.15818	-1.12276	-1.32636	CAG-314	-1.69305	0.865545	-2.1678
Murdochiella	-1.72757	-1.95403	-1.76052	-2.45815	-2.53703	-1.38975	-2.28638	-2.16769	-1.30728	-1.87008	-2.3804	-1.86552	-1.4905	-2.69167	-2.17324	-2.13496	-1.31642	-1.14558	-2.20665	-2.0201	-1.27635	-0.958158	-2.47707	-2.17078	-1.85608	-2.0793	-1.37052	-1.30813	-1.57516	-2.30809	-2.32082	-2.24244	-2.17373	-1.88592	-1.31173	-2.45048	-2.10951	-1.72531	-2.23953	-2.44261	-2.66536	-0.44302	-2.15818	-1.12276	-1.32636	Murdochiella	-1.69305	0.865545	-2.1678
UBA7805	-1.72757	-1.95403	-1.76052	-2.45815	-2.53703	-1.38975	-2.28638	-2.16769	-1.30728	-1.87008	-2.3804	-1.86552	-1.4905	-2.69167	-2.17324	-2.13496	-1.31642	-1.14558	-2.20665	-2.0201	-1.27635	-0.958158	-2.47707	-2.17078	-1.85608	-2.0793	-1.37052	-1.30813	-1.57516	-2.30809	-2.32082	-2.24244	-2.17373	-1.88592	-1.31173	-2.45048	-2.10951	-1.72531	-2.23953	-0.874412	-2.66536	-2.0228	-2.15818	-1.12276	-1.32636	UBA7805	-1.69498	0.692864	-2.1678
Serpentinimonas	-1.72757	-1.95403	-1.76052	-2.45815	-2.53703	-1.38975	-2.28638	-2.16769	-1.30728	-1.87008	-2.3804	-1.86552	-1.4905	-2.69167	-2.17324	-2.13496	-1.31642	-1.14558	-2.20665	-2.0201	-1.27635	-0.958158	-2.47707	-2.17078	-1.85608	-2.0793	-1.37052	-1.30813	-1.57516	-2.30809	-2.32082	-2.24244	-2.17373	-1.88592	-1.31173	-2.45048	-2.10951	-1.72531	-2.23953	-2.44261	-1.09716	-2.0228	-2.15818	-1.12276	-1.32636	Serpentinimonas	-1.69498	0.583384	-2.1678
Palsa-187	-1.72757	-1.95403	-1.76052	-2.45815	-2.53703	-1.38975	-2.28638	-2.16769	-1.30728	-1.87008	-2.3804	-1.86552	-1.4905	-2.69167	-2.17324	-2.13496	-1.31642	-1.14558	-2.20665	-2.0201	-1.27635	-0.958158	-2.47707	-2.17078	-1.85608	-2.0793	-1.37052	-1.30813	-1.57516	-2.30809	-2.32082	-2.24244	-2.17373	-1.88592	-1.31173	-2.45048	-2.10951	-1.72531	-2.23953	-2.44261	-2.66536	-2.0228	-0.589977	-1.12276	-1.32636	Palsa-187	-1.69498	0.811468	-2.1678
Enterocloster	-1.72757	-1.95403	-1.76052	-2.45815	-2.53703	-1.38975	-2.28638	-2.16769	-1.30728	-1.87008	-2.3804	-1.86552	-1.4905	-2.69167	-2.17324	-2.13496	-1.31642	-1.14558	-2.20665	-2.0201	-1.27635	-0.958158	-2.47707	-2.17078	-1.85608	-2.0793	-1.37052	-1.30813	-1.57516	-2.30809	-2.32082	-0.128494	-2.17373	-1.88592	-1.31173	-0.0831246	-2.10951	-1.72531	-2.23953	-2.44261	-2.66536	-0.454602	-2.15818	-1.12276	-1.32636	Enterocloster	-1.69498	0.862206	-2.1678
Providencia_C	-1.72757	-1.95403	-1.76052	-2.45815	-2.53703	-1.38975	-2.28638	-2.16769	-1.30728	-1.87008	-2.3804	-1.86552	-1.4905	-2.69167	-2.17324	-2.13496	-1.31642	-1.14558	-2.20665	-2.0201	-1.27635	-0.958158	-2.47707	-2.17078	-1.85608	-2.0793	-1.37052	-1.30813	-1.57516	-2.30809	-2.32082	-2.24244	-2.17373	-1.88592	-1.31173	-2.45048	-2.10951	-1.72531	-2.23953	-2.44261	-2.66536	-0.454602	-2.15818	-1.12276	-1.32636	Providencia_C	-1.69498	0.862206	-2.1678
Parashewanella	-1.25045	-1.95403	-1.76052	-1.85609	-2.53703	-1.38975	-2.28638	-2.16769	-1.30728	-1.87008	-2.3804	-1.86552	-1.4905	-2.69167	-2.17324	-2.13496	-1.31642	-1.14558	-2.20665	-2.0201	-1.27635	-0.958158	-2.47707	-2.17078	-1.85608	-2.0793	-1.37052	-1.30813	-1.57516	-2.30809	-2.32082	-2.24244	-2.17373	-0.681795	-1.31173	-2.45048	-2.10951	-1.72531	-2.23953	-2.44261	-2.66536	-0.454602	-2.15818	-1.12276	-1.32636	Parashewanella	-1.69498	0.862206	-2.04739
Dasania	-1.72757	-1.95403	-1.76052	-2.45815	-2.53703	-1.38975	-2.28638	-2.16769	-1.30728	-1.87008	-2.3804	-1.86552	-1.4905	-2.69167	-2.17324	-2.13496	-1.31642	-1.14558	-2.20665	-2.0201	-1.27635	-0.958158	-2.47707	-2.17078	-1.85608	-2.0793	-1.37052	-1.30813	-1.57516	-2.30809	-2.32082	-2.24244	-2.17373	-1.88592	-1.31173	-2.45048	-2.10951	-1.72531	-2.23953	-2.44261	-2.66536	-0.466501	-2.15818	-1.12276	-1.32636	Dasania	-1.69696	0.858789	-2.1678
CAG-793	-1.72757	-1.95403	-1.76052	-2.45815	0.0682717	-1.38975	0.526536	-2.16769	-1.30728	-0.106655	-2.3804	-0.242273	-1.4905	-2.69167	-2.17324	-2.13496	-1.31642	-1.14558	-2.20665	-2.0201	-1.27635	-0.958158	-2.47707	-2.17078	-1.85608	-0.647938	-1.37052	-1.30813	-1.57516	-2.30809	-2.32082	-2.24244	-2.17373	-1.88592	-1.31173	-2.45048	-2.10951	-1.72531	-2.23953	-2.44261	-2.66536	-2.0228	-0.601877	-1.12276	-1.32636	CAG-793	-1.69696	0.808236	-1.08416
Thalassotalea_F	-1.72757	-1.95403	-1.76052	-2.45815	-2.53703	-1.38975	-2.28638	-2.16769	-1.30728	-1.87008	-2.3804	-1.86552	-1.4905	-2.69167	-2.17324	-2.13496	-1.31642	-1.14558	-2.20665	-2.0201	-1.27635	-0.958158	-2.47707	-2.17078	-1.85608	0.308088	-1.37052	-1.30813	-1.57516	-2.30809	-2.32082	-2.24244	-2.17373	-1.88592	-1.31173	-2.45048	-2.10951	-1.72531	-2.23953	-2.44261	-1.12129	-2.0228	-2.15818	-1.12276	-1.32636	Thalassotalea_F	-1.699	0.578501	-2.1678
Duodenibacillus	-1.72757	-1.95403	-1.76052	-2.45815	-2.53703	-1.38975	-2.28638	-2.16769	-1.30728	-1.87008	-2.3804	-1.86552	-1.4905	-2.69167	-2.17324	-2.13496	-1.31642	-1.14558	-2.20665	-2.0201	-1.27635	-0.958158	-2.47707	-2.17078	-1.85608	-2.0793	-1.37052	-1.30813	-1.57516	-2.30809	-2.32082	-2.24244	-2.17373	-1.88592	-1.31173	-1.22003	-0.678148	-1.72531	-2.23953	-2.44261	-2.66536	-0.478736	-2.15818	-1.12276	-1.32636	Duodenibacillus	-1.699	0.855291	-2.1678
Aquimonas	-1.72757	-1.95403	-1.76052	-2.45815	-2.53703	-1.38975	-2.28638	-2.16769	-1.30728	-1.87008	-2.3804	-1.86552	-1.4905	-2.69167	-2.17324	-2.13496	-1.31642	-1.14558	-2.20665	-2.0201	-1.27635	-0.958158	-2.47707	-2.17078	-1.85608	-2.0793	-1.37052	-1.30813	-1.57516	-2.30809	-2.32082	-2.24244	-2.17373	-1.88592	-1.31173	-2.45048	-2.10951	-1.72531	-2.23953	-2.44261	-2.66536	-0.478736	-2.15818	-1.12276	-1.32636	Aquimonas	-1.699	0.855291	-2.1678
Clostridium_AA	-1.72757	-1.95403	-1.76052	-2.45815	0.0704217	-1.38975	-2.28638	-2.16769	-1.30728	-1.87008	-2.3804	-1.86552	-1.4905	-2.69167	-2.17324	-2.13496	-1.31642	-1.14558	-2.20665	-2.0201	-1.27635	-0.958158	-1.30098	-2.17078	-1.85608	-2.0793	-1.37052	0.139025	-1.57516	-2.30809	-2.32082	-0.185532	-2.17373	-1.88592	-1.31173	-2.45048	-2.10951	-1.72531	-2.23953	-2.44261	-2.66536	-0.478736	-2.15818	-1.12276	-1.32636	Clostridium_AA	-1.699	0.855291	-1.64631
Legionella_D	-1.72757	1.62012	0.391767	0.773068	-0.413182	-1.38975	-0.871404	-2.16769	-1.30728	-1.87008	-2.3804	-1.86552	-1.4905	-2.69167	-2.17324	-2.13496	-0.617449	-1.14558	-2.20665	-2.0201	-1.27635	-0.958158	-2.47707	-2.17078	-1.85608	-2.0793	-1.37052	-1.30813	-1.57516	-2.30809	-2.32082	0.27078	-2.17373	-1.88592	-1.31173	-2.45048	-2.10951	-1.72531	-2.23953	-2.44261	-2.66536	-2.0228	-0.614111	-1.12276	-1.32636	Legionella_D	-1.699	0.804929	-0.813792
Gallicola	-1.72757	-1.95403	-1.76052	-2.45815	-2.53703	-1.38975	-2.28638	-2.16769	-1.30728	-1.87008	-2.3804	-0.232054	-1.4905	-2.69167	-2.17324	-2.13496	-1.31642	-1.14558	-2.20665	-2.0201	-1.27635	-0.958158	-2.47707	-2.17078	-1.85608	-1.2342	-1.37052	-1.30813	-1.57516	-2.30809	-2.32082	-0.217131	-0.191456	-0.438757	-1.31173	-2.45048	0.81425	-1.72531	-2.23953	-2.44261	-2.66536	-0.491325	-2.15818	-1.12276	-1.32636	Gallicola	-1.7011	0.851707	-2.1678
UBA8309	-1.72757	-1.95403	-1.76052	-2.45815	-2.53703	-1.38975	-2.28638	-2.16769	-1.30728	-1.87008	-2.3804	-1.86552	-1.4905	-2.69167	-2.17324	-2.13496	-1.31642	-1.14558	-2.20665	-2.0201	-1.27635	-0.958158	-2.47707	-2.17078	-1.85608	0.293611	-1.37052	-1.30813	-1.57516	-2.30809	-2.32082	-2.24244	-2.17373	-1.88592	-1.31173	-2.45048	-2.10951	-1.72531	-2.23953	-2.44261	-2.66536	-0.491325	-2.15818	-1.12276	-1.32636	UBA8309	-1.7011	0.851707	-2.1678
Paenibacillus_A	-1.72757	-1.95403	-1.76052	-2.45815	-2.53703	-1.38975	-2.28638	-2.16769	-1.30728	-1.87008	-2.3804	-1.86552	-1.4905	-2.69167	-2.17324	-2.13496	-1.31642	-1.14558	-2.20665	-2.0201	-1.27635	-0.958158	-2.47707	-2.17078	-1.85608	-2.0793	-1.37052	-1.30813	-1.57516	-2.30809	-2.32082	-2.24244	-2.17373	-1.88592	-0.270335	-2.45048	-2.10951	-1.72531	-2.23953	-2.44261	-2.66536	-0.491325	-2.15818	-1.12276	-1.32636	Paenibacillus_A	-1.7011	0.851707	-2.1678
Clostridium_X	-1.72757	-1.95403	-1.76052	-2.45815	-0.563905	-1.38975	-2.28638	-2.16769	-1.30728	-1.87008	-2.3804	-1.86552	-1.4905	-2.69167	-2.17324	-2.13496	-1.31642	-1.14558	-2.20665	-2.0201	-0.498199	-0.958158	0.536608	0.706011	-0.324602	-2.0793	-1.37052	-1.30813	-1.57516	-2.30809	-2.32082	0.71517	-0.381335	-1.88592	-1.31173	-0.405158	-2.10951	-1.72531	-2.23953	-2.44261	-2.66536	-2.0228	-0.6267	-1.12276	-1.32636	Clostridium_X	-1.7011	0.801545	-1.77317
Arachnia	-1.72757	-1.95403	-1.76052	-0.878363	-2.53703	-1.38975	-2.28638	0.307985	-1.30728	-1.87008	-2.3804	-1.86552	-1.4905	-2.69167	-2.17324	-2.13496	-1.31642	-1.14558	-2.20665	-2.0201	-1.27635	-0.958158	-2.47707	-2.17078	-1.85608	-2.0793	-1.37052	-1.30813	-1.57516	-2.30809	-2.32082	-2.24244	-2.17373	-1.88592	-1.31173	-2.45048	-2.10951	-1.72531	-2.23953	-2.44261	-2.66536	-0.491325	-2.15818	-1.12276	-1.32636	Arachnia	-1.7011	0.851707	-1.35671
Arcicella	-1.72757	1.48907	0.12597	-2.45815	-2.53703	-1.38975	-2.28638	-2.16769	-1.30728	-1.87008	-2.3804	-1.86552	-1.4905	-2.69167	-2.17324	-2.13496	-1.31642	-1.14558	-2.20665	-2.0201	-1.27635	-0.958158	-2.47707	-2.17078	-1.85608	-2.0793	-1.37052	-1.30813	-1.57516	-2.30809	-2.32082	-2.24244	-2.17373	-1.88592	-1.31173	-2.45048	-2.10951	-1.72531	-2.23953	-2.44261	-2.66536	-2.0228	-0.639665	-1.12276	-1.32636	Arcicella	-1.70326	0.798079	-2.1678
Thioglobus_A	-1.72757	-1.95403	-1.76052	-2.45815	-2.53703	-1.38975	-2.28638	-2.16769	-1.30728	-1.87008	-2.3804	-1.86552	-1.4905	-2.69167	-0.605043	-2.13496	-1.31642	-1.14558	-2.20665	-2.0201	-1.27635	-0.958158	-2.47707	-2.17078	-1.85608	0.755119	-1.37052	-1.30813	-1.57516	-2.30809	-2.32082	-2.24244	-2.17373	-1.88592	-0.46663	-2.45048	0.0578053	-1.72531	-2.23953	-2.44261	-2.66536	-2.0228	-0.639665	-1.12276	-1.32636	Thioglobus_A	-1.70326	0.798079	-2.1678
UPXZ01	-1.72757	-1.95403	-1.76052	-2.45815	-2.53703	-1.38975	-2.28638	-2.16769	-1.30728	-1.87008	-2.3804	-1.86552	-1.4905	-2.69167	-2.17324	-2.13496	-1.31642	-1.14558	-2.20665	-2.0201	-1.27635	-0.958158	-2.47707	-0.446508	-1.85608	-1.00012	-1.37052	0.223346	-1.57516	-2.30809	-2.32082	-2.24244	-0.793516	-0.524187	-0.135637	-2.45048	-0.496728	-1.72531	-2.23953	-2.44261	-2.66536	-0.50429	-2.15818	-1.12276	-1.32636	UPXZ01	-1.70326	0.848032	-2.1678
Devriesea	-1.72757	-1.95403	-1.76052	-0.401242	-2.53703	-1.38975	-2.28638	-2.16769	-1.30728	-1.87008	-2.3804	-1.86552	-1.4905	-2.69167	-2.17324	-2.13496	-1.31642	-1.14558	-2.20665	-2.0201	-1.27635	-0.958158	-2.47707	-2.17078	-1.85608	-2.0793	-1.37052	-1.30813	-1.57516	-2.30809	-2.32082	-2.24244	-2.17373	-1.88592	-1.31173	-2.45048	-2.10951	-1.72531	-2.23953	-2.44261	-2.66536	-2.0228	-0.639665	-1.12276	-1.32636	Devriesea	-1.70326	0.798079	-1.75642
Fluviicola	-1.72757	1.90726	0.230705	0.114725	-2.53703	-1.38975	-2.28638	-2.16769	-1.30728	-1.87008	-2.3804	0.307664	-1.4905	-2.69167	-2.17324	-2.13496	-1.31642	-1.14558	-2.20665	-2.0201	-1.27635	-0.958158	-2.47707	-2.17078	-1.85608	-0.681361	-1.37052	-1.30813	-1.57516	-2.30809	-2.32082	-2.24244	-2.17373	-1.88592	-1.31173	-2.45048	-2.10951	-1.72531	-2.23953	-2.44261	-2.66536	-2.0228	-1.11679	-1.12276	-0.849242	Fluviicola	-1.70326	0.772614	-1.65323
Mycobacterium	-1.72757	1.0802	-0.530072	0.159902	-0.188728	-1.38975	-2.28638	-2.16769	-1.30728	-1.87008	-2.3804	-1.86552	-1.4905	0.337715	-2.17324	-2.13496	-1.31642	-1.14558	-2.20665	-2.0201	-1.27635	-0.958158	0.948299	-2.17078	-1.85608	-2.0793	-1.37052	-1.30813	-1.57516	-2.30809	-2.32082	0.536437	-2.17373	-1.88592	-1.31173	1.46755	-2.10951	-1.72531	-2.23953	-2.44261	-2.66536	-2.0228	-0.639665	-1.12276	-1.32636	Mycobacterium	-1.70326	0.798079	-1.17453
UBA7312	-1.72757	-1.95403	-0.169457	-2.45815	-2.53703	-1.38975	-2.28638	-2.16769	-1.30728	-1.87008	-2.3804	-1.86552	-1.4905	-2.69167	-2.17324	-2.13496	-1.31642	-1.14558	-2.20665	0.155988	-1.27635	-0.958158	-2.47707	-2.17078	-1.85608	-0.323427	-1.37052	-1.30813	-1.57516	-2.30809	-2.32082	-2.24244	-2.17373	-1.88592	-1.31173	-2.45048	-2.10951	-1.72531	-2.23953	-2.44261	-1.16021	-2.0228	-2.15818	-1.12276	-1.32636	UBA7312	-1.70549	0.570896	-2.1678
Saccharococcus	-1.72757	-1.95403	-1.76052	-2.45815	0.256058	-0.159306	0.118456	-2.16769	0.107696	-1.87008	-2.3804	-1.86552	-1.4905	-2.69167	-2.17324	-2.13496	-0.714359	-0.668456	-2.20665	-2.0201	-1.27635	-0.958158	-2.47707	-2.17078	-1.85608	-2.0793	-1.37052	-1.30813	-1.57516	-2.30809	-2.32082	-2.24244	-2.17373	-1.88592	-1.31173	-2.45048	-2.10951	-1.72531	-2.23953	-2.44261	-2.66536	-2.0228	-0.653029	-1.12276	-1.32636	Saccharococcus	-1.70549	0.794528	-0.882125
Eubacterium_S	-1.72757	-1.95403	-1.76052	-2.45815	-2.53703	-1.38975	-2.28638	-2.16769	-1.30728	-1.87008	-2.3804	-1.86552	-1.4905	-2.69167	-2.17324	-2.13496	-1.31642	-1.14558	-2.20665	-2.0201	-1.27635	-0.958158	-2.47707	-2.17078	-1.85608	-2.0793	-1.37052	-1.30813	-1.57516	-2.30809	-2.32082	-2.24244	-2.17373	-1.88592	-1.31173	-2.45048	-2.10951	-1.72531	-2.23953	-2.44261	-2.66536	-2.0228	-0.666817	-1.12276	-1.32636	Eubacterium_S	-1.70779	0.790887	-2.1678
Parabacteroides_B	-1.72757	-1.95403	-1.76052	-2.45815	-0.730853	-1.38975	-2.28638	-2.16769	-1.30728	-1.87008	-2.3804	-1.86552	-1.4905	-2.69167	-2.17324	-2.13496	-1.31642	-1.14558	-2.20665	-2.0201	-1.27635	-0.958158	1.04589	0.0467002	-1.85608	-0.90321	-1.37052	-0.463035	-1.57516	-2.30809	-2.32082	-2.24244	0.0934446	-0.655466	-1.31173	0.671735	-0.31712	-1.72531	-2.23953	-2.44261	-2.66536	-2.0228	-0.666817	-1.12276	-1.32636	Parabacteroides_B	-1.70779	0.790887	-1.80656
Vermiphilus	-1.72757	1.00549	-1.76052	0.576081	-0.730853	-1.38975	-0.299606	-2.16769	-1.30728	-1.87008	-2.3804	-1.86552	-1.4905	-2.69167	-2.17324	-2.13496	-1.31642	-1.14558	-2.20665	-2.0201	-1.27635	-0.958158	-0.786876	-2.17078	-1.85608	0.512875	-1.37052	-1.30813	-1.57516	-2.30809	0.511052	-2.24244	-2.17373	-1.88592	-1.31173	-2.45048	-2.10951	-1.72531	-2.23953	-2.44261	-2.66536	-2.0228	-0.666817	-1.12276	-1.32636	Vermiphilus	-1.70779	0.790887	-0.802364
43-108	-1.72757	-1.95403	-1.76052	-2.45815	-2.53703	-1.38975	-2.28638	-2.16769	-1.30728	-1.87008	-2.3804	-0.586769	-1.4905	-2.69167	-2.17324	-2.13496	-1.31642	-1.14558	-2.20665	-2.0201	-1.27635	-0.958158	-0.584977	-2.17078	-1.85608	-2.0793	-1.37052	-1.30813	-1.57516	-2.30809	-2.32082	-2.24244	-2.17373	-1.88592	-1.31173	-2.45048	-2.10951	-1.72531	-2.23953	-2.44261	-2.66536	-2.0228	-0.681058	-1.12276	-1.32636	43-108	-1.71016	0.78715	-2.1678
Acetobacter	-1.72757	-1.95403	-1.76052	-2.45815	-2.53703	-1.38975	-2.28638	-2.16769	-1.30728	-1.87008	-2.3804	-1.86552	-1.4905	-2.69167	-2.17324	-2.13496	-1.31642	-1.14558	-2.20665	-2.0201	-1.27635	-0.958158	-2.47707	-2.17078	-1.85608	-2.0793	-1.37052	-1.30813	-1.57516	-2.30809	-2.32082	-2.24244	-2.17373	-1.88592	-1.31173	-1.07027	-2.10951	-1.72531	-2.23953	-2.44261	-2.66536	-2.0228	-0.681058	-1.12276	-1.32636	Acetobacter	-1.71016	0.78715	-2.1678
Croceibacterium	-1.72757	-1.95403	-1.76052	-2.45815	-2.53703	-1.38975	-2.28638	-2.16769	-1.30728	-1.87008	-2.3804	-1.86552	-1.4905	-2.69167	-2.17324	-2.13496	-1.31642	-1.14558	-2.20665	-2.0201	-1.27635	-0.958158	-2.47707	-2.17078	-1.85608	-2.0793	-1.37052	-1.30813	-1.57516	-2.30809	-2.32082	-2.24244	-2.17373	-1.88592	-1.31173	-2.45048	-2.10951	-1.72531	-2.23953	-2.44261	-2.66536	-2.0228	-0.681058	-1.12276	-1.32636	Croceibacterium	-1.71016	0.78715	-2.1678
Cryomorpha	-1.72757	-1.95403	-1.76052	-2.45815	-2.53703	-1.38975	-2.28638	-2.16769	-1.30728	-1.87008	-2.3804	-1.86552	-1.4905	-2.69167	-2.17324	-2.13496	-1.31642	-1.14558	-2.20665	-2.0201	-1.27635	-0.958158	-2.47707	-2.17078	-1.85608	-0.616903	-1.37052	-1.30813	-1.57516	-2.30809	-2.32082	-2.24244	-2.17373	-1.88592	-1.31173	-2.45048	-2.10951	-1.72531	-2.23953	-2.44261	-2.66536	-0.545682	-2.15818	-1.12276	-1.32636	Cryomorpha	-1.71016	0.836416	-2.1678
Symmachiella	-1.72757	-1.95403	-1.76052	-2.45815	-2.53703	-1.38975	-2.28638	-2.16769	-1.30728	-1.87008	-2.3804	-1.86552	-1.4905	-2.69167	-2.17324	-2.13496	-1.31642	-1.14558	-2.20665	-2.0201	-1.27635	-0.958158	-2.47707	-2.17078	-1.85608	-2.0793	-1.37052	-1.30813	-1.57516	-2.30809	-2.32082	-2.24244	-2.17373	-1.88592	-1.31173	-2.45048	-2.10951	-1.72531	-2.23953	-2.44261	-2.66536	-0.545682	-2.15818	-1.12276	-1.32636	Symmachiella	-1.71016	0.836416	-2.1678
CAG-488	-1.72757	-1.95403	-1.76052	-2.45815	-0.751703	-1.38975	-2.28638	-2.16769	-1.30728	-1.87008	-2.3804	-1.86552	-1.4905	-2.69167	-2.17324	-2.13496	-1.31642	-1.14558	-2.20665	-2.0201	-1.27635	-0.958158	-2.47707	-2.17078	-1.85608	-2.0793	-1.37052	-1.30813	-1.57516	-2.30809	-2.32082	-0.619188	-2.17373	-0.655466	-1.31173	-2.45048	-2.10951	-1.72531	-2.23953	-2.44261	-2.66536	-0.545682	-2.15818	-1.12276	-1.32636	CAG-488	-1.71016	0.836416	-1.81073
GWA1-54-10	-1.72757	-1.47691	-0.362581	-0.571656	-2.53703	-1.38975	-2.28638	-2.16769	-1.30728	-1.87008	-2.3804	-1.86552	-1.4905	-2.69167	-2.17324	-2.13496	-1.31642	-1.14558	-2.20665	-2.0201	-1.27635	-0.958158	-2.47707	-2.17078	-1.85608	-2.0793	-1.37052	-1.30813	-1.57516	-2.30809	-2.32082	-2.24244	-2.17373	-1.88592	-1.31173	-2.45048	-2.10951	-1.72531	-2.23953	-2.44261	-2.66536	-2.0228	-0.681058	-1.12276	-1.32636	GWA1-54-10	-1.71016	0.78715	-1.7905
Anaerofilum	-1.72757	-1.95403	-1.76052	-2.45815	-0.0401037	-1.38975	-2.28638	-2.16769	-1.30728	-1.87008	-2.3804	-1.86552	-1.4905	-2.69167	-2.17324	-2.13496	-1.31642	-1.14558	-2.20665	-2.0201	-1.27635	-0.958158	-0.102324	-2.17078	-1.85608	-0.253227	-1.37052	-1.30813	-1.57516	-2.30809	-2.32082	0.00553613	-2.17373	-1.88592	-1.31173	-0.283163	-2.10951	-1.72531	-2.23953	-2.44261	-2.66536	-2.0228	-0.681058	-1.12276	-1.32636	Anaerofilum	-1.71016	0.78715	-1.66841
Pseudoclavibacter_A	-1.72757	1.62769	-1.76052	-2.45815	-2.53703	-1.38975	-2.28638	-2.16769	-1.30728	-1.87008	-2.3804	-1.86552	-1.4905	-2.69167	-2.17324	-2.13496	-1.31642	-1.14558	-2.20665	-2.0201	-1.27635	-0.958158	-2.47707	-2.17078	-0.337567	-2.0793	-1.37052	-1.30813	-1.57516	-2.30809	-2.32082	-2.24244	-2.17373	-1.88592	-1.31173	-2.45048	-2.10951	-1.72531	-2.23953	-2.44261	-2.66536	-2.0228	-0.695781	-1.12276	-1.32636	Pseudoclavibacter_A	-1.71261	0.783314	-2.1678
RBG-16-42-10	-1.72757	-0.999789	-1.76052	-2.45815	-2.53703	-1.38975	-2.28638	-2.16769	-1.30728	-1.87008	-2.3804	-1.86552	-1.4905	-2.69167	-2.17324	-2.13496	-1.31642	-1.14558	-2.20665	-2.0201	-1.27635	-0.958158	-2.47707	-2.17078	-1.85608	-2.0793	-1.37052	-1.30813	-1.57516	-2.30809	-2.32082	-2.24244	-2.17373	-1.88592	-1.31173	-2.45048	-2.10951	-1.72531	-2.23953	-2.44261	-2.66536	-2.0228	-0.695781	-1.12276	-1.32636	RBG-16-42-10	-1.71261	0.783314	-2.1678
Borkfalkia	-1.72757	-1.95403	-1.76052	-2.45815	-2.53703	-1.38975	-2.28638	-2.16769	-1.30728	-1.87008	-2.3804	-1.86552	-1.4905	-2.69167	-2.17324	-2.13496	-1.31642	-1.14558	-2.20665	-2.0201	-1.27635	-0.958158	-2.47707	-2.17078	-1.85608	-2.0793	-1.37052	-1.30813	-1.57516	-2.30809	-2.32082	-2.24244	-2.17373	-1.88592	-1.31173	-2.45048	-2.10951	-1.72531	-2.23953	-2.44261	-2.66536	-2.0228	-0.695781	-1.12276	-1.32636	Borkfalkia	-1.71261	0.783314	-2.1678
Turicibacter	-1.72757	-1.95403	-1.76052	-2.45815	-0.0731403	-1.38975	-2.28638	-2.16769	-1.30728	0.179135	-2.3804	0.372524	-1.4905	-1.04822	-2.17324	-2.13496	-1.31642	-1.14558	-2.20665	-2.0201	-1.27635	-0.958158	-2.47707	-2.17078	-1.85608	-0.266388	-1.37052	-1.30813	-1.57516	-2.30809	0.612163	-0.242437	-2.17373	-1.88592	-1.31173	0.618818	-2.10951	-1.72531	-2.23953	-2.44261	-2.66536	-2.0228	-0.695781	-1.12276	-1.32636	Turicibacter	-1.71261	0.783314	-1.67502
Planktophila	-1.72757	0.813124	-1.76052	0.122778	-2.53703	-1.38975	-2.28638	-2.16769	-1.30728	-1.87008	-2.3804	-1.86552	-1.4905	-2.69167	-2.17324	-2.13496	-1.31642	-0.145577	-2.20665	-2.0201	-1.27635	-0.958158	-2.47707	-2.17078	-1.85608	-2.0793	-1.37052	-1.30813	-1.57516	-2.30809	-2.32082	-2.24244	-2.17373	-1.88592	-1.31173	-2.45048	-2.10951	-1.72531	-2.23953	-2.44261	-2.66536	-2.0228	-0.695781	-1.12276	-1.32636	Planktophila	-1.71261	0.783314	-1.65161
W5053	-1.72757	-1.95403	-1.76052	-2.45815	-2.53703	-1.38975	-2.28638	-2.16769	-1.30728	-1.87008	-2.3804	-1.86552	-1.4905	-2.69167	-2.17324	-2.13496	-1.31642	-1.14558	-2.20665	-2.0201	-1.27635	-0.958158	-0.416374	-2.17078	-1.85608	-0.426089	-1.37052	-1.30813	-1.57516	-2.30809	-2.32082	-2.24244	-2.17373	-1.88592	-1.31173	-2.45048	-0.933421	-1.72531	-2.23953	-2.44261	-1.2182	-2.0228	-2.15818	-1.12276	-1.32636	W5053	-1.71515	0.560209	-2.1678
Neptuniibacter	-1.72757	-1.95403	0.188869	-2.45815	-2.53703	-1.38975	-2.28638	-2.16769	-1.30728	-1.87008	-2.3804	-1.86552	-1.4905	-2.69167	-2.17324	-2.13496	-1.31642	-1.14558	-0.826435	-2.0201	-1.27635	-0.958158	-2.47707	-2.17078	-1.85608	-2.0793	-1.37052	-1.30813	-1.57516	-2.30809	-2.32082	-2.24244	-2.17373	-1.88592	-1.31173	-2.45048	-2.10951	-1.72531	-2.23953	-2.44261	-1.2182	-2.0228	-2.15818	-1.12276	-1.32636	Neptuniibacter	-1.71515	0.560209	-2.1678
Immundisolibacter	-1.72757	-1.95403	-1.76052	-2.45815	-2.53703	-1.38975	-2.28638	-2.16769	-1.30728	-1.87008	-2.3804	-1.86552	-1.4905	-2.69167	-2.17324	-2.13496	-1.31642	-1.14558	-2.20665	-0.213923	-1.27635	-0.958158	-2.47707	-2.17078	-1.85608	-2.0793	-1.37052	-1.30813	-1.57516	-0.674623	-2.32082	-2.24244	-2.17373	-1.88592	-1.31173	-2.45048	-2.10951	-1.72531	-2.23953	-2.44261	-2.66536	-2.0228	-0.711021	-1.12276	-1.32636	Immundisolibacter	-1.71515	0.779372	-2.1678
Luteibacter	-1.72757	-1.95403	-1.76052	-2.45815	-2.53703	-1.38975	-2.28638	-2.16769	-1.30728	-1.87008	-2.3804	-1.86552	-1.4905	-2.69167	-2.17324	-2.13496	-1.31642	-1.14558	-2.20665	-2.0201	-1.27635	-0.958158	-2.47707	-2.17078	-1.85608	-2.0793	-1.37052	-1.30813	-1.57516	-2.30809	-2.32082	-2.24244	-2.17373	-1.88592	-1.31173	-2.45048	-2.10951	-1.72531	-2.23953	-2.44261	-2.66536	-2.0228	-0.711021	-1.12276	-1.32636	Luteibacter	-1.71515	0.779372	-2.1678
Paludibaculum	-1.72757	-1.95403	-1.76052	-2.45815	-2.53703	-1.38975	-2.28638	-2.16769	-1.30728	-1.87008	-2.3804	-1.86552	-1.4905	-2.69167	-2.17324	-2.13496	-1.31642	-1.14558	-2.20665	-2.0201	-1.27635	-0.958158	-2.47707	-2.17078	-1.85608	-2.0793	-1.37052	-1.30813	-1.57516	-2.30809	-2.32082	-2.24244	-2.17373	-1.88592	-1.31173	-2.45048	-2.10951	-1.72531	-2.23953	-2.44261	-2.66536	-2.0228	-0.726815	-1.12276	-1.32636	Paludibaculum	-1.71779	0.775319	-2.1678
Anaeromassilibacillus	-1.72757	-1.95403	-1.76052	-2.45815	-2.53703	-1.38975	-2.28638	-2.16769	-1.30728	-1.87008	-2.3804	-1.86552	-1.4905	-2.69167	-2.17324	-2.13496	-1.31642	-1.14558	-2.20665	-2.0201	-1.27635	-0.958158	-2.47707	-2.17078	-1.85608	-2.0793	-1.37052	-1.30813	-1.57516	-2.30809	-2.32082	-2.24244	-2.17373	-1.88592	-1.31173	-2.45048	-2.10951	-1.72531	-2.23953	-2.44261	-2.66536	-2.0228	-0.726815	-1.12276	-1.32636	Anaeromassilibacillus	-1.71779	0.775319	-2.1678
Marseille-P2935	-1.72757	-1.95403	-1.76052	-2.45815	-2.53703	-1.38975	-2.28638	-2.16769	-1.30728	-1.87008	-2.3804	-1.86552	-1.4905	-2.69167	-2.17324	-2.13496	-1.31642	-1.14558	-2.20665	-2.0201	-1.27635	-0.958158	-2.47707	-2.17078	-1.85608	-2.0793	-1.37052	-1.30813	-1.57516	-2.30809	-2.32082	-2.24244	-2.17373	-1.88592	-1.31173	-2.45048	-2.10951	-1.72531	-2.23953	-2.44261	-2.66536	-2.0228	-0.726815	-1.12276	-1.32636	Marseille-P2935	-1.71779	0.775319	-2.1678
GCA-002729875	-1.72757	-1.95403	-1.76052	-2.45815	-2.53703	-1.38975	-2.28638	-2.16769	-1.30728	-1.87008	-2.3804	-1.86552	-1.4905	-2.69167	-2.17324	-2.13496	-1.31642	-1.14558	-2.20665	-2.0201	-1.27635	-0.958158	-2.47707	-2.17078	-1.85608	-2.0793	-1.37052	-1.30813	-1.57516	-2.30809	-2.32082	-2.24244	-2.17373	-1.88592	-1.31173	-2.45048	-2.10951	-1.72531	-2.23953	-1.01125	-2.66536	-2.0228	-2.15818	-1.12276	-1.32636	GCA-002729875	-1.71779	0.662018	-2.1678
Eubacterium_G	-1.72757	-1.95403	-1.76052	-2.45815	-2.53703	-1.38975	-2.28638	-0.845467	-1.30728	-1.87008	-2.3804	-0.360372	-1.4905	-2.69167	-2.17324	-2.13496	-1.31642	-1.14558	-2.20665	-2.0201	-1.27635	-0.958158	-2.47707	-2.17078	-1.85608	-2.0793	-1.37052	-1.30813	-1.57516	-2.30809	-2.32082	-2.24244	-2.17373	-1.88592	-1.31173	-2.45048	-2.10951	-1.72531	-2.23953	-2.44261	-2.66536	-0.59144	-2.15818	-1.12276	-1.32636	Eubacterium_G	-1.71779	0.823789	-1.90336
Pseudoxanthomonas_A	-1.72757	-1.95403	-1.76052	-0.318267	-2.53703	-1.38975	-2.28638	-2.16769	-1.30728	-1.87008	-2.3804	-1.86552	-1.4905	-2.69167	-2.17324	-2.13496	-1.31642	-1.14558	-2.20665	-2.0201	-1.27635	-0.958158	-2.47707	-2.17078	-0.533862	0.22605	-1.37052	-1.30813	-1.57516	-2.30809	-0.252632	-2.24244	-2.17373	-1.88592	-1.31173	-2.45048	-2.10951	-1.72531	-2.23953	-2.44261	-2.66536	-0.59144	-2.15818	-1.12276	-1.32636	Pseudoxanthomonas_A	-1.71779	0.823789	-1.73982
VXPC01	-1.72757	-1.95403	-1.76052	-2.45815	-2.53703	-1.38975	-2.28638	-2.16769	-1.30728	-1.87008	-2.3804	-1.86552	-1.4905	-2.69167	-2.17324	-2.13496	-1.31642	-1.14558	-2.20665	-0.271915	-1.27635	-0.958158	-2.47707	-2.17078	-1.85608	-1.00012	-1.37052	-1.30813	-1.57516	-2.30809	-2.32082	-2.24244	-2.17373	-1.88592	-1.31173	-2.45048	-2.10951	-1.72531	-2.23953	-2.44261	-2.66536	-2.0228	-0.743206	-1.12276	-1.32636	VXPC01	-1.72052	0.771147	-2.1678
20-14-0-80-50-8	-1.72757	-1.95403	-0.345548	-2.45815	-2.53703	-1.38975	-2.28638	-2.16769	-1.30728	-1.87008	-2.3804	-1.86552	-1.4905	-2.69167	-2.17324	-2.13496	-1.31642	-1.14558	-2.20665	-2.0201	-1.27635	-0.958158	-2.47707	-2.17078	-1.85608	-2.0793	-1.37052	-1.30813	-1.57516	-2.30809	-2.32082	-2.24244	-2.17373	-1.88592	-1.31173	-2.45048	-2.10951	-1.72531	-2.23953	-2.44261	-2.66536	-2.0228	-0.743206	-1.12276	-1.32636	20-14-0-80-50-8	-1.72052	0.771147	-2.1678
Agreia	-1.72757	-1.95403	-1.76052	-2.45815	-2.53703	-1.38975	-2.28638	-2.16769	-1.30728	-1.87008	-2.3804	-1.86552	-1.4905	-2.69167	-2.17324	-2.13496	-1.31642	-1.14558	-2.20665	-2.0201	-1.27635	-0.958158	-2.47707	-2.17078	-1.85608	-2.0793	-1.37052	-1.30813	-1.57516	-2.30809	-2.32082	-2.24244	-2.17373	-1.88592	-1.31173	-2.45048	-2.10951	-1.72531	-2.23953	-2.44261	-2.66536	-2.0228	-0.743206	-1.12276	-1.32636	Agreia	-1.72052	0.771147	-2.1678
Sideroxyarcus	-1.72757	-1.95403	-1.76052	-2.45815	-2.53703	-1.38975	-2.28638	-2.16769	-1.30728	-1.87008	-2.3804	-1.86552	-1.4905	-2.69167	-2.17324	-2.13496	-1.31642	-1.14558	-2.20665	-2.0201	-1.27635	-0.958158	-2.47707	-2.17078	-1.85608	-2.0793	-1.37052	-1.30813	-1.57516	-2.30809	-2.32082	-2.24244	-2.17373	-1.88592	-1.31173	-2.45048	-2.10951	-1.72531	-2.23953	-2.44261	-2.66536	-2.0228	-0.743206	-1.12276	-1.32636	Sideroxyarcus	-1.72052	0.771147	-2.1678
Nanogingivalis	-1.72757	-1.95403	-1.76052	-2.45815	-2.53703	-1.38975	-2.28638	-2.16769	-1.30728	-1.87008	-2.3804	-1.86552	-1.4905	-2.69167	-2.17324	-2.13496	-1.31642	-1.14558	-2.20665	-2.0201	-1.27635	-0.958158	-2.47707	-2.17078	-1.85608	-2.0793	-1.37052	-1.30813	-1.57516	-0.187518	-2.32082	-2.24244	-2.17373	-0.607162	-1.31173	-2.45048	-2.10951	-1.72531	-2.23953	-2.44261	-2.66536	-0.60783	-2.15818	-1.12276	-1.32636	Nanogingivalis	-1.72052	0.819322	-2.1678
Pseudochrobactrum	-1.72757	-1.95403	-1.76052	-2.45815	-2.53703	-1.38975	-2.28638	-2.16769	-1.30728	-1.87008	-2.3804	-1.86552	-1.4905	-2.69167	-2.17324	-2.13496	-1.31642	-1.14558	-2.20665	-2.0201	-1.27635	-0.958158	-2.47707	-2.17078	-0.814688	-2.0793	-1.37052	-0.132041	-1.57516	-2.30809	-2.32082	-2.24244	-2.17373	-1.88592	-1.31173	-2.45048	-1.10951	-1.72531	-2.23953	-2.44261	-2.66536	-0.60783	-2.15818	-1.12276	-1.32636	Pseudochrobactrum	-1.72052	0.819322	-2.1678
Salinirepens	-1.72757	-1.95403	-1.76052	-2.45815	-2.53703	-1.38975	-2.28638	-2.16769	-1.30728	-1.87008	-2.3804	-1.86552	-1.4905	-2.69167	-2.17324	-2.13496	-1.31642	-1.14558	-2.20665	-2.0201	-1.27635	-0.958158	-2.47707	-2.17078	-1.85608	-2.0793	-1.37052	-1.30813	-1.57516	-2.30809	-2.32082	-2.24244	-2.17373	-1.88592	-1.31173	-2.45048	-2.10951	-1.72531	-2.23953	-2.44261	-2.66536	-0.60783	-2.15818	-1.12276	-1.32636	Salinirepens	-1.72052	0.819322	-2.1678
Clavibacter	-1.72757	-1.95403	-1.76052	-2.45815	-2.53703	-1.38975	-2.28638	-2.16769	-1.30728	-1.87008	-2.3804	-1.86552	-1.4905	-2.69167	-0.997154	0.129854	-1.31642	-1.14558	-2.20665	-2.0201	-1.27635	-0.958158	-2.47707	-2.17078	-1.85608	-2.0793	-1.37052	-1.30813	-1.57516	-0.0456408	0.485363	-2.24244	-2.17373	-1.88592	-1.31173	-2.45048	-2.10951	-1.72531	-2.23953	-2.44261	-2.66536	-2.0228	-0.760239	-1.12276	-1.32636	Clavibacter	-1.72336	0.766849	-2.1678
UBA12115	-1.72757	-1.95403	-1.76052	-2.45815	-2.53703	-1.38975	-2.28638	-2.16769	-1.30728	-1.87008	-2.3804	-1.86552	-1.4905	-2.69167	-2.17324	-2.13496	-1.31642	-1.14558	-2.20665	-2.0201	-1.27635	-0.958158	-2.47707	-2.17078	-1.85608	-2.0793	-1.37052	-1.30813	-1.57516	-2.30809	-2.32082	-2.24244	-2.17373	-1.88592	-1.31173	-2.45048	-2.10951	-1.72531	-2.23953	-2.44261	-2.66536	-2.0228	-0.760239	-1.12276	-1.32636	UBA12115	-1.72336	0.766849	-2.1678
Citroniella	-1.72757	-1.95403	-1.76052	-2.45815	-2.53703	-0.435512	-2.28638	-2.16769	-1.30728	-1.87008	-2.3804	-1.86552	-1.4905	-2.69167	-2.17324	-2.13496	-1.31642	-1.14558	-2.20665	-2.0201	-1.27635	-0.958158	-1.2218	0.198432	-1.85608	-2.0793	-1.37052	-0.529981	-1.57516	-2.30809	-2.32082	-2.24244	0.206484	-1.88592	-1.31173	-2.45048	-0.211885	-1.72531	-2.23953	-2.44261	-2.66536	-0.624864	-2.15818	-1.12276	-1.32636	Citroniella	-1.72336	0.814712	-1.97695
Firm-08	-1.72757	-1.95403	-1.76052	-2.45815	-2.53703	-1.38975	-2.28638	-2.16769	-1.30728	-1.87008	-2.3804	-1.86552	-1.4905	-2.69167	-2.17324	-2.13496	-1.31642	-1.14558	-2.20665	-2.0201	-1.27635	-0.958158	-2.47707	-2.17078	-1.85608	-2.0793	-1.37052	-1.30813	-1.57516	-2.30809	-2.32082	-2.24244	-2.17373	-1.88592	-1.31173	-2.45048	-2.10951	-1.72531	-2.23953	-2.44261	-2.66536	-0.642592	-2.15818	-1.12276	-1.32636	Firm-08	-1.72631	0.809949	-2.1678
Haploplasma	-1.72757	-1.95403	-1.76052	-2.45815	-2.53703	-1.38975	-2.28638	-2.16769	-1.30728	-1.87008	-2.3804	-1.86552	-1.4905	-2.69167	-2.17324	-2.13496	-1.31642	-1.14558	-2.20665	-2.0201	-1.27635	-0.958158	-2.47707	-2.17078	-1.85608	-2.0793	-1.37052	-1.30813	-1.57516	-2.30809	-2.32082	-2.24244	-2.17373	-1.88592	-1.31173	-2.45048	-2.10951	-1.72531	-2.23953	-2.44261	-2.66536	-0.642592	-2.15818	-1.12276	-1.32636	Haploplasma	-1.72631	0.809949	-2.1678
Psychrosphaera	-1.72757	-1.95403	0.31866	0.00872109	-2.53703	-1.38975	-2.28638	-2.16769	-1.30728	-1.87008	-2.3804	-1.86552	-1.4905	-2.69167	-2.17324	-2.13496	-1.31642	-1.14558	-2.20665	-2.0201	-1.27635	-0.958158	-2.47707	-2.17078	-1.85608	-0.416544	-1.37052	-1.30813	-1.57516	-2.30809	-2.32082	-2.24244	-2.17373	-1.88592	-1.31173	-2.45048	-2.10951	-1.72531	-2.23953	-2.44261	-2.66536	-2.0228	-0.777968	-1.12276	-1.32636	Psychrosphaera	-1.72631	0.762417	-1.67443
Berkiella_A	-1.72757	0.82267	-0.0977633	0.426082	-0.335636	-1.38975	-2.28638	-2.16769	-1.30728	-1.87008	-2.3804	-1.86552	-1.4905	-2.69167	-2.17324	-0.7036	-1.31642	-1.14558	-2.20665	-0.033331	-1.27635	-0.958158	-2.47707	-2.17078	-1.85608	-0.221969	-1.37052	-0.831011	-1.57516	-2.30809	-2.32082	-2.24244	-2.17373	-1.88592	-1.31173	-2.45048	-2.10951	-1.72531	-2.23953	-2.44261	-2.66536	-2.0228	-0.777968	-1.12276	-1.32636	Berkiella_A	-1.72631	0.762417	-1.15067
Eisenbergiella	-1.72757	-1.95403	-1.76052	-2.45815	-2.53703	-1.38975	-2.28638	-2.16769	-1.30728	-1.87008	-2.3804	-0.586769	-1.4905	-2.69167	-2.17324	-0.0557825	-1.31642	-1.14558	-2.20665	-2.0201	-1.27635	-0.958158	-1.27295	-2.17078	-1.85608	-0.445833	-1.37052	-1.30813	-1.57516	-2.30809	-2.32082	-2.24244	-2.17373	-1.88592	-1.31173	-0.167179	-2.10951	-1.72531	-2.23953	-2.44261	-2.66536	-2.0228	-0.796451	-1.12276	-1.32636	Eisenbergiella	-1.72939	0.757842	-2.1678
Hominisplanchenecus_A	-1.72757	-1.95403	-1.76052	-2.45815	-2.53703	-1.38975	-2.28638	-2.16769	-1.30728	-1.87008	-2.3804	-1.86552	-1.4905	-2.69167	-2.17324	-2.13496	-1.31642	-1.14558	-2.20665	-2.0201	-1.27635	-0.958158	-2.47707	-2.17078	-1.85608	-2.0793	-1.37052	-1.30813	-1.57516	-2.30809	-2.32082	-2.24244	-2.17373	-1.88592	-1.31173	-2.45048	-2.10951	-1.72531	-2.23953	-2.44261	-2.66536	-2.0228	-0.796451	-1.12276	-1.32636	Hominisplanchenecus_A	-1.72939	0.757842	-2.1678
Makaraimicrobium	-1.72757	-1.95403	-1.76052	-2.45815	-2.53703	-1.38975	-2.28638	-2.16769	-1.30728	-1.87008	-2.3804	-1.86552	-1.4905	-2.69167	-2.17324	-2.13496	-1.31642	-1.14558	-2.20665	-2.0201	-1.27635	-0.958158	-2.47707	-2.17078	-1.85608	-2.0793	-1.37052	-1.30813	-1.57516	-2.30809	-2.32082	-2.24244	-2.17373	-1.88592	-1.31173	-2.45048	-2.10951	-1.72531	-2.23953	-2.44261	-2.66536	-2.0228	-0.796451	-1.12276	-1.32636	Makaraimicrobium	-1.72939	0.757842	-2.1678
Marinoscillum	-1.72757	-1.95403	0.153293	-2.45815	-2.53703	-1.38975	-2.28638	-2.16769	-1.30728	-1.87008	-2.3804	-1.86552	-1.4905	-2.69167	-2.17324	-2.13496	-1.31642	-1.14558	-2.20665	-2.0201	-1.27635	-0.958158	-2.47707	-2.17078	-1.85608	-2.0793	-1.37052	-1.30813	-1.57516	-2.30809	-2.32082	-2.24244	-2.17373	-1.88592	-1.31173	-2.45048	-2.10951	-1.72531	-2.23953	-2.44261	-2.66536	-0.661076	-2.15818	-1.12276	-1.32636	Marinoscillum	-1.72939	0.805023	-2.1678
Negativibacillus	-1.72757	-1.95403	-0.58443	-2.45815	-2.53703	-1.38975	0.136868	-2.16769	-1.30728	-1.87008	-2.3804	-1.86552	-1.4905	-0.54554	-2.17324	-2.13496	-1.31642	-1.14558	-2.20665	-2.0201	-1.27635	-0.958158	-2.47707	-2.17078	-1.85608	-2.0793	-1.37052	-1.30813	-1.57516	-2.30809	-2.32082	-2.24244	-2.17373	-1.88592	-1.31173	-2.45048	-2.10951	-1.72531	-2.23953	-2.44261	-2.66536	-2.0228	-0.796451	-1.12276	-1.32636	Negativibacillus	-1.72939	0.757842	-1.68315
Agarilytica	-1.72757	-1.95403	-1.76052	-2.45815	-2.53703	-1.38975	-2.28638	-2.16769	-1.30728	-1.87008	-2.3804	-1.86552	-1.4905	-2.69167	-2.17324	-2.13496	-1.31642	-1.14558	-2.20665	-2.0201	-1.27635	-0.958158	-2.47707	-2.17078	-1.85608	-2.0793	-1.37052	-1.30813	-1.57516	-2.30809	-2.32082	-2.24244	-2.17373	-1.88592	-1.31173	-2.45048	-2.10951	-1.72531	-2.23953	-2.44261	-2.66536	-2.0228	-0.815756	-1.12276	-1.32636	Agarilytica	-1.73261	0.753115	-2.1678
Patiriisocius	-1.72757	-1.95403	-0.313363	-2.45815	-2.53703	-1.38975	-2.28638	-2.16769	0.579214	-1.87008	-2.3804	-1.86552	-1.4905	-2.69167	-2.17324	-2.13496	-0.714359	-1.14558	-2.20665	-2.0201	-1.27635	-0.958158	-2.47707	-2.17078	-1.85608	-2.0793	-1.37052	-1.30813	-1.57516	-2.30809	-2.32082	-2.24244	-2.17373	-1.88592	-0.612758	-2.45048	-2.10951	-1.72531	-2.23953	-2.44261	-2.66536	-2.0228	-2.15818	0.219663	-1.32636	Patiriisocius	-1.73261	1.0598	-2.1678
Priestia	-1.72757	-1.95403	-1.76052	-2.45815	-2.53703	-1.38975	-2.28638	-2.16769	-1.30728	-1.87008	-2.3804	-1.86552	-1.4905	-2.69167	-2.17324	-2.13496	0.00579993	-1.14558	-2.20665	-2.0201	-1.27635	-0.958158	-2.47707	-2.17078	-0.0852288	-2.0793	-1.37052	-1.30813	-1.57516	-2.30809	-2.32082	-2.24244	-2.17373	-1.88592	-0.709668	-2.45048	-2.10951	-1.72531	-2.23953	-2.44261	-2.66536	-2.0228	-2.15818	0.219663	-1.32636	Priestia	-1.73261	1.0598	-2.1678
MED-G13	-1.72757	-1.95403	-1.76052	-2.45815	-2.53703	-1.38975	-2.28638	-2.16769	-1.30728	-1.87008	-2.3804	-1.86552	-1.4905	-2.69167	-2.17324	-2.13496	-1.31642	-1.14558	-2.20665	-2.0201	-1.27635	-0.958158	-2.47707	-2.17078	-1.85608	-2.0793	-1.37052	-1.30813	-1.57516	-2.30809	-2.32082	-2.24244	-2.17373	-1.88592	-1.31173	-2.45048	-2.10951	-1.72531	-2.23953	-2.44261	-2.66536	-0.700584	-2.15818	-1.12276	-1.32636	MED-G13	-1.73598	0.794632	-2.1678
RUG11690	-1.72757	-1.95403	-1.76052	-2.45815	-2.53703	-1.38975	-2.28638	-0.292625	-1.30728	-1.87008	-2.3804	-1.86552	-1.4905	-2.69167	-2.17324	-2.13496	-1.31642	-1.14558	-2.20665	-2.0201	-1.27635	-0.958158	0.75567	-2.17078	-1.85608	-2.0793	-1.37052	-1.30813	-1.57516	-2.30809	-2.32082	-2.24244	-2.17373	-1.88592	-1.31173	-1.30435	-2.10951	-1.72531	-2.23953	-2.44261	-2.66536	-0.700584	-2.15818	-1.12276	-1.32636	RUG11690	-1.73598	0.794632	-1.79279
CABYIR01	-1.72757	-1.95403	-0.2834	-2.45815	-2.53703	-1.38975	-2.28638	-2.16769	-1.30728	-1.87008	-2.3804	-1.86552	-1.4905	-2.69167	-0.367065	-2.13496	-1.31642	-1.14558	-2.20665	-2.0201	-1.27635	-0.958158	-2.47707	-2.17078	-1.85608	-2.0793	-1.37052	-1.30813	-1.57516	-2.30809	-2.32082	-2.24244	-2.17373	-1.88592	-1.31173	-2.45048	-2.10951	-1.72531	-2.23953	-2.44261	-1.36433	-2.0228	-2.15818	-1.12276	-1.32636	CABYIR01	-1.73951	0.536978	-2.1678
GCA-2770975	-1.72757	-0.38583	-0.915423	-2.45815	-2.53703	-1.38975	-2.28638	-2.16769	-1.30728	-1.87008	-2.3804	-1.86552	-1.4905	-2.69167	-2.17324	-2.13496	-1.31642	-1.14558	-2.20665	-2.0201	-1.27635	-0.958158	-2.47707	-2.17078	-1.85608	-2.0793	-1.37052	-1.30813	-1.57516	-2.30809	-2.32082	1.13505	-2.17373	-1.88592	-1.31173	-1.10806	-2.10951	-1.72531	-2.23953	-2.44261	-2.66536	-2.0228	-0.857149	-1.12276	-1.32636	GCA-2770975	-1.73951	0.743161	-2.1678
Seramator	-1.72757	-1.95403	-1.76052	-2.45815	-2.53703	-1.38975	-2.28638	-2.16769	-1.30728	-1.87008	-2.3804	-1.86552	-1.4905	-2.69167	-2.17324	-2.13496	-1.31642	-1.14558	-2.20665	-2.0201	-0.322108	-0.958158	-2.47707	-2.17078	-1.85608	-2.0793	-1.37052	-0.35389	-1.57516	-2.30809	-2.32082	-2.24244	-1.21948	-1.88592	-1.31173	0.665463	-2.10951	-1.72531	-2.23953	-2.44261	-2.66536	-2.0228	-0.857149	-1.12276	-1.32636	Seramator	-1.73951	0.743161	-2.1678
F23-D06	-1.72757	-1.95403	-1.76052	-2.45815	-2.53703	-1.38975	-2.28638	-2.16769	-1.30728	-1.09193	-2.3804	-1.86552	-1.4905	-2.69167	-2.17324	-2.13496	-1.31642	-1.14558	-2.20665	-2.0201	-1.27635	-0.958158	-2.47707	-0.591	-1.85608	-2.0793	-1.37052	-1.30813	-1.57516	-2.30809	-2.32082	0.394051	-0.655213	-1.88592	-1.31173	0.426891	-2.10951	-1.72531	-2.23953	-2.44261	-2.66536	-2.0228	-0.857149	-1.12276	-1.32636	F23-D06	-1.73951	0.743161	-2.1678
Clostridium_I	-1.72757	-1.95403	-1.76052	-2.45815	-2.53703	-1.38975	-2.28638	-2.16769	-1.30728	-1.87008	-2.3804	-0.403124	-1.4905	-2.69167	-2.17324	-2.13496	-1.31642	-1.14558	-2.20665	-2.0201	-1.27635	-0.958158	-2.47707	-2.17078	-1.85608	-2.0793	-1.37052	-1.30813	-1.57516	-2.30809	-2.32082	-2.24244	-2.17373	-1.88592	-1.31173	-2.45048	-2.10951	-1.72531	-2.23953	-2.44261	-2.66536	-2.0228	-0.857149	-1.12276	-1.32636	Clostridium_I	-1.73951	0.743161	-2.1678
Sulfurospirillum_A	-1.72757	-1.95403	-1.76052	-2.45815	-2.53703	-1.38975	-2.28638	-2.16769	-1.30728	-1.87008	-2.3804	-1.86552	-1.4905	-2.69167	-2.17324	-2.13496	-1.31642	-1.14558	-2.20665	-2.0201	-1.27635	-0.958158	-2.47707	-2.17078	-1.85608	-2.0793	-1.37052	-1.30813	-1.57516	-2.30809	-2.32082	-2.24244	-2.17373	-1.88592	-1.31173	-2.45048	-2.10951	-1.72531	-2.23953	-2.44261	-2.66536	-2.0228	-0.879426	-1.12276	-1.32636	Sulfurospirillum_A	-1.74322	0.737908	-2.1678
GCA-002708715	-1.72757	-1.95403	0.781058	-2.45815	-2.53703	-1.38975	-2.28638	-2.16769	-1.30728	-1.87008	-2.3804	-1.86552	-1.4905	-2.69167	-2.17324	-2.13496	-1.31642	-1.14558	-2.20665	0.704173	-1.27635	-0.958158	-2.47707	-1.12939	-1.85608	0.844978	-1.37052	-0.132041	-1.57516	-2.30809	-0.873659	-2.24244	-2.17373	-1.88592	-1.31173	-2.45048	-2.10951	-1.72531	-2.23953	-2.44261	-1.38661	-2.0228	-2.15818	-1.12276	-1.32636	GCA-002708715	-1.74322	0.533933	-2.1678
Amphritea	-1.72757	-1.95403	0.35675	-2.45815	-2.53703	-1.38975	-2.28638	-2.16769	-1.30728	-1.87008	-2.3804	-1.86552	-1.4905	-2.69167	-2.17324	-2.13496	-1.31642	-1.14558	-2.20665	-2.0201	-1.27635	-0.958158	-2.47707	-2.17078	-1.85608	-2.0793	-1.37052	-1.30813	-1.57516	-2.30809	-2.32082	-2.24244	-2.17373	-1.88592	-1.31173	-2.45048	-2.10951	-1.72531	-2.23953	-2.44261	-1.38661	-2.0228	-2.15818	-1.12276	-1.32636	Amphritea	-1.74322	0.533933	-2.1678
UBA9320	-1.72757	-1.95403	1.00589	-2.45815	-2.53703	-1.38975	-2.28638	-2.16769	-1.30728	-1.87008	-2.3804	-1.86552	-1.4905	-2.69167	-2.17324	-2.13496	-0.839298	-1.14558	-2.20665	-2.0201	-0.674291	-0.958158	-2.47707	-2.17078	-1.85608	0.340654	-1.37052	-1.30813	-1.57516	-2.30809	-2.32082	-2.24244	-2.17373	-1.88592	-1.31173	-2.45048	-2.10951	-1.72531	-2.23953	-2.44261	-2.66536	-0.74405	-2.15818	-1.12276	-1.32636	UBA9320	-1.74322	0.783424	-2.1678
Propionibacterium	-1.72757	-1.95403	-1.76052	-2.45815	-2.53703	-1.38975	-2.28638	-2.16769	-1.30728	-1.87008	-2.3804	-1.86552	-1.4905	-2.69167	-2.17324	-2.13496	-1.31642	-1.14558	-2.20665	-2.0201	-1.27635	-0.958158	-2.47707	-2.17078	-1.85608	-2.0793	-1.37052	-1.30813	-1.57516	-2.30809	-2.32082	-2.24244	-2.17373	-1.88592	-1.31173	-2.45048	-2.10951	-1.72531	-2.23953	-2.44261	-2.66536	-0.74405	-2.15818	-1.12276	-1.32636	Propionibacterium	-1.74322	0.783424	-2.1678
Pseudahrensia	-1.72757	-1.95403	-1.76052	-0.625638	-2.53703	-1.38975	-2.28638	-2.16769	-1.30728	-1.87008	-2.3804	-1.86552	-1.4905	-2.69167	-2.17324	-2.13496	-1.31642	-1.14558	-2.20665	-2.0201	-0.674291	-0.958158	-2.47707	-2.17078	-1.85608	-2.0793	-1.37052	-1.30813	-1.57516	-2.30809	-2.32082	-2.24244	-2.17373	-1.88592	-1.31173	-2.45048	-2.10951	-1.72531	-2.23953	-2.44261	-2.66536	-2.0228	-0.879426	-1.12276	-1.32636	Pseudahrensia	-1.74322	0.737908	-1.8013
GCA-002712045	-1.72757	-1.95403	-0.719128	0.157804	-2.53703	-1.38975	-2.28638	-2.16769	-1.30728	-1.87008	-2.3804	-1.86552	-1.4905	-2.69167	-2.17324	-2.13496	-1.31642	-1.14558	-2.20665	-0.27974	-1.27635	-0.958158	-2.47707	-2.17078	-1.85608	-2.0793	-1.37052	-1.30813	-1.57516	-2.30809	-2.32082	-2.24244	-2.17373	-1.88592	-1.31173	-2.45048	-0.54131	-1.72531	-2.23953	-2.44261	-2.66536	-0.74405	-2.15818	-1.12276	-1.32636	GCA-002712045	-1.74322	0.783424	-1.64461
Lawsonibacter	-1.72757	-1.95403	-1.76052	-2.45815	-2.53703	-1.38975	-2.28638	-2.16769	-1.30728	-1.87008	-2.3804	-1.86552	-1.4905	-2.69167	-2.17324	-2.13496	-1.31642	-1.14558	-2.20665	-2.0201	-1.27635	-0.958158	-2.47707	-2.17078	-1.85608	-0.363298	-1.37052	-1.30813	-1.57516	-2.30809	-2.32082	-2.24244	-2.17373	-1.88592	-1.31173	0.326946	-2.10951	-1.72531	-2.23953	-2.44261	-2.66536	-2.0228	-0.902907	-1.12276	-1.32636	Lawsonibacter	-1.74713	0.732453	-2.1678
UBA5216	-1.72757	0.376382	-0.269159	-2.45815	-2.53703	-1.38975	-2.28638	-2.16769	-1.30728	-1.87008	-2.3804	-1.86552	-1.4905	-2.69167	-2.17324	-2.13496	-1.31642	-1.14558	-2.20665	-0.0958235	-1.27635	-0.958158	-2.47707	-2.17078	-0.123687	-2.0793	-1.37052	-1.30813	-1.57516	-2.30809	-2.32082	-2.24244	-2.17373	-1.88592	-1.31173	-2.45048	-2.10951	-1.72531	-2.23953	-2.44261	-2.66536	-2.0228	-0.902907	-1.12276	-1.32636	UBA5216	-1.74713	0.732453	-2.1678
Sulfuricurvum	-1.72757	-1.95403	-1.76052	-2.45815	-2.53703	-1.38975	-2.28638	-2.16769	-1.30728	-1.87008	-2.3804	-1.86552	-1.4905	-2.69167	-2.17324	-2.13496	-1.31642	-1.14558	-2.20665	-2.0201	-1.27635	-0.958158	-2.47707	-2.17078	-1.85608	-2.0793	-1.37052	-1.30813	-1.57516	-2.30809	-2.32082	-2.24244	-2.17373	-1.88592	-1.31173	-2.45048	-2.10951	-1.72531	-2.23953	-2.44261	-2.66536	-2.0228	-0.902907	-1.12276	-1.32636	Sulfuricurvum	-1.74713	0.732453	-2.1678
Pseudoclavibacter_C	-1.72757	-1.95403	-1.76052	-2.45815	-2.53703	-1.38975	-2.28638	-2.16769	-1.30728	-1.87008	-2.3804	-1.86552	-1.4905	-2.69167	-2.17324	-2.13496	-1.31642	-1.14558	-2.20665	-2.0201	-1.27635	-0.958158	-2.47707	-2.17078	-1.85608	-2.0793	-1.37052	-1.30813	-1.57516	-2.30809	-2.32082	0.430584	-2.17373	-1.88592	-1.31173	-2.45048	-2.10951	-1.72531	-2.23953	-2.44261	-2.66536	-0.767531	-2.15818	-1.12276	-1.32636	Pseudoclavibacter_C	-1.74713	0.77747	-2.1678
Schnuerera	-1.72757	-1.95403	-1.76052	-2.45815	-2.53703	-1.38975	-2.28638	-2.16769	-1.30728	-1.87008	-2.3804	-1.86552	-1.4905	-2.69167	-2.17324	-2.13496	-1.31642	-1.14558	-2.20665	-2.0201	-0.799229	-0.958158	-2.47707	-2.17078	-1.85608	-2.0793	-1.37052	0.0140867	-1.57516	-2.30809	-2.32082	-0.323359	-2.17373	-1.88592	-1.31173	-2.45048	-2.10951	-1.72531	-2.23953	-2.44261	-2.66536	-0.767531	-2.15818	-1.12276	-1.32636	Schnuerera	-1.74713	0.77747	-2.1678
Marihabitans	-1.72757	-1.95403	-1.76052	-2.45815	-2.53703	-1.38975	-2.28638	-2.16769	-1.30728	-1.87008	-2.3804	-1.86552	-1.4905	-2.69167	-2.17324	-2.13496	-0.316419	-0.300479	-2.20665	-2.0201	0.170807	-0.958158	-2.47707	-2.17078	-1.85608	-2.0793	0.0918806	0.0898074	-1.57516	-2.30809	-2.32082	-2.24244	-2.17373	-1.88592	-1.31173	-2.45048	-2.10951	-1.72531	-2.23953	-2.44261	-2.66536	-2.0228	-2.15818	0.10769	-1.32636	Marihabitans	-1.75127	1.01873	-2.1678
Rheinheimera	-1.72757	-0.539058	0.497157	-2.45815	-2.53703	-1.38975	-2.28638	-2.16769	-1.30728	-1.87008	-2.3804	-1.86552	-1.4905	-2.69167	-2.17324	-2.13496	-1.31642	-1.14558	-2.20665	-2.0201	-1.27635	-0.958158	-2.47707	-2.17078	-1.85608	-0.234203	-1.37052	-1.30813	-1.57516	-2.30809	-2.32082	-2.24244	-2.17373	-1.88592	-1.31173	-2.45048	-2.10951	-1.72531	-2.23953	-2.44261	-2.66536	-2.0228	-0.92773	-1.12276	-1.32636	Rheinheimera	-1.75127	0.726778	-2.1678
SG-bin7	-1.72757	-0.0789703	0.451666	-2.45815	-2.53703	-1.38975	-2.28638	-2.16769	-1.30728	-1.87008	-2.3804	-1.86552	-1.4905	-2.69167	-2.17324	-2.13496	-1.31642	-1.14558	-2.20665	-2.0201	-1.27635	-0.958158	-2.47707	-2.17078	-1.07793	-2.0793	-1.37052	-1.30813	-1.57516	-2.30809	-2.32082	-2.24244	-2.17373	-1.88592	-1.31173	-2.45048	-2.10951	-1.72531	-2.23953	-2.44261	-2.66536	-2.0228	-0.92773	-1.12276	-1.32636	SG-bin7	-1.75127	0.726778	-2.1678
HTCC2150	-1.72757	-1.95403	0.429811	-2.45815	-2.53703	-1.38975	-2.28638	-2.16769	-1.30728	-1.87008	-2.3804	-1.86552	-1.4905	-2.69167	-2.17324	-2.13496	-1.31642	-1.14558	-2.20665	-2.0201	-1.27635	-0.958158	-2.47707	-2.17078	-1.85608	-2.0793	-1.37052	-1.30813	-1.57516	-2.30809	-2.32082	-2.24244	-2.17373	-1.88592	-1.31173	-2.45048	-2.10951	-1.72531	-2.23953	-2.44261	-2.66536	-2.0228	-0.92773	-1.12276	-1.32636	HTCC2150	-1.75127	0.726778	-2.1678
Halomonas	-1.72757	-1.95403	-1.76052	-2.45815	-2.53703	-1.38975	-2.28638	-2.16769	-1.30728	-1.87008	-2.3804	-1.86552	-1.4905	-2.69167	-2.17324	-2.13496	-1.31642	-1.14558	-2.20665	-2.0201	-1.27635	-0.958158	-2.47707	-2.17078	-1.85608	-2.0793	-1.37052	-1.30813	-1.57516	-2.30809	-2.32082	-0.391179	-2.17373	-1.40879	-1.31173	-2.45048	-2.10951	-1.72531	-2.23953	-2.44261	-2.66536	-2.0228	-0.92773	-1.12276	-1.32636	Halomonas	-1.75127	0.726778	-2.1678
Enterenecus	-1.72757	-1.95403	-1.76052	-2.45815	-2.53703	-1.38975	-2.28638	-2.16769	-1.30728	-1.87008	-2.3804	-1.86552	-1.4905	-2.69167	-2.17324	-2.13496	-1.31642	-1.14558	-2.20665	-2.0201	-1.27635	-0.958158	-2.47707	-2.17078	-1.85608	-2.0793	-1.37052	-1.30813	-1.57516	-2.30809	-2.32082	-2.24244	-2.17373	-1.88592	-0.834607	-2.45048	-1.06812	-1.72531	-2.23953	-2.44261	-2.66536	-2.0228	-0.92773	-1.12276	-1.32636	Enterenecus	-1.75127	0.726778	-2.1678
Phycicoccus_A	-1.72757	-1.95403	-1.76052	-2.45815	-2.53703	-1.38975	-2.28638	-2.16769	-1.30728	-1.87008	-2.3804	-1.86552	-1.4905	-2.69167	-2.17324	-2.13496	-1.31642	-1.14558	-2.20665	-2.0201	-1.27635	-0.958158	-2.47707	-2.17078	-1.85608	-2.0793	-1.37052	-1.30813	-1.57516	-2.30809	-2.32082	-2.24244	-2.17373	-1.88592	-1.31173	-2.45048	-2.10951	-1.72531	-2.23953	-1.21216	-2.66536	-2.0228	-2.15818	-1.12276	-1.32636	Phycicoccus_A	-1.75127	0.623068	-2.1678
Peptoniphilus_A	0.085339	-0.0847999	-1.76052	-0.966785	-2.53703	-1.38975	-0.341895	-2.16769	-1.30728	-1.87008	-2.3804	0.656922	-1.4905	-2.69167	-2.17324	-1.43599	-1.31642	-1.14558	-2.20665	-2.0201	-1.27635	-0.958158	0.117321	-2.17078	-1.85608	0.318639	-1.37052	-1.30813	-1.57516	-2.30809	-2.32082	0.782049	-0.872697	-0.380765	-1.31173	0.826441	0.0636742	-1.72531	-2.23953	-2.44261	-2.66536	-2.0228	-0.92773	-1.12276	-1.32636	Peptoniphilus_A	-1.75127	0.726778	-1.48063
AAA164-E04	-1.72757	-1.95403	-0.915423	-2.45815	-2.53703	-1.38975	-2.28638	-2.16769	-1.30728	-1.87008	-2.3804	-1.86552	-1.4905	-2.69167	-0.668095	-2.13496	-1.31642	-1.14558	-2.20665	-2.0201	-1.27635	-0.958158	-2.47707	-2.17078	-1.85608	-1.17621	-1.37052	-1.30813	-1.57516	-2.30809	-2.32082	-2.24244	-2.17373	-1.88592	-1.31173	-2.45048	-1.10951	-1.72531	-2.23953	-2.44261	-2.66536	-0.818684	-2.15818	-1.12276	-1.32636	AAA164-E04	-1.75566	0.764756	-2.1678
Mailhella	-1.72757	-0.807904	-1.76052	-2.45815	-2.53703	-1.38975	-2.28638	-2.16769	-1.30728	-1.87008	-2.3804	-1.86552	-1.4905	-2.69167	-2.17324	-2.13496	-1.31642	-1.14558	-2.20665	-2.0201	-1.27635	-0.958158	-2.47707	-2.17078	-1.85608	-2.0793	-1.37052	-1.30813	-1.57516	-2.30809	-2.32082	-2.24244	-2.17373	-1.88592	-1.31173	-2.45048	-2.10951	-1.72531	-0.984254	-2.44261	-2.66536	-0.818684	-2.15818	-1.12276	-1.32636	Mailhella	-1.75566	0.764756	-2.1678
Rhizobium_C	-1.72757	-0.281934	-1.76052	0.285363	-2.53703	-1.38975	-2.28638	-2.16769	-1.30728	-1.87008	-2.3804	-1.86552	-1.4905	-2.69167	-2.17324	-2.13496	-1.31642	-1.14558	-2.20665	-0.139289	-1.27635	-0.958158	-2.47707	-2.17078	-1.85608	-2.0793	-1.37052	-1.30813	-1.57516	-2.30809	-2.32082	-2.24244	-2.17373	-1.18695	-1.31173	-2.45048	-2.10951	-1.72531	-2.23953	-2.44261	-2.66536	-0.818684	-2.15818	-1.12276	-1.32636	Rhizobium_C	-1.75566	0.764756	-1.6191
GWF2-32-72	-1.72757	-1.95403	-1.76052	0.171263	-2.53703	-1.38975	-2.28638	-2.16769	-1.30728	-1.87008	-2.3804	-1.86552	-1.4905	-2.69167	-2.17324	-2.13496	-1.31642	-1.14558	-2.20665	-2.0201	-1.27635	-0.958158	-2.47707	-2.17078	-1.85608	0.574875	-1.37052	-1.30813	-1.57516	-2.30809	-2.32082	-2.24244	-2.17373	-1.88592	-1.31173	-2.45048	-2.10951	-1.72531	-2.23953	-2.44261	-2.66536	-2.0228	-0.954059	-1.12276	-1.32636	GWF2-32-72	-1.75566	0.720867	-1.64192
Enterococcus_D	-1.72757	-1.95403	-1.76052	-2.45815	-2.53703	-1.38975	0.378265	-2.16769	-1.30728	-1.87008	-2.3804	-1.86552	-1.4905	-2.69167	-2.17324	-2.13496	0.00579993	-1.14558	-2.20665	-2.0201	-1.27635	-0.180007	-0.579445	-2.17078	-1.85608	-2.0793	0.282695	-1.30813	-1.57516	-2.30809	-2.32082	-2.24244	-2.17373	-1.88592	-1.31173	-2.45048	-2.10951	-1.72531	-2.23953	-2.44261	-2.66536	-2.0228	-0.954059	-1.12276	-1.32636	Enterococcus_D	-1.75566	0.720867	-1.63487
UBA3939	-1.72757	-0.912639	-1.76052	-2.45815	-2.53703	-1.38975	-2.28638	-2.16769	-1.30728	-1.87008	-2.3804	-1.86552	-1.4905	-2.69167	-2.17324	-2.13496	-1.31642	-1.14558	-2.20665	-2.0201	-1.27635	-0.958158	-2.47707	-2.17078	-1.85608	-2.0793	-1.37052	-1.30813	-1.57516	-2.30809	-2.32082	-2.24244	-2.17373	-1.88592	-1.31173	-2.45048	-2.10951	-1.72531	-2.23953	-2.44261	-2.66536	-0.846712	-2.15818	-1.12276	-1.32636	UBA3939	-1.76033	0.757944	-2.1678
UBA4655	-1.72757	-1.95403	-1.76052	-2.45815	-2.53703	-1.38975	-2.28638	-2.16769	-1.30728	-1.87008	-2.3804	-1.86552	-1.4905	-2.69167	-2.17324	-2.13496	-1.31642	-1.14558	-2.20665	-2.0201	-1.27635	-0.958158	-2.47707	-2.17078	-1.85608	-2.0793	-1.37052	-1.30813	-1.57516	-2.30809	-2.32082	-2.24244	-2.17373	-1.88592	-1.31173	-2.45048	-2.10951	-1.72531	-2.23953	-2.44261	-1.48927	-2.0228	-2.15818	-1.12276	-1.32636	UBA4655	-1.76033	0.521725	-2.1678
Neobacillus	-1.72757	-1.95403	-1.76052	-2.45815	-2.53703	-1.38975	-0.252954	-2.16769	-1.30728	-1.87008	-2.3804	-0.263462	-1.4905	-2.69167	-2.17324	-2.13496	-1.31642	-1.14558	-2.20665	-2.0201	-1.27635	-0.958158	-2.47707	-2.17078	-1.85608	-2.0793	-1.37052	-1.30813	-1.57516	-0.927881	-2.32082	-2.24244	-2.17373	-1.88592	-1.31173	-2.45048	-2.10951	-1.72531	-2.23953	-2.44261	-2.66536	-0.846712	-2.15818	-1.12276	-1.32636	Neobacillus	-1.76033	0.757944	-1.76111
Sphingomonas_O	-1.72757	0.182689	-0.806279	-2.45815	-2.53703	-1.38975	-2.28638	-2.16769	-1.30728	-1.87008	-2.3804	-1.86552	-1.4905	-2.69167	-2.17324	-2.13496	-1.31642	-1.14558	-2.20665	-2.0201	-1.27635	-0.958158	-0.897288	-2.17078	-1.85608	-2.0793	-1.37052	-1.30813	-1.57516	-2.30809	-2.32082	-2.24244	-2.17373	-1.88592	-1.31173	-2.45048	-2.10951	-1.72531	-2.23953	-2.44261	-2.66536	-2.0228	-0.982088	-1.12276	-1.32636	Sphingomonas_O	-1.76033	0.714698	-2.1678
CACXMZ01	-1.72757	-1.95403	-1.76052	-2.45815	-2.53703	-1.38975	-2.28638	-2.16769	-1.30728	-1.87008	-2.3804	-1.86552	-1.4905	-2.69167	-2.17324	-2.13496	-1.31642	-1.14558	-2.20665	-2.0201	-1.27635	-0.958158	-2.47707	-2.17078	-1.85608	-2.0793	-1.37052	-1.30813	-1.57516	-2.30809	-2.32082	-2.24244	-2.17373	-1.88592	-1.31173	-2.45048	-2.10951	-1.72531	-2.23953	-2.44261	-2.66536	-2.0228	-0.982088	-1.12276	-1.32636	CACXMZ01	-1.76033	0.714698	-2.1678
Propionicimonas	-1.72757	-1.95403	-1.76052	-0.256749	-2.53703	-1.38975	-2.28638	-2.16769	-1.30728	-1.87008	-2.3804	-1.86552	-1.4905	-2.69167	-2.17324	-2.13496	-1.31642	-1.14558	-2.20665	-2.0201	-1.27635	-0.958158	-2.47707	-2.17078	-1.85608	-2.0793	-1.37052	-1.30813	-1.57516	-2.30809	-2.32082	-2.24244	-2.17373	-1.88592	-1.31173	-2.45048	-2.10951	-1.72531	-2.23953	-2.44261	-2.66536	-2.0228	-0.982088	-1.12276	-1.32636	Propionicimonas	-1.76033	0.714698	-1.72752
Porcincola	-1.72757	-1.95403	-1.76052	-0.588915	-2.53703	-1.38975	-0.754898	-0.636207	-1.30728	-1.87008	-0.253299	-0.564492	-1.4905	-2.69167	-2.17324	-2.13496	-0.316419	-1.14558	-2.20665	-2.0201	-1.27635	-0.958158	-2.47707	-2.17078	-1.85608	-0.560788	-1.37052	-1.30813	-1.57516	-2.30809	-2.32082	-0.674235	-2.17373	-1.88592	-1.31173	-2.45048	-2.10951	-1.72531	-2.23953	-2.44261	-2.66536	-2.0228	-0.982088	-1.12276	-1.32636	Porcincola	-1.76033	0.714698	-1.18136
Olsenella_H	-1.72757	-1.95403	-1.76052	-2.45815	-2.53703	-1.38975	-2.28638	-2.16769	-1.30728	-1.87008	-2.3804	-0.751579	-1.4905	-2.69167	-2.17324	-2.13496	-1.31642	-1.14558	-2.20665	-2.0201	-1.27635	-0.958158	-2.47707	-2.17078	-1.85608	-2.0793	-1.37052	-1.30813	-1.57516	-2.30809	-2.32082	-2.24244	-2.17373	-1.88592	-1.31173	-2.45048	-2.10951	-1.72531	-2.23953	-2.44261	-2.66536	-0.876676	-2.15818	-1.12276	-1.32636	Olsenella_H	-1.76533	0.750785	-2.1678
Palsa-89	-1.72757	-1.95403	0.907865	-2.45815	-2.53703	-1.38975	-2.28638	-2.16769	-1.30728	-1.87008	-2.3804	-1.86552	-1.4905	-2.69167	-2.17324	-2.13496	-1.31642	-1.14558	-2.20665	-2.0201	-1.27635	-0.958158	-2.47707	-2.17078	-1.85608	-2.0793	-1.37052	-1.30813	-1.57516	-2.30809	-2.32082	-2.24244	-2.17373	-1.88592	-1.31173	-2.45048	-2.10951	-1.72531	-2.23953	-2.44261	-2.66536	-2.0228	-1.04424	-1.12276	-1.32636	Palsa-89	-1.77069	0.701491	-2.1678
Onthocola_B	-1.72757	-1.95403	-1.76052	-2.45815	-2.53703	-1.38975	-2.28638	-2.16769	-1.30728	-1.87008	-2.3804	-1.86552	-1.4905	-2.69167	-2.17324	-2.13496	-1.31642	-1.14558	-2.20665	-2.0201	-1.27635	-0.958158	-1.09686	-2.17078	-1.85608	-1.00012	-1.37052	-1.30813	-1.57516	-2.30809	-2.32082	-2.24244	-2.17373	-1.88592	-1.31173	-2.45048	-2.10951	-1.72531	-2.23953	-2.44261	-2.66536	-2.0228	-1.04424	-1.12276	-1.32636	Onthocola_B	-1.77069	0.701491	-2.1678
Spirosoma	-1.72757	-1.95403	-1.76052	-2.45815	-2.53703	-1.38975	-2.28638	-2.16769	-1.30728	-1.87008	-2.3804	-0.29732	-1.4905	-2.69167	-0.529792	-2.13496	-1.31642	-1.14558	-2.20665	-2.0201	-1.27635	-0.958158	-2.47707	-2.17078	-1.85608	-2.0793	-1.37052	-1.30813	-1.57516	-2.30809	-2.32082	-2.24244	-2.17373	-1.88592	-0.357485	-2.45048	-2.10951	-1.72531	-2.23953	-1.32867	-2.66536	-2.0228	-2.15818	-1.12276	-1.32636	Spirosoma	-1.77069	0.604444	-2.1678
Mesobacillus_A	-1.72757	-1.95403	-1.76052	-2.45815	-2.53703	-1.38975	-2.28638	-2.16769	-1.30728	-1.87008	-2.3804	-1.86552	-1.4905	-2.69167	-2.17324	-2.13496	-1.31642	-1.14558	-2.20665	-2.0201	-1.27635	-0.958158	-2.47707	-2.17078	-1.85608	-2.0793	-1.37052	-1.30813	-1.57516	-2.30809	-2.32082	-2.24244	-2.17373	-1.88592	-1.31173	-2.45048	-2.10951	-1.72531	-2.23953	-2.44261	-2.66536	-0.90886	-2.15818	-1.12276	-1.32636	Mesobacillus_A	-1.77069	0.743243	-2.1678
RCC307	-1.72757	-1.95403	-1.76052	-2.45815	-2.53703	-1.38975	-2.28638	-2.16769	-1.30728	-1.87008	-2.3804	-1.86552	-1.4905	-2.69167	-2.17324	-2.13496	-1.31642	-1.14558	-2.20665	-2.0201	-1.27635	-0.958158	-2.47707	-2.17078	-1.85608	-2.0793	-1.37052	-1.30813	-1.57516	-2.30809	-2.32082	-2.24244	-2.17373	-1.88592	-1.31173	-2.45048	-2.10951	-1.72531	-2.23953	-2.44261	-2.66536	-0.90886	-2.15818	-1.12276	-1.32636	RCC307	-1.77069	0.743243	-2.1678
Eikenella	-1.72757	-1.95403	-1.76052	-2.45815	-2.53703	-1.38975	-2.28638	-0.233187	-1.30728	-1.87008	-2.3804	-1.86552	-1.4905	-2.69167	-2.17324	-2.13496	-1.31642	-1.14558	-2.20665	-1.0201	-1.27635	-0.958158	-0.596258	-2.17078	-0.148511	-2.0793	-1.37052	-1.30813	-1.57516	-2.30809	-2.32082	-2.24244	-2.17373	-1.88592	-1.31173	-1.03551	-0.747784	-1.72531	-2.23953	-2.44261	-2.66536	-0.90886	-2.15818	-1.12276	-1.32636	Eikenella	-1.77069	0.743243	-1.7809
Elizabethkingia	-1.72757	-1.95403	-1.76052	-2.45815	-2.53703	-1.38975	-0.501048	-2.16769	-1.30728	-1.87008	-2.3804	-1.86552	-1.4905	-2.69167	-2.17324	-2.13496	-1.31642	-1.14558	-2.20665	-2.0201	-1.27635	-0.958158	-0.259588	-2.17078	-1.85608	-2.0793	-1.37052	-1.30813	-1.57516	-2.30809	-2.32082	-2.24244	-2.17373	-1.88592	-1.31173	-2.45048	-2.10951	-1.72531	-0.792368	-2.44261	-2.66536	-0.943622	-2.15818	-1.12276	-1.32636	Elizabethkingia	-1.77648	0.735274	-1.81073
2-12-FULL-67-15	-1.72757	-1.95403	-0.345548	-2.45815	-2.53703	-1.38975	-2.28638	-2.16769	-1.30728	-1.87008	-2.3804	-1.86552	-1.4905	-2.69167	-2.17324	-2.13496	-1.31642	-1.14558	-2.20665	-0.4638	-1.27635	-0.958158	-2.47707	-2.17078	-1.85608	-0.560788	-1.37052	-1.30813	-1.57516	-2.30809	-0.729753	-2.24244	-2.17373	-1.88592	-1.31173	-2.45048	-2.10951	-1.72531	-2.23953	-2.44261	-2.66536	-2.0228	-1.079	-1.12276	-1.32636	2-12-FULL-67-15	-1.77648	0.694399	-2.1678
RUG11420	-1.72757	0.327002	-1.76052	-2.45815	0.358389	-1.38975	-2.28638	-2.16769	-1.30728	-1.87008	-2.3804	-1.86552	-1.4905	-2.69167	-2.17324	-2.13496	-1.31642	-1.14558	-2.20665	-2.0201	-1.27635	-0.958158	-2.47707	-2.17078	-1.85608	-2.0793	-1.37052	-1.30813	-1.57516	-2.30809	-2.32082	-2.24244	-2.17373	-1.88592	-1.31173	-2.45048	-2.10951	-1.72531	-2.23953	-2.44261	-2.66536	-2.0228	-1.079	-1.12276	-1.32636	RUG11420	-1.77648	0.694399	-1.58872
Alitiscatomonas	-1.72757	-1.95403	-1.76052	-0.0619472	-0.429823	-1.38975	-0.137158	-2.16769	-1.30728	-1.87008	-2.3804	-1.86552	-1.4905	-2.69167	-2.17324	-2.13496	-1.31642	-1.14558	-2.20665	-2.0201	-1.27635	-0.958158	-2.47707	-2.17078	-1.85608	-2.0793	-1.37052	-1.30813	-1.57516	-2.30809	-2.32082	-2.24244	-2.17373	-1.88592	-1.31173	-2.45048	-2.10951	-1.72531	-2.23953	-2.44261	-2.66536	-2.0228	-1.079	-1.12276	-1.32636	Alitiscatomonas	-1.77648	0.694399	-0.837274
Ornithinimicrobium_A	-1.72757	-1.95403	-1.76052	-2.45815	-2.53703	-1.38975	-2.28638	-2.16769	-1.30728	-1.87008	-2.3804	-1.86552	-1.4905	-2.69167	-2.17324	0.620149	-1.31642	-1.14558	-2.20665	-2.0201	-1.27635	-0.958158	-2.47707	-2.17078	-1.85608	-2.0793	-1.37052	-1.30813	-1.57516	-2.30809	-2.32082	-2.24244	-2.17373	-1.88592	-1.31173	-0.174019	-2.10951	-1.72531	-2.23953	-2.44261	-2.66536	-2.0228	-1.11679	-1.12276	-1.32636	Ornithinimicrobium_A	-1.78278	0.686939	-2.1678
UBA4132	-1.72757	0.643664	-1.76052	-2.45815	-2.53703	-1.38975	-2.28638	-2.16769	-1.30728	-1.87008	-2.3804	-1.86552	-1.4905	-2.69167	-2.17324	-2.13496	-1.31642	-1.14558	-2.20665	-2.0201	-1.27635	-0.958158	-2.47707	-2.17078	-1.85608	-2.0793	-1.37052	-1.30813	-1.57516	-2.30809	-2.32082	-2.24244	-2.17373	-1.88592	-1.31173	-2.45048	-2.10951	-1.72531	-2.23953	-2.44261	-2.66536	-2.0228	-1.11679	-1.12276	-1.32636	UBA4132	-1.78278	0.686939	-2.1678
Peredibacter	-1.72757	0.224945	-1.76052	-2.45815	-2.53703	-1.38975	-2.28638	-2.16769	-1.30728	-1.87008	-2.3804	-1.86552	-1.4905	-2.69167	-0.204762	-2.13496	-1.31642	-1.14558	-2.20665	-2.0201	-1.27635	-0.958158	-2.47707	-2.17078	-1.85608	-2.0793	-1.37052	-1.30813	-1.57516	-2.30809	-2.32082	-1.12849	-2.17373	-1.88592	-1.31173	-2.45048	-2.10951	-1.72531	-2.23953	-2.44261	-2.66536	-2.0228	-1.11679	-1.12276	-1.32636	Peredibacter	-1.78278	0.686939	-2.1678
Alkalimarinus	-1.72757	-1.95403	0.217202	-2.45815	-2.53703	-1.38975	-2.28638	-2.16769	-1.30728	-1.87008	-2.3804	-1.86552	-1.4905	-2.69167	-2.17324	-2.13496	-1.31642	-1.14558	-2.20665	-2.0201	-1.27635	-0.958158	-2.47707	-2.17078	-1.85608	-2.0793	-1.37052	-1.30813	-1.57516	-2.30809	-2.32082	-2.24244	-2.17373	-1.88592	-1.31173	-2.45048	-2.10951	-1.72531	-2.23953	-2.44261	-2.66536	-2.0228	-1.11679	-1.12276	-1.32636	Alkalimarinus	-1.78278	0.686939	-2.1678
Glaesserella	-1.72757	-1.95403	-1.76052	-2.45815	-2.53703	-1.38975	-2.28638	-2.16769	-1.30728	-1.87008	-2.3804	-1.86552	-1.4905	-2.69167	-2.17324	-2.13496	-1.31642	-1.14558	-2.20665	-2.0201	-1.27635	-0.958158	-2.47707	-2.17078	-1.85608	-2.0793	-1.37052	-1.30813	-1.57516	-2.30809	-2.32082	-2.24244	-2.17373	-1.88592	-1.31173	-1.17173	-1.03033	-1.72531	-2.23953	-2.44261	-2.66536	-2.0228	-1.11679	-1.12276	-1.32636	Glaesserella	-1.78278	0.686939	-2.1678
Pectinatus	-1.72757	-1.95403	-1.76052	-2.45815	-2.53703	-1.38975	-2.28638	-2.16769	-1.30728	-1.87008	-2.3804	-1.86552	-1.4905	-2.69167	-2.17324	-2.13496	-1.31642	-1.14558	-2.20665	-2.0201	-1.27635	-0.958158	-2.47707	-2.17078	-1.85608	-2.0793	-1.37052	-1.30813	-1.57516	-2.30809	-2.32082	-2.24244	-2.17373	-1.88592	-1.31173	-2.45048	-2.10951	-1.72531	-2.23953	-2.44261	-2.66536	-2.0228	-1.11679	-1.12276	-1.32636	Pectinatus	-1.78278	0.686939	-2.1678
Rhodanobacter	-1.72757	-1.95403	-1.76052	-2.45815	-2.53703	-1.38975	-2.28638	-2.16769	-1.30728	-1.87008	-2.3804	-1.86552	-1.4905	-2.69167	-2.17324	-2.13496	-1.31642	-1.14558	-2.20665	-2.0201	-1.27635	-0.958158	-2.47707	-2.17078	-1.85608	-2.0793	-1.37052	-1.30813	-1.57516	-2.30809	-2.32082	-2.24244	-2.17373	-1.88592	-1.31173	-2.45048	-2.10951	-1.72531	-2.23953	-2.44261	-2.66536	-2.0228	-1.11679	-1.12276	-1.32636	Rhodanobacter	-1.78278	0.686939	-2.1678
Zymobacter	-1.72757	-1.95403	-1.76052	-2.45815	-2.53703	-1.38975	-2.28638	-2.16769	-1.30728	-1.87008	-2.3804	-1.86552	-1.4905	-2.69167	-2.17324	-2.13496	-1.31642	-1.14558	-2.20665	-2.0201	-1.27635	-0.958158	-2.47707	-2.17078	-1.85608	0.132886	-1.37052	-1.30813	-1.57516	-2.30809	-2.32082	-2.24244	-2.17373	-1.88592	-1.31173	-2.45048	-2.10951	-1.72531	-2.23953	-2.44261	-2.66536	-2.0228	-1.15818	-1.12276	-1.32636	Zymobacter	-1.78968	0.679076	-2.1678
Puia	-1.72757	-0.435518	-1.76052	-2.45815	-2.53703	-1.38975	-2.28638	-2.16769	-1.30728	-1.87008	-0.76762	-1.86552	-1.4905	-2.69167	-2.17324	-2.13496	-1.31642	-1.14558	-2.20665	-2.0201	-1.27635	-0.958158	-2.47707	-2.17078	-1.85608	-2.0793	-1.37052	-1.30813	-1.57516	-2.30809	-2.32082	-2.24244	-2.17373	-1.88592	-1.31173	-2.45048	-2.10951	-1.72531	-2.23953	-2.44261	-2.66536	-2.0228	-1.15818	-1.12276	-1.32636	Puia	-1.78968	0.679076	-2.1678
LGRT01	-1.72757	-1.95403	1.74191	-2.45815	-2.53703	-1.38975	-2.28638	-2.16769	-1.30728	-1.87008	-2.3804	-1.86552	-1.4905	-2.69167	-2.17324	-2.13496	-1.31642	-1.14558	-2.20665	-0.789654	-1.27635	-0.958158	-0.522829	-0.639305	-1.85608	0.891974	-1.37052	-0.463035	-1.57516	-2.30809	-0.316496	-2.24244	-2.17373	-1.88592	-1.31173	-2.45048	-2.10951	-1.72531	-2.23953	-2.44261	-2.66536	-1.0228	-2.15818	-1.12276	-1.32636	LGRT01	-1.78968	0.71784	-2.1678
Halopseudomonas	-1.72757	-1.95403	-0.147737	-1.61305	-2.53703	-1.38975	-2.28638	-2.16769	-1.30728	-1.87008	-2.3804	-1.86552	-1.4905	-2.69167	-2.17324	-2.13496	-1.31642	-1.14558	-2.20665	-2.0201	-1.27635	-0.958158	-2.47707	-2.17078	-1.85608	-2.0793	-1.37052	-1.30813	-1.57516	-0.674623	-2.32082	-2.24244	-2.17373	-1.88592	-1.31173	-2.45048	-0.385236	-1.72531	-2.23953	-2.44261	-2.66536	-1.0228	-2.15818	-1.12276	-1.32636	Halopseudomonas	-1.78968	0.71784	-1.99878
Gilliamella	-1.72757	-1.95403	-1.76052	-2.45815	-2.53703	-1.38975	-0.515525	-2.16769	-1.30728	-1.87008	-2.3804	-1.86552	-1.4905	-2.69167	-2.17324	-2.13496	-1.31642	-1.14558	-2.20665	-2.0201	-1.27635	-0.958158	-2.47707	-2.17078	-1.85608	-2.0793	-1.37052	-1.30813	-1.57516	-2.30809	-2.32082	-2.24244	-2.17373	-1.88592	-1.31173	-2.45048	-2.10951	-1.72531	-2.23953	-2.44261	-2.66536	-2.0228	-1.15818	-1.12276	-1.32636	Gilliamella	-1.78968	0.679076	-1.81363
Aquabacterium_A	-1.72757	1.37618	-0.530072	-0.416754	-2.53703	-1.38975	-2.28638	-2.16769	0.236791	-1.87008	-2.3804	-1.86552	-1.4905	-2.69167	-2.17324	-2.13496	-1.31642	-1.14558	-2.20665	-2.0201	-1.27635	-0.958158	0.121719	-2.17078	-0.856081	-1.60218	-1.37052	-1.30813	-1.57516	-2.30809	-2.32082	1.20208	-2.17373	-1.88592	-1.31173	0.26301	-0.289968	-1.72531	-2.23953	-2.44261	-2.66536	-2.0228	-1.15818	-1.12276	-1.32636	Aquabacterium_A	-1.78968	0.679076	-1.75952
PeH17	-1.72757	-1.95403	-1.76052	-1.28206	-2.53703	-1.38975	-2.28638	-0.130259	-1.30728	-1.87008	-2.3804	-0.157952	-1.4905	-2.69167	-2.17324	-2.13496	-1.31642	-1.14558	-2.20665	-2.0201	-1.27635	-0.958158	-0.0968607	-2.17078	-1.85608	-0.308449	-1.37052	-0.029379	-1.57516	-2.30809	-2.32082	-2.24244	-2.17373	-1.88592	-1.31173	-2.45048	-2.10951	-1.72531	-2.23953	-2.44261	-2.66536	-2.0228	-1.15818	-1.12276	-1.32636	PeH17	-1.78968	0.679076	-1.5251
AG-337-I02	-1.72757	-1.95403	1.0577	-2.45815	-2.53703	-1.38975	-2.28638	-2.16769	-1.30728	-1.87008	-1.10165	-1.86552	-1.4905	-2.69167	-2.17324	-2.13496	-1.31642	-1.14558	-2.20665	-0.0157814	-1.27635	-0.958158	-2.47707	-2.17078	-1.85608	0.923728	-1.37052	-1.30813	-1.57516	-2.30809	-2.32082	-2.24244	-2.17373	-1.88592	-1.31173	-2.45048	-2.10951	-1.72531	-2.23953	-2.44261	-2.66536	-2.0228	-1.20394	-1.12276	-1.32636	AG-337-I02	-1.79731	0.670772	-2.1678
Brachymonas	-0.551483	-1.95403	-1.76052	-2.45815	-2.53703	-1.38975	-2.28638	-2.16769	-1.30728	-1.87008	-2.3804	-1.86552	-1.4905	-2.69167	-2.17324	-2.13496	-1.31642	-1.14558	-2.20665	-2.0201	-0.799229	-0.958158	-2.47707	-2.17078	-1.85608	-2.0793	-1.37052	-1.30813	-1.57516	-2.30809	-2.32082	-2.24244	-2.17373	-1.88592	-1.31173	-2.45048	-2.10951	-1.72531	-2.23953	-2.44261	-2.66536	-2.0228	-1.20394	-1.12276	-1.32636	Brachymonas	-1.79731	0.670772	-2.1678
TMED14	-1.72757	-1.95403	-0.915423	-2.45815	-2.53703	-1.38975	-2.28638	-2.16769	-1.30728	-1.87008	-2.3804	-1.86552	-1.4905	-2.69167	-2.17324	-2.13496	-1.31642	-1.14558	-2.20665	-2.0201	-1.27635	-0.958158	-2.47707	-2.17078	-1.85608	-2.0793	-1.37052	-1.30813	-1.57516	-2.30809	-2.32082	-2.24244	-2.17373	-1.88592	-1.31173	-2.45048	-2.10951	-1.72531	-2.23953	-2.44261	-2.66536	-2.0228	-1.20394	-1.12276	-1.32636	TMED14	-1.79731	0.670772	-2.1678
Waterburya	-1.72757	-1.95403	-1.76052	-2.45815	-2.53703	-1.38975	-2.28638	-2.16769	-1.30728	-1.87008	-2.3804	-1.86552	-1.4905	-2.69167	-2.17324	-2.13496	-1.31642	-1.14558	-2.20665	-2.0201	-1.27635	-0.958158	-2.47707	-2.17078	-1.85608	-2.0793	-1.37052	-1.30813	-1.57516	-2.30809	-2.32082	-2.24244	-2.17373	-1.88592	-1.31173	-2.45048	-2.10951	-1.72531	-2.23953	-2.44261	-2.66536	-2.0228	-1.20394	-1.12276	-1.32636	Waterburya	-1.79731	0.670772	-2.1678
SLQV01	-1.72757	-1.95403	-1.76052	-2.45815	-2.53703	-1.38975	-2.28638	-2.16769	-1.30728	-1.87008	-2.3804	-1.86552	-1.4905	-2.69167	-2.17324	-2.13496	-1.31642	-1.14558	-2.20665	-2.0201	-1.27635	-0.958158	-2.47707	-2.17078	-1.85608	-2.0793	-1.37052	-1.30813	-1.57516	-2.30809	-2.32082	-2.24244	-2.17373	-1.88592	-1.31173	-2.45048	-2.10951	-1.72531	-2.23953	-2.44261	-2.66536	-2.0228	-1.20394	-1.12276	-1.32636	SLQV01	-1.79731	0.670772	-2.1678
Agathobaculum	-1.72757	-1.95403	-1.76052	-2.45815	-0.50361	-1.38975	-0.460303	-2.16769	-1.30728	-1.87008	-2.3804	-1.86552	-1.4905	-2.69167	-2.17324	-2.13496	-1.31642	-1.14558	-2.20665	-2.0201	-1.27635	-0.958158	-0.472751	-2.17078	-1.85608	-2.0793	-1.37052	-1.30813	-1.57516	-2.30809	-2.32082	-2.24244	-2.17373	-1.88592	-1.31173	-2.45048	-0.246189	-1.72531	-2.23953	-2.44261	-2.66536	-2.0228	-1.20394	-1.12276	-1.32636	Agathobaculum	-1.79731	0.670772	-1.3959
UBA3537	-1.72757	-1.95403	1.78848	-2.45815	-2.53703	-1.38975	-1.08226	-2.16769	-1.30728	-1.87008	-2.3804	-1.86552	-1.4905	-2.69167	-2.17324	-2.13496	-0.714359	-1.14558	-2.20665	-0.906159	-0.577381	-0.958158	-2.47707	-0.915511	-1.85608	1.47748	-1.37052	-1.30813	-1.57516	-2.30809	-0.729753	-2.24244	-2.17373	-0.306132	-0.709668	-2.45048	-2.10951	-1.72531	-2.23953	-2.44261	-1.76227	-2.0228	-2.15818	-1.12276	-1.32636	UBA3537	-1.80583	0.504994	-1.92698
Hungatella_A	-1.72757	-1.95403	-1.76052	0.0694834	-2.53703	-1.38975	-2.28638	-2.16769	-1.30728	-1.87008	-2.3804	-1.86552	-1.4905	-2.69167	-2.17324	-2.13496	-1.31642	-1.14558	-2.20665	-2.0201	-1.27635	-0.958158	-2.47707	-2.17078	-1.85608	-2.0793	-1.37052	-0.706073	-1.57516	-2.30809	-2.32082	-2.24244	-2.17373	-1.88592	-1.31173	-2.45048	-2.10951	-1.72531	-2.23953	-2.44261	-2.66536	-2.0228	-2.15818	-0.219669	-1.32636	Hungatella_A	-1.80583	0.901255	-1.66227
39-52-133	-1.72757	-1.95403	-1.76052	-2.45815	-2.53703	-1.38975	-2.28638	-2.16769	-1.30728	-1.87008	-2.3804	-1.86552	-1.4905	-2.69167	-2.17324	-2.13496	-1.31642	-1.14558	-2.20665	-2.0201	-1.27635	-0.958158	-2.47707	-2.17078	-1.85608	-2.0793	-1.37052	-1.30813	-1.57516	-2.30809	-2.32082	-2.24244	-2.17373	-1.88592	-1.31173	-2.45048	-2.10951	-1.72531	-2.23953	-2.44261	-2.66536	-2.0228	-1.25509	-1.12276	-1.32636	39-52-133	-1.80583	0.661989	-2.1678
Palsa-1447	-1.72757	-1.95403	-1.76052	-2.45815	-2.53703	-1.38975	-2.28638	-2.16769	-1.30728	-1.87008	-2.3804	-1.86552	-1.4905	-2.69167	-2.17324	-2.13496	-1.31642	-1.14558	-2.20665	-2.0201	-1.27635	-0.958158	-2.47707	-2.17078	-1.85608	-2.0793	-1.37052	-1.30813	-1.57516	-2.30809	-2.32082	-2.24244	-2.17373	-1.88592	-1.31173	-2.45048	-2.10951	-1.72531	-2.23953	-2.44261	-2.66536	-2.0228	-1.25509	-1.12276	-1.32636	Palsa-1447	-1.80583	0.661989	-2.1678
Selenomonas_A	-1.72757	-1.95403	-1.76052	-0.694719	-2.53703	-1.38975	-2.28638	-2.16769	-1.30728	-1.87008	-2.3804	-1.86552	-1.4905	-2.69167	-2.17324	-0.792541	-1.31642	-1.14558	-2.20665	-2.0201	-1.27635	-0.958158	0.954453	-2.17078	-1.85608	-0.389105	-1.37052	-1.30813	-1.57516	-2.30809	-2.32082	-2.24244	-2.17373	-1.88592	0.311521	-2.45048	-2.10951	-1.72531	-2.23953	-2.44261	-2.66536	-2.0228	-1.25509	-1.12276	-1.32636	Selenomonas_A	-1.80583	0.661989	-1.81511
Sulfurimonas	-1.72757	-1.95403	-1.2834	-2.45815	-2.53703	-1.38975	-2.28638	-2.16769	-1.30728	-1.87008	-2.3804	-1.86552	-1.4905	-2.69167	-2.17324	-2.13496	-1.31642	-1.14558	-2.20665	-2.0201	-1.27635	-0.958158	-2.47707	-2.17078	-1.85608	-2.0793	-1.37052	-1.30813	-1.57516	-2.30809	-2.32082	-2.24244	-2.17373	-1.88592	-1.31173	-2.45048	-2.10951	-1.72531	-2.23953	-2.44261	-2.66536	-2.0228	-1.31308	-1.12276	-1.32636	Sulfurimonas	-1.8155	0.652698	-2.1678
Aphodousia	-1.72757	-1.95403	-1.76052	-2.45815	-2.53703	-1.38975	-2.28638	-2.16769	-1.30728	-1.87008	-2.3804	-1.86552	-1.4905	-2.69167	-2.17324	-2.13496	-1.31642	-1.14558	-2.20665	-2.0201	-1.27635	-0.958158	-2.47707	-2.17078	-1.85608	-2.0793	-1.37052	-1.30813	-1.57516	-2.30809	-2.32082	-2.24244	-2.17373	-1.88592	-1.31173	-2.45048	-2.10951	-1.72531	-2.23953	-2.44261	-2.66536	-2.0228	-1.31308	-1.12276	-1.32636	Aphodousia	-1.8155	0.652698	-2.1678
Oceanococcus	-1.72757	-1.95403	-1.76052	-2.45815	-2.53703	-1.38975	-2.28638	-2.16769	-1.30728	-1.87008	-2.3804	-1.86552	-1.4905	-2.69167	-2.17324	-2.13496	-1.31642	-1.14558	-2.20665	-2.0201	-1.27635	-0.958158	-2.47707	-2.17078	-1.85608	-2.0793	-1.37052	-1.30813	-1.57516	-2.30809	-2.32082	-2.24244	-2.17373	-1.88592	-1.31173	-2.45048	-2.10951	-1.72531	-2.23953	-2.44261	-1.82026	-2.0228	-2.15818	-1.12276	-1.32636	Oceanococcus	-1.8155	0.504548	-2.1678
[truncated: 1,033 more rows]
[truncated: 5 more columns]
