# Supplementary material for: Characterization of bacteria colonizing the mucosal layer of the gastrointestinal tract of Atlantic salmon farmed in a warm water region
Source: Front Microbiol. 2025 Jul 23;16:1564052. doi: 10.3389/fmicb.2025.1564052 (PMC12327903; doi:10.3389/fmicb.2025.1564052)
Supplement: Supplementary Table S2 — Genome Information. [file Table_2.xlsx]

## Sheet: MGFG summer
								RA	RA	RA	RA	RA	RA	RA	RA		HELLINGER	HELLINGER	HELLINGER	HELLINGER	HELLINGER	HELLINGER	HELLINGER	HELLINGER		LOGNORMAL	LOGNORMAL	LOGNORMAL	LOGNORMAL	LOGNORMAL	LOGNORMAL	LOGNORMAL	LOGNORMAL		WILCOXON CLR	WILCOXON CLR	WILCOXON CLR	WILCOXON CLR	WILCOXON CLR	WILCOXON CLR	WILCOXON CLR	WILCOXON CLR	CLR	CLR	CLR	CLR		DESEQ2	DESEQ2
ASV	% similarity	phylum	class	order	family	genus	species	W-high	W-low	sample size	z	p	t-test (paired)	r	Cohen's d		W-high	W-low	sample size	z	p	t-test (paired)	r	Cohen's d		W-high	W-low	sample size	z	p	t-test (paired)	r	Cohen's d		W-high	W-low	sample size	z	p	t-test (paired)	r	Cohen's d	MG ave	FG ave	MG stdev	FG stdev		W-high	W-low
ASV_hat_00001	100	Pseudomonadota	Gammaproteobacteria	Enterobacterales	Vibrionaceae	Aliivibrio	Aliivibrio finisterrensis	126	45	18	-1.76379	0.0777674	0.365939	0.415729	0.177088		132	39	18	-2.02509	0.042858	0.137856	0.477319	0.294634		128	43	18	-1.85089	0.0641854	0.315636	0.436259	0.196916		142	29	18	-2.4606	0.0138707	0.00710459	0.579968	0.562359	-0.473178	-1.37883	1.43638	1.3086		120	51
ASV_hat_00005	100	Pseudomonadota	Gammaproteobacteria	Enterobacterales	Vibrionaceae	Aliivibrio	Aliivibrio sp028765545	35	1	8	-2.38048	0.0172903	0.249331	0.841625	0.226773		35	1	8	-2.38048	0.0172903	0.0532414	0.841625	0.389726		35	1	8	-2.38048	0.0172903	0.0780243	0.841625	0.35308		32	4	8	-1.96039	0.04995	0.0601664	0.693103	0.378192	-1.48387	-1.83818	1.22663	0.853548		28	8
ASV_hat_00009	91.4	Bacteroidota	Bacteroidia	Bacteroidales	Bacteroidaceae			193	60	22	-2.15897	0.0308528	0.017285	0.460293	0.489397		195	58	22	-2.2239	0.0261554	0.0180137	0.474136	0.485905		196	57	22	-2.25636	0.0240479	0.00895318	0.481058	0.543747		172	81	22	-1.47719	0.139625	0.395294	0.314937	0.166347	-0.153041	-0.334253	1.41483	1.09736		180	73
ASV_hat_00010	95.9	Pseudomonadota	Gammaproteobacteria	Pseudomonadales_A	Endozoicomonadaceae	Sansalvadorimonas		30	6	8	-1.68034	0.0928919	0.22938	0.594089	0.236886		30	6	8	-1.68034	0.0928919	0.118091	0.594089	0.311065		30	6	8	-1.68034	0.0928919	0.12558	0.594089	0.30459		24	12	8	-0.840168	0.400814	0.347683	0.297044	0.184058	-1.56644	-1.78195	1.33869	0.903142		26	10
ASV_hat_00019	100	Pseudomonadota	Gammaproteobacteria	Enterobacterales	Aeromonadaceae	Aeromonas	Haemophilus piscium	44	1	9	-2.5471	0.0108622	0.014343	0.849033	0.505047		44	1	9	-2.5471	0.0108622	0.00718987	0.849033	0.561405		44	1	9	-2.5471	0.0108622	0.00723961	0.849033	0.560853		44	1	9	-2.5471	0.0108622	0.008287	0.849033	0.549995	-1.45933	-2.11754	1.12823	0.281439		44	1
ASV_hat_00029	99.4	Pseudomonadota	Gammaproteobacteria	Enterobacterales	Enterobacteriaceae_A	Morganella		44	11	10	-1.68184	0.0926007	0.398957	0.531843	0.165043		43	12	10	-1.57991	0.114128	0.160987	0.49961	0.277688		43	12	10	-1.57991	0.114128	0.194773	0.49961	0.256134		43	12	10	-1.57991	0.114128	0.0994351	0.49961	0.328824	-1.57	-1.94917	0.953742	0.65879		38	17
ASV_hat_00030	100	Actinomycetota	Actinomycetes	Mycobacteriales	Mycobacteriaceae	Lawsonella		52.5	2.5	10	-2.54824	0.0108269	0.0622024	0.805823	0.375023		52.5	2.5	10	-2.54824	0.0108269	0.0153604	0.805823	0.499322		52.5	2.5	10	-2.54824	0.0108269	0.0208561	0.805823	0.473429		51.5	3.5	10	-2.44631	0.0144328	0.00939153	0.77359	0.53987	-1.32496	-2.03987	1.26187	0.477861		51	4
ASV_hat_00033	100	Bacillota	Bacilli_A	Lactobacillales	Lactobacillaceae	Weissella	Weissella confusa	97.5	92.5	19	-0.100605	0.919864	0.888145	0.0230805	-0.0273353		98.5	91.5	19	-0.140848	0.88799	0.703408	0.0323127	-0.0740831		96.5	93.5	19	-0.0603633	0.951866	0.920748	0.0138483	-0.019334		105.5	84.5	19	-0.422543	0.672629	0.484539	0.096938	-0.136477	-1.02975	-0.827776	1.23338	1.16654		152	58
ASV_hat_00037	100	Bacteroidota	Bacteroidia	Flavobacteriales_B	Flavobacteriaceae	Flavobacterium	Flavobacterium keumense	22	14	8	-0.560112	0.575403	0.971965	0.19803	0.00682874		24	12	8	-0.840168	0.400814	0.552489	0.297044	0.115825		22	14	8	-0.560112	0.575403	0.753487	0.19803	0.0610807		27	9	8	-1.26025	0.207578	0.163243	0.445566	0.276142	-1.62094	-1.95755	0.984428	0.777186		21	15
ASV_hat_00038	99.6	Bacteroidota	Bacteroidia	Flavobacteriales_B	Flavobacteriaceae	Myroides	Myroides phaeus	153	37	19	-2.33405	0.0195933	0.0344429	0.535467	0.429558		145	45	19	-2.01211	0.0442084	0.0288214	0.461609	0.445362		153	37	19	-2.33405	0.0195933	0.0197925	0.535467	0.477902		136	54	19	-1.64993	0.0989574	0.124617	0.37852	0.305405	-0.73349	-1.22174	1.36184	1.10288		142	48
ASV_hat_00040	100	Pseudomonadota	Gammaproteobacteria	Enterobacterales	Vibrionaceae	Aliivibrio	Aliivibrio sp028765575	19	9	7	-0.845154	0.398025	0.543738	0.319438	0.118405		19	9	7	-0.845154	0.398025	0.353313	0.319438	0.181883		19	9	7	-0.845154	0.398025	0.368947	0.319438	0.175962		19	9	7	-0.845154	0.398025	0.27614	0.319438	0.214084	-1.70352	-1.98166	1.00966	0.695579		17	11
ASV_hat_00044	100	Bacteroidota	Bacteroidia	Bacteroidales	Bacteroidaceae	Bacteroides	Bacteroides neonati	94	26	15	-1.93107	0.0534744	0.169457	0.4986	-0.271971		97	23	15	-2.10146	0.0356007	0.0322138	0.542594	-0.435523		95	25	15	-1.98787	0.0468265	0.0796369	0.513265	-0.351066		102	18	15	-2.38544	0.0170587	0.0108069	0.615918	-0.528425	-1.76881	-1.21362	0.792437	0.973253		106	14
ASV_hat_00060	100	Pseudomonadota	Gammaproteobacteria	Enterobacterales	Aeromonadaceae	Aeromonas	Aeromonas allosaccharophila	100	71	18	-0.63148	0.527727	0.666875	0.148841	-0.0837902		111	60	18	-1.11053	0.266769	0.207418	0.261755	-0.248818		102	69	18	-0.718581	0.472399	0.424495	0.169371	-0.156156		119	52	18	-1.45894	0.144582	0.0809771	0.343875	-0.349419	-1.39137	-0.967527	1.05792	1.03292		141	30
ASV_hat_00061	93.8	Bacteroidota	Bacteroidia	Bacteroidales	Bacteroidaceae	Bacteroides		122	31	17	-2.15388	0.0312493	0.042996	0.522394	-0.409502		127	26	17	-2.39057	0.016822	0.0205852	0.579799	-0.474548		122	31	17	-2.15388	0.0312493	0.0231762	0.522394	-0.464359		127	26	17	-2.39057	0.016822	0.0263758	0.579799	-0.453132	-1.68435	-1.05725	0.850614	1.11588		140	13
ASV_hat_00064	100	Pseudomonadota	Alphaproteobacteria	Pelagibacterales	Pelagibacteraceae	Pelagibacter	Pelagibacter ubique	299	1	24	-4.25714	2.07056e-05	5.60162e-05	0.868986	0.925		299	1	24	-4.25714	2.07056e-05	7.34684e-09	0.868986	1.61253		299	1	24	-4.25714	2.07056e-05	5.54776e-07	0.868986	1.26717		299	1	24	-4.25714	2.07056e-05	5.66997e-09	0.868986	1.63434	0.210964	-1.61011	0.934288	0.924695		293	7
ASV_hat_00069	100	Pseudomonadota	Gammaproteobacteria	Enterobacterales	Shewanellaceae	Shewanella	Shewanella baltica	87	33	15	-1.5335	0.125153	0.0577306	0.395947	0.382109		83	37	15	-1.30631	0.191446	0.151325	0.337288	0.284511		86	34	15	-1.4767	0.139756	0.0628461	0.381282	0.37404		69	51	15	-0.511166	0.609235	0.699659	0.131982	0.0750698	-1.33894	-1.4492	1.23295	0.908508		89	31
ASV_hat_00072	100	Pseudomonadota	Gammaproteobacteria	Enterobacterales	Aeromonadaceae	Aeromonas	Aeromonas hydrophila	54.5	23.5	12	-1.21592	0.224015	0.133583	0.351006	0.298014		52.5	25.5	12	-1.05903	0.289587	0.188704	0.305715	0.259776		53.5	24.5	12	-1.13747	0.25534	0.14229	0.32836	0.291216		51.5	26.5	12	-0.980581	0.3268	0.354869	0.283069	0.181286	-1.55291	-1.78099	1.01612	0.753031		47	31
ASV_hat_00076	99.4	Bacteroidota	Bacteroidia	Bacteroidales	Bacteroidaceae	Bacteroides		59	32	13	-0.943456	0.345448	0.267514	0.261668	0.218065		51	40	13	-0.384371	0.700703	0.686043	0.106605	0.0786713		55	36	13	-0.663914	0.506746	0.413113	0.184137	0.160074		46	45	13	-0.0349428	0.972125	0.795685	0.0096914	-0.0503466	-1.5759	-1.52409	0.95449	0.869779		46	45
ASV_hat_00079	100	Pseudomonadota	Gammaproteobacteria	Pseudomonadales_A	Moraxellaceae	Psychrobacter	Psychrobacter pulmonis	99	91	19	-0.160969	0.872118	0.201008	0.0369288	0.252482		96	94	19	-0.0402422	0.9679	0.674143	0.00923219	0.0818422		100	90	19	-0.201211	0.840534	0.303822	0.0461609	0.201884		107	83	19	-0.482906	0.629162	0.560325	0.110786	-0.113533	-1.1975	-1.05487	1.15264	0.985071		96	94
ASV_hat_00085	100	Pseudomonadota	Gammaproteobacteria	Pseudomonadales_A	Moraxellaceae	Acinetobacter		32	13	9	-1.12546	0.260393	0.217369	0.375154	0.243299		31	14	9	-1.00699	0.313938	0.35345	0.335664	0.18183		31	14	9	-1.00699	0.313938	0.274096	0.335664	0.215019		31	14	9	-1.00699	0.313938	0.522404	0.335664	0.124787	-1.68783	-1.82351	0.925806	0.749281		23	22
ASV_hat_00087	98.1	Pseudomonadota	Gammaproteobacteria	Pseudomonadales_A	Moraxellaceae	Acinetobacter		43	2	9	-2.42863	0.015156	0.0151345	0.809543	0.500562		43	2	9	-2.42863	0.015156	0.0115428	0.809543	0.523022		43	2	9	-2.42863	0.015156	0.0107528	0.809543	0.528836		42	3	9	-2.31016	0.0208793	0.0199146	0.770054	0.477378	-1.44801	-2.01192	1.14608	0.575759		39.5	5.5
ASV_hat_00088	100	Pseudomonadota	Gammaproteobacteria	Enterobacterales	Aeromonadaceae	Aeromonas	Aeromonas veronii	66	39	14	-0.847483	0.396726	0.274595	0.226499	-0.214791		72	33	14	-1.22414	0.220899	0.207404	0.327166	-0.248826		69	36	14	-1.03581	0.30029	0.246679	0.276832	-0.228082		72	33	14	-1.22414	0.220899	0.181489	0.327166	-0.264227	-1.83938	-1.52148	0.722712	0.883054		78	27
ASV_hat_00100	99.8	Bacteroidota	Bacteroidia	Flavobacteriales_B	Flavobacteriaceae	Flavobacterium	Flavobacterium keumense	15	13	7	-0.169031	0.865772	0.628878	0.0638877	-0.0941255		15	13	7	-0.169031	0.865772	0.869359	0.0638877	-0.0319669		15	13	7	-0.169031	0.865772	0.791705	0.0638877	-0.0513514		15	13	7	-0.169031	0.865772	0.892443	0.0638877	0.026278	-1.8853	-1.91459	0.719568	0.755824		16	12
ASV_hat_00102	100	Pseudomonadota	Alphaproteobacteria	Rhodobacterales	Rhodobacteraceae	Amylibacter	Amylibacter sp000153745	200.5	9.5	20	-3.56527	0.000363482	0.00915861	0.797219	0.541908		200.5	9.5	20	-3.56527	0.000363482	0.000196716	0.797219	0.83337		200.5	9.5	20	-3.56527	0.000363482	0.0011016	0.797219	0.706094		199.5	10.5	20	-3.52794	0.000418811	3.27771e-05	0.788871	0.96407	-0.703284	-2.01288	1.1361	0.480712		190	20
ASV_hat_00103	100	Actinomycetota	Actinomycetes	Actinomycetales	Microbacteriaceae	Rhodoglobus	Salinibacterium amurskyense	24	12	8	-0.840168	0.400814	0.169116	0.297044	-0.272196		24	12	8	-0.840168	0.400814	0.252479	0.297044	-0.225233		24	12	8	-0.840168	0.400814	0.187692	0.297044	-0.260393		24	12	8	-0.840168	0.400814	0.639249	0.297044	-0.091278	-1.82287	-1.67489	0.874569	1.22618		26	10
ASV_hat_00105	94.3	Verrucomicrobiota	Verrucomicrobiae	Verrucomicrobiales	Verrucomicrobiaceae	VFKE01		53	13	11	-1.77822	0.0753682	0.231319	0.536153	0.235875		55	11	11	-1.95604	0.0504606	0.0857379	0.589768	0.343752		53	13	11	-1.77822	0.0753682	0.142513	0.536153	0.291047		54	12	11	-1.86713	0.0618838	0.0346005	0.56296	0.42915	-1.43207	-1.92745	1.01832	0.712194		48	18
ASV_hat_00114	100	Pseudomonadota	Gammaproteobacteria	SAR86	D2472	SCGC-AAA076-P13	SCGC-AAA076-P13 sp000385055	230	1	21	-3.97975	6.89875e-05	0.00182221	0.868453	0.668142		230	1	21	-3.97975	6.89875e-05	5.27047e-06	0.868453	1.09816		230	1	21	-3.97975	6.89875e-05	0.000134573	0.868453	0.861106		230	1	21	-3.97975	6.89875e-05	4.04722e-08	0.868453	1.4723	0.0125226	-1.9412	1.28496	0.577134		230	1
ASV_hat_00119	100	Pseudomonadota	Gammaproteobacteria	Pseudomonadales_A	Pseudomonadaceae	Pseudomonas_E	Pseudomonas_E taetrolens	15	13	7	-0.169031	0.865772	0.591224	0.0638877	0.104651		15	13	7	-0.169031	0.865772	0.905054	0.0638877	0.0231803		15	13	7	-0.169031	0.865772	0.804571	0.0638877	0.0481077		15	13	7	-0.169031	0.865772	0.859719	0.0638877	-0.0343511	-1.9092	-1.88242	0.655937	0.624993		15	13
ASV_hat_00128	100	Pseudomonadota	Gammaproteobacteria	Enterobacterales	Enterobacteriaceae_A	Escherichia	Shigella sonnei	15	13	7	-0.169031	0.865772	0.727971	0.0638877	-0.0676656		14	14	7	0	1	0.989547	0	-0.0025457		14	14	7	0	1	0.976409	0	-0.00574597		15	13	7	-0.169031	0.865772	0.874199	0.0638877	0.0307719	-1.77638	-1.81739	0.972266	0.923704		14	14
ASV_hat_00140	100	Pseudomonadota	Gammaproteobacteria	PS1	Thioglobaceae	Pseudothioglobus		176	14	19	-3.25962	0.00111563	0.00546528	0.747807	0.583212		180	10	19	-3.42059	0.000624865	0.00042885	0.784736	0.776166		178	12	19	-3.3401	0.000837479	0.00143791	0.766272	0.686063		179	11	19	-3.38034	0.000723953	0.000184073	0.775504	0.838227	-0.693855	-1.9058	1.22376	0.677368		172	18
ASV_hat_00142	100	Pseudomonadota	Alphaproteobacteria	Rhodobacterales	Rhodobacteraceae	Planktomarina	Planktomarina temperata	133	3	16	-3.36107	0.000776411	0.00736821	0.840267	0.559442		133	3	16	-3.36107	0.000776411	0.000399617	0.840267	0.781368		133	3	16	-3.36107	0.000776411	0.00179833	0.840267	0.669143		133	3	16	-3.36107	0.000776411	7.05397e-05	0.840267	0.908202	-0.960351	-2.10978	1.15862	0.321795		132	4
ASV_hat_00147	99.6	Pseudomonadota	Gammaproteobacteria	Pseudomonadales_A	Moraxellaceae	Acinetobacter	Acinetobacter harbinensis	114	22	16	-2.3786	0.0173784	0.0232878	0.594651	0.463944		113	23	16	-2.32689	0.0199709	0.0268184	0.581724	0.451678		113	23	16	-2.32689	0.0199709	0.0249748	0.581724	0.457885		113	23	16	-2.32689	0.0199709	0.0391355	0.581724	0.418064	-0.873803	-1.49114	1.29759	1.08106		97	39
ASV_hat_00148	100	Pseudomonadota	Gammaproteobacteria	Enterobacterales	Shewanellaceae	Shewanella		99	21	15	-2.21505	0.0267566	0.0233285	0.571924	0.463794		97	23	15	-2.10146	0.0356007	0.0374844	0.542594	0.421959		99	21	15	-2.21505	0.0267566	0.0175937	0.571924	0.487902		81	39	15	-1.19272	0.232979	0.226072	0.307959	0.238627	-1.13021	-1.45974	1.30642	0.95846		94	26
ASV_hat_00149	100	Pseudomonadota	Gammaproteobacteria	SAR86	D2472	D2472	D2472 sp902599315	154	17	18	-2.9832	0.00285252	0.0168468	0.703147	0.491563		157	14	18	-3.11385	0.00184663	0.000869359	0.733942	0.723793		155	16	18	-3.02675	0.00247199	0.00429535	0.713412	0.602141		157	14	18	-3.11385	0.00184663	7.60198e-05	0.733942	0.90275	-0.605983	-1.97545	1.28637	0.707264		151	20
ASV_hat_00150	100	Pseudomonadota	Gammaproteobacteria	Pseudomonadales_A	Pseudomonadaceae	Pseudomonas_E	Pseudomonas_E fragi	96	40	16	-1.44785	0.14766	0.124236	0.361961	0.305728		90	46	16	-1.13759	0.255291	0.161471	0.284398	0.277354		95	41	16	-1.39614	0.162673	0.127184	0.349034	0.303245		89	47	16	-1.08588	0.27753	0.259217	0.271471	0.221983	-1.20619	-1.51726	1.12148	0.954628		98	38
ASV_hat_00155	95.3	Bacteroidota	Bacteroidia	Flavobacteriales_B	Flavobacteriaceae	Myroides		15	13	7	-0.169031	0.865772	0.925974	0.0638877	0.0180551		14	14	7	0	1	0.77283	0	-0.0561378		14	14	7	0	1	0.879101	0	-0.0295628		14	14	7	0	1	0.586159	0	-0.106091	-1.94164	-1.84142	0.663515	0.711999		16	12
ASV_hat_00171	100	Pseudomonadota	Gammaproteobacteria	Pseudomonadales_A	Pseudomonadaceae	Pseudomonas_E	Pseudomonas_E bubulae	113	97	20	-0.298661	0.765198	0.300401	0.0667827	0.203348		108	102	20	-0.111998	0.910825	0.864849	0.0250435	0.0330818		113	97	20	-0.298661	0.765198	0.440591	0.0667827	0.150725		127	83	20	-0.821319	0.411465	0.291947	0.183652	-0.207017	-0.945513	-0.690243	1.24593	1.0195		131	79
ASV_hat_00180	100	Bacteroidota	Bacteroidia	Flavobacteriales_B	Flavobacteriaceae			45	0	9	-2.66557	0.00768579	0.0544388	0.888523	0.38764		45	0	9	-2.66557	0.00768579	0.00786916	0.888523	0.554161		45	0	9	-2.66557	0.00768579	0.0166014	0.888523	0.492799		45	0	9	-2.66557	0.00768579	0.0017299	0.888523	0.672085	-1.43751	-2.17171	1.09242	0		45	0
ASV_hat_00184	100	Bacteroidota	Bacteroidia	Flavobacteriales_B	Flavobacteriaceae	MAG-121220-bin8		85	6	13	-2.76048	0.00577159	0.00654909	0.76562	0.568859		90	1	13	-3.10991	0.00187143	0.000835524	0.862534	0.726752		87	4	13	-2.90025	0.0037286	0.00250908	0.804386	0.643745		90	1	13	-3.10991	0.00187143	0.000174888	0.862534	0.841969	-1.0058	-2.061	1.27536	0.575234		91	0
ASV_hat_00201	100	Pseudomonadota	Gammaproteobacteria	Enterobacterales	Alteromonadaceae	Pseudoalteromonas	Pseudoalteromonas undina	29	16	9	-0.770054	0.441268	0.725487	0.256685	0.068311		28	17	9	-0.651584	0.51467	0.755392	0.217195	0.060592		28	17	9	-0.651584	0.51467	0.818922	0.217195	0.0445063		25	20	9	-0.296174	0.767097	0.728182	0.0987248	0.0676109	-1.69101	-1.76645	0.955542	0.90243		23	22
ASV_hat_00206	100	Pseudomonadota	Gammaproteobacteria	Cardiobacteriales	Wohlfahrtiimonadaceae	Wohlfahrtiimonas	Wohlfahrtiimonas chitiniclastica	43	35	12	-0.313786	0.753684	0.605839	0.0905822	0.100529		43	35	12	-0.313786	0.753684	0.783123	0.0905822	-0.0535235		43	35	12	-0.313786	0.753684	0.968489	0.0905822	0.00767603		43	35	12	-0.313786	0.753684	0.441728	0.0905822	-0.150346	-1.87989	-1.70399	0.729218	0.74406		43	35
ASV_hat_00208	100	Cyanobacteriota	Cyanobacteriia	PCC-6307	Cyanobiaceae	Parasynechococcus	Parasynechococcus sp000012505	120	0	15	-3.40777	0.000654958	0.0591193	0.879883	0.379858		120	0	15	-3.40777	0.000654958	0.00089627	0.879883	0.721519		120	0	15	-3.40777	0.000654958	0.00630948	0.879883	0.571826		120	0	15	-3.40777	0.000654958	1.29425e-05	0.879883	1.03201	-1.00428	-2.17171	1.13121	0		120	0
ASV_hat_00216	100	Bacillota	Bacilli_A	Lactobacillales	Vagococcaceae	Vagococcus_B	Vagococcus_B fluvialis	21	15	8	-0.420084	0.674424	0.961916	0.148522	-0.00927843		21	15	8	-0.420084	0.674424	0.491798	0.148522	-0.134197		21	15	8	-0.420084	0.674424	0.617598	0.148522	-0.0972471		21	15	8	-0.420084	0.674424	0.267635	0.148522	-0.218008	-1.99582	-1.75816	0.633907	0.79721		23	13
ASV_hat_00220	98.9	Actinomycetota	Actinomycetes	Propionibacteriales	Propionibacteriaceae	Cutibacterium	Cutibacterium modestum	55.5	22.5	12	-1.29437	0.195539	0.215528	0.373651	0.244305		58.5	19.5	12	-1.52971	0.12609	0.120418	0.441588	0.309018		57.5	20.5	12	-1.45126	0.146708	0.179904	0.418943	0.265224		58.5	19.5	12	-1.52971	0.12609	0.0957799	0.441588	0.332627	-1.72247	-1.96085	0.657424	0.497342		52	26
ASV_hat_00223	100	Pseudomonadota	Gammaproteobacteria	Pseudomonadales_A	Moraxellaceae	Acinetobacter		25	11	8	-0.980196	0.326989	0.256464	0.346552	0.223303		24	12	8	-0.840168	0.400814	0.440347	0.297044	0.150806		24	12	8	-0.840168	0.400814	0.338488	0.297044	0.187662		23	13	8	-0.70014	0.48384	0.670309	0.247537	0.0828686	-1.79974	-1.8773	0.801675	0.638683		22	14
ASV_hat_00226	100	Pseudomonadota	Gammaproteobacteria	Enterobacterales	Vibrionaceae	Vibrio	Vibrio metschnikovii	30	6	8	-1.68034	0.0928919	0.124776	0.594089	0.30527		30	6	8	-1.68034	0.0928919	0.20891	0.594089	0.247978		30	6	8	-1.68034	0.0928919	0.162527	0.594089	0.276631		30	6	8	-1.68034	0.0928919	0.336378	0.594089	0.188498	-1.77411	-1.98026	0.856065	0.552436		27	9
ASV_hat_00227	100	Pseudomonadota	Gammaproteobacteria	Enterobacterales	Shewanellaceae	Shewanella	Shewanella xiamenensis	33	22	10	-0.560612	0.575062	0.255305	0.177281	0.223862		37	18	10	-0.96833	0.33288	0.320947	0.306213	0.194725		33	22	10	-0.560612	0.575062	0.350012	0.177281	0.183155		37	18	10	-0.96833	0.33288	0.369471	0.306213	0.175767	-1.7706	-1.93341	0.740691	0.585715		32	23
ASV_hat_00235	100	Pseudomonadota	Alphaproteobacteria	Puniceispirillales_A	Puniceispirillaceae	UBA3439	UBA3439 sp003282865	110	10	15	-2.83981	0.00451405	0.00865493	0.733236	0.546488		119	1	15	-3.35097	0.000805276	0.000261441	0.865218	0.812541		115	5	15	-3.12379	0.00178538	0.00148572	0.806559	0.683595		119	1	15	-3.35097	0.000805276	3.04225e-05	0.865218	0.969509	-0.990548	-2.06726	1.12393	0.542748		105	15
ASV_hat_00239	99.8	Pseudomonadota	Gammaproteobacteria	Enterobacterales	Shewanellaceae	Shewanella		57	48	14	-0.282494	0.777565	0.340124	0.0754997	0.187015		55	50	14	-0.156941	0.875291	0.743271	0.0419443	0.0637079		57	48	14	-0.282494	0.777565	0.531671	0.0754997	0.121998		59	46	14	-0.408047	0.683239	0.708268	0.109055	-0.0728068	-1.62056	-1.53739	0.925548	0.852569		56	49
ASV_hat_00253	100	Bacteroidota	Bacteroidia	Flavobacteriales_B	Flavobacteriaceae	UBA3537		79.5	11.5	13	-2.37611	0.0174961	0.0309505	0.659015	0.439072		79.5	11.5	13	-2.37611	0.0174961	0.00612176	0.659015	0.574227		79.5	11.5	13	-2.37611	0.0174961	0.013837	0.659015	0.508037		79.5	11.5	13	-2.37611	0.0174961	0.00168518	0.659015	0.674069	-1.04398	-2.06385	1.31241	0.560457		83	8
ASV_hat_00254	100	Pseudomonadota	Gammaproteobacteria	SAR86	D2472	SCGC-AAA076-P13	SCGC-AAA076-P13 sp902515155	127	9	16	-3.05082	0.00228219	0.00265985	0.762704	0.639268		127	9	16	-3.05082	0.00228219	0.000317067	0.762704	0.798386		127	9	16	-3.05082	0.00228219	0.00106657	0.762704	0.708515		127	9	16	-3.05082	0.00228219	9.64167e-05	0.762704	0.885426	-0.857451	-2.08938	1.23618	0.427762		126	10
ASV_hat_00261	100	Pseudomonadota	Gammaproteobacteria	SAR86	AG-339-G14			90	1	13	-3.10991	0.00187143	0.0108955	0.862534	0.527757		90	1	13	-3.10991	0.00187143	0.00131204	0.862534	0.692964		90	1	13	-3.10991	0.00187143	0.0033151	0.862534	0.62229		90	1	13	-3.10991	0.00187143	0.000421485	0.862534	0.777443	-1.14732	-2.13045	1.21053	0.214378		90	1
ASV_hat_00263	100	Pseudomonadota	Alphaproteobacteria	Rhodobacterales	Rhodobacteraceae	LGRT01	LGRT01 sp001642945	51	4	10	-2.39534	0.0166049	0.0295444	0.757474	0.44318		51	4	10	-2.39534	0.0166049	0.0140734	0.757474	0.506628		51	4	10	-2.39534	0.0166049	0.0197845	0.757474	0.477937		51	4	10	-2.39534	0.0166049	0.00943823	0.757474	0.539468	-1.45033	-2.09987	1.0967	0.373261		51	4
ASV_hat_00267	100	Bacillota	Bacilli_A	Lactobacillales	Carnobacteriaceae	Carnobacterium_A	Carnobacterium_A maltaromaticum	51	15	11	-1.6004	0.109511	0.0516176	0.482537	0.392621		50	16	11	-1.51148	0.130665	0.104193	0.45573	0.324045		51	15	11	-1.6004	0.109511	0.0654716	0.482537	0.37012		50	16	11	-1.51148	0.130665	0.220918	0.45573	0.241376	-1.56933	-1.84834	0.976198	0.63028		48	18
ASV_hat_00276	100	Actinomycetota	Acidimicrobiia	Actinomarinales	Actinomarinaceae	Actinomarina	Actinomarina sp002683085	26	2	7	-2.02837	0.0425225	0.106643	0.766652	0.321656		26	2	7	-2.02837	0.0425225	0.0601799	0.766652	0.37817		26	2	7	-2.02837	0.0425225	0.0743465	0.766652	0.357811		26	2	7	-2.02837	0.0425225	0.0403851	0.766652	0.415212	-1.69337	-2.12274	0.977709	0.254461		27	1
ASV_hat_00291	95.4	Bacillota	Bacilli_A	Staphylococcales	Gemellaceae	Gemella		54	1	10	-2.70113	0.00691043	0.00883939	0.854172	0.544782		54	1	10	-2.70113	0.00691043	0.00384	0.854172	0.610883		54	1	10	-2.70113	0.00691043	0.0047532	0.854172	0.594206		53	2	10	-2.5992	0.00934411	0.005129	0.821939	0.588221	-1.51325	-2.03373	0.970073	0.40952		54	1
ASV_hat_00294	100	Bacteroidota	Bacteroidia	Flavobacteriales_B	Schleiferiaceae	UBA10364	UBA10364 sp003045825	36	0	8	-2.5205	0.0117187	0.0151956	0.891133	0.500225		36	0	8	-2.5205	0.0117187	0.00500587	0.891133	0.590135		36	0	8	-2.5205	0.0117187	0.00673948	0.891133	0.566575		36	0	8	-2.5205	0.0117187	0.00297036	0.891133	0.630772	-1.4039	-2.17171	1.21725	0		36	0
ASV_hat_00311	99.4	Actinomycetota	Actinomycetes	Propionibacteriales	Propionibacteriaceae	Cutibacterium		48	43	13	-0.174714	0.861304	0.678937	0.048457	-0.0805622		46	45	13	-0.0349428	0.972125	0.957679	0.0096914	-0.0103115		48	43	13	-0.174714	0.861304	0.84018	0.048457	-0.0392005		48	43	13	-0.174714	0.861304	0.874345	0.048457	0.030736	-1.8464	-1.87135	0.563216	0.594376		51	40
ASV_hat_00315	100	Pseudomonadota	Gammaproteobacteria	Enterobacterales	Enterobacteriaceae_A	Citrobacter		28	8	8	-1.40028	0.161429	0.142936	0.495074	0.290725		27	9	8	-1.26025	0.207578	0.215699	0.445566	0.244211		28	8	8	-1.40028	0.161429	0.177938	0.495074	0.26647		27	9	8	-1.26025	0.207578	0.294348	0.445566	0.205967	-1.73972	-1.93136	0.828772	0.594409		25	11
ASV_hat_00347	100	Pseudomonadota	Alphaproteobacteria	Pelagibacterales	Pelagibacteraceae	Pelagibacter	Pelagibacter sp902617025	81	10	13	-2.48094	0.0131036	0.0498811	0.688089	0.395808		81	10	13	-2.48094	0.0131036	0.0177502	0.688089	0.487152		81	10	13	-2.48094	0.0131036	0.0322574	0.688089	0.435403		81	10	13	-2.48094	0.0131036	0.0083959	0.688089	0.548942	-1.25229	-2.02771	1.19512	0.540452		76	15
ASV_hat_00350	99	Bacteroidota	Bacteroidia	Bacteroidales	Paludibacteraceae	Paludibacter		32	13	9	-1.12546	0.260393	0.34772	0.375154	-0.184043		32	13	9	-1.12546	0.260393	0.183914	0.375154	-0.262716		32	13	9	-1.12546	0.260393	0.303961	0.375154	-0.201825		38	7	9	-1.83628	0.066316	0.0719525	0.612094	-0.361	-2.01724	-1.65607	0.563306	0.863337		31	14
ASV_hat_00367	100	Bacillota	Bacilli_A	Lactobacillales	Lactobacillaceae	Limosilactobacillus	Limosilactobacillus fermentum	63	57	15	-0.170389	0.864705	0.670884	0.0439941	0.0827147		72	48	15	-0.681554	0.495521	0.643337	0.175977	-0.0901614		71	49	15	-0.624758	0.53213	0.985358	0.161312	-0.00356592		72	48	15	-0.681554	0.495521	0.252703	0.175977	-0.225123	-1.5794	-1.25775	1.04261	1.04898		84	36
ASV_hat_00389	100	Pseudomonadota	Gammaproteobacteria	Enterobacterales	Enterobacteriaceae_A	Hafnia		79	57	16	-0.568796	0.569494	0.384004	0.142199	0.170415		76	60	16	-0.41367	0.679116	0.551951	0.103418	0.115983		79	57	16	-0.568796	0.569494	0.396036	0.142199	0.166082		76	60	16	-0.41367	0.679116	0.914678	0.103418	0.0208207	-1.16842	-1.198	1.24447	1.1349		69	67
ASV_hat_00402	99.8	Bacillota	Bacilli_A	Lactobacillales	Lactobacillaceae	Lactobacillus	Lactobacillus helveticus	51	15	11	-1.6004	0.109511	0.0972021	0.482537	-0.331133		56	10	11	-2.04495	0.0408598	0.0254847	0.616575	-0.456128		54	12	11	-1.86713	0.0618838	0.0428724	0.56296	-0.409765		58	8	11	-2.22277	0.0262312	0.0129624	0.670191	-0.513454	-2.01761	-1.49712	0.558104	0.908679		61	5
ASV_hat_00414	100	Bacteroidota	Bacteroidia	Flavobacteriales_B	Flavobacteriaceae	Marisimplicoccus		28	0	7	-2.36643	0.0179605	0.0326054	0.894427	0.434449		28	0	7	-2.36643	0.0179605	0.0118785	0.894427	0.520664		28	0	7	-2.36643	0.0179605	0.01632	0.894427	0.494237		28	0	7	-2.36643	0.0179605	0.00656027	0.894427	0.568723	-1.58618	-2.17171	1.02955	0		28	0
ASV_hat_00452	100	Bacillota	Bacilli_A	Lactobacillales	Lactobacillaceae	Lactobacillus	Lactobacillus delbrueckii	18	10	7	-0.676123	0.498962	0.524574	0.255551	-0.124132		18	10	7	-0.676123	0.498962	0.391357	0.255551	-0.167757		18	10	7	-0.676123	0.498962	0.434011	0.255551	-0.152931		18	10	7	-0.676123	0.498962	0.328253	0.255551	-0.191752	-2.03335	-1.86244	0.500895	0.674292		23	5
ASV_hat_00470	99.8	Actinomycetota	Acidimicrobiia	Actinomarinales	Actinomarinaceae	Actinomarina	Actinomarina sp002683085	164	7	18	-3.4187	0.000629204	0.00477196	0.805796	0.593896		164	7	18	-3.4187	0.000629204	0.000155966	0.805796	0.850335		164	7	18	-3.4187	0.000629204	0.00072875	0.805796	0.736927		164	7	18	-3.4187	0.000629204	3.22078e-05	0.805796	0.965348	-0.802088	-2.03466	1.11728	0.494254		153	18
ASV_hat_00471	99.4	Pseudomonadota	Gammaproteobacteria	Pseudomonadales_A	Moraxellaceae	Acinetobacter		33	3	8	-2.10042	0.0356919	0.0656319	0.742611	0.369885		33	3	8	-2.10042	0.0356919	0.0291609	0.742611	0.444331		33	3	8	-2.10042	0.0356919	0.0349008	0.742611	0.428377		33	3	8	-2.10042	0.0356919	0.0226661	0.742611	0.466279	-1.61706	-2.11647	1.00058	0.287013		33	3
ASV_hat_00475	94.6	Fusobacteriota	Fusobacteriia	Fusobacteriales	Fusobacteriaceae	Fusobacterium_B		14	14	7	0	1	0.685718	0	0.0787576		14	14	7	0	1	0.925777	0	0.0181032		14	14	7	0	1	0.870713	0	0.0316326		14	14	7	0	1	0.831894	0	-0.0412647	-1.9083	-1.85947	0.784923	0.783058		17	11
ASV_hat_00490	99.4	Pseudomonadota	Gammaproteobacteria	Enterobacterales	Shewanellaceae	Shewanella	Shewanella putrefaciens	41	14	10	-1.37605	0.168807	0.16073	0.435144	0.277865		41	14	10	-1.37605	0.168807	0.229296	0.435144	0.236931		41	14	10	-1.37605	0.168807	0.189911	0.435144	0.259045		41	14	10	-1.37605	0.168807	0.304103	0.435144	0.201765	-1.70716	-1.94421	0.88921	0.608432		41	14
ASV_hat_00495	100	Pseudomonadota	Alphaproteobacteria	HIMB59	HIMB59	HIMB59		140	13	17	-3.00597	0.00264735	0.02929	0.729055	0.443942		140	13	17	-3.00597	0.00264735	0.00193168	0.729055	0.663709		140	13	17	-3.00597	0.00264735	0.0099933	0.729055	0.534819		140	13	17	-3.00597	0.00264735	0.000120124	0.729055	0.869394	-0.921089	-2.07949	1.14288	0.479193		141	12
ASV_hat_00519	100	Pseudomonadota	Gammaproteobacteria	Burkholderiales	Methylophilaceae	BACL14	BACL14 sp000168995	56.5	9.5	11	-2.0894	0.0366713	0.0995907	0.629979	0.328664		57.5	8.5	11	-2.17832	0.0293825	0.0302601	0.656787	0.441067		56.5	9.5	11	-2.0894	0.0366713	0.0499026	0.629979	0.395768		60.5	5.5	11	-2.44505	0.0144833	0.0110852	0.73721	0.526343	-1.46522	-2.04723	1.0412	0.465502		55	11
ASV_hat_00548	99.6	Pseudomonadota	Gammaproteobacteria	Enterobacterales	Shewanellaceae	Shewanella	Shewanella oneidensis	19	9	7	-0.845154	0.398025	0.286596	0.319438	0.209378		19	9	7	-0.845154	0.398025	0.348302	0.319438	0.183817		19	9	7	-0.845154	0.398025	0.356249	0.319438	0.180758		19	9	7	-0.845154	0.398025	0.45932	0.319438	0.144555	-1.90771	-2.03828	0.714081	0.482483		18	10
ASV_hat_00558	100	Bacillota_A	Clostridia	Peptostreptococcales	Peptostreptococcaceae	Peptostreptococcus	Peptostreptococcus russellii_A	59	19	12	-1.56893	0.116664	0.799614	0.452911	0.0493559		63	15	12	-1.88271	0.059739	0.343514	0.543493	-0.185683		59	19	12	-1.56893	0.116664	0.555066	0.452911	-0.11507		63	15	12	-1.88271	0.059739	0.0679606	0.543493	-0.366528	-1.94895	-1.53548	0.680131	0.859135		64	14
ASV_hat_00560	100	Pseudomonadota	Alphaproteobacteria	MED-G09	MED-G09	MED-G09		28	0	7	-2.36643	0.0179605	0.0528502	0.894427	0.390416		28	0	7	-2.36643	0.0179605	0.0151631	0.894427	0.500404		28	0	7	-2.36643	0.0179605	0.0224118	0.894427	0.467251		28	0	7	-2.36643	0.0179605	0.00721232	0.894427	0.561155	-1.67414	-2.17171	0.886684	0		28	0
ASV_hat_00578	100	Bacteroidota	Bacteroidia	Flavobacteriales_B	Flavobacteriaceae	Marisimplicoccus		27	1	7	-2.1974	0.0279918	0.0450874	0.83054	0.405147		27	1	7	-2.1974	0.0279918	0.0260121	0.83054	0.454343		27	1	7	-2.1974	0.0279918	0.0267306	0.83054	0.451965		27	1	7	-2.1974	0.0279918	0.0263085	0.83054	0.453355	-1.66406	-2.13045	0.984305	0.214378		27	1
ASV_hat_00627	100	Bacteroidota	Bacteroidia	Bacteroidales	Porphyromonadaceae	Porphyromonas_A	Porphyromonas_A pogonae	28	8	8	-1.40028	0.161429	0.95954	0.495074	0.00985778		28	8	8	-1.40028	0.161429	0.158627	0.495074	-0.279323		28	8	8	-1.40028	0.161429	0.329684	0.495074	-0.191175		35	1	8	-2.38048	0.0172903	0.0210569	0.841625	-0.472608	-2.08389	-1.75906	0.456312	0.661266		28	8
ASV_hat_00641	99.8	Pseudomonadota	Gammaproteobacteria	Enterobacterales	Shewanellaceae	Shewanella		26	2	7	-2.02837	0.0425225	0.0588466	0.766652	0.380297		26	2	7	-2.02837	0.0425225	0.0485544	0.766652	0.39831		26	2	7	-2.02837	0.0425225	0.0472233	0.766652	0.400882		25	3	7	-1.85934	0.0629791	0.0726046	0.702764	0.360122	-1.79848	-2.06503	0.766794	0.384954		24.5	3.5
ASV_hat_00674	99.8	Pseudomonadota	Gammaproteobacteria	SAR86	D2472	SCGC-AAA076-P13	SCGC-AAA076-P13 sp902515155	36	0	8	-2.5205	0.0117187	0.0204597	0.891133	0.475071		36	0	8	-2.5205	0.0117187	0.00557265	0.891133	0.581674		36	0	8	-2.5205	0.0117187	0.00827297	0.891133	0.550132		36	0	8	-2.5205	0.0117187	0.00364671	0.891133	0.614898	-1.43415	-2.10846	1.17201	0.328622		36	0
ASV_hat_00717	96.5	Bacteroidota	Bacteroidia	Bacteroidales	Bacteroidaceae	Bacteroides_E		28	27	10	-0.0509647	0.959354	0.791537	0.0161165	0.0513939		35	20	10	-0.764471	0.444587	0.699352	0.241747	-0.0751507		29	26	10	-0.152894	0.878482	0.948483	0.0483494	-0.0125553		35	20	10	-0.764471	0.444587	0.362535	0.241747	-0.17837	-1.85864	-1.67277	0.768972	0.798454		29	26
ASV_hat_00733	100	Pseudomonadota	Alphaproteobacteria	Puniceispirillales_A	AAA536-G10	AAA536-G10		45	0	9	-2.66557	0.00768579	0.0264341	0.888523	0.452939		45	0	9	-2.66557	0.00768579	0.00538243	0.888523	0.584418		45	0	9	-2.66557	0.00768579	0.0102487	0.888523	0.532761		45	0	9	-2.66557	0.00768579	0.00182945	0.888523	0.667841	-1.48674	-2.17171	1.02565	0		45	0
ASV_hat_00751	100	Pseudomonadota	Gammaproteobacteria	Enterobacterales	Pasteurellaceae	Pasteurella	Pasteurella multocida	21	7	7	-1.18322	0.236724	0.755393	0.447214	0.0605918		21	7	7	-1.18322	0.236724	0.49508	0.447214	-0.133173		21	7	7	-1.18322	0.236724	0.656306	0.447214	-0.0866387		21	7	7	-1.18322	0.236724	0.16266	0.447214	-0.27654	-2.08101	-1.85586	0.471254	0.617519		21	7
ASV_hat_00776	100	Pseudomonadota	Gammaproteobacteria	Pseudomonadales_A	Moraxellaceae	Acinetobacter		38	7	9	-1.83628	0.066316	0.0601756	0.612094	0.378177		38	7	9	-1.83628	0.066316	0.0770066	0.612094	0.354369		38	7	9	-1.83628	0.066316	0.0653667	0.612094	0.370274		38	7	9	-1.83628	0.066316	0.112554	0.612094	0.316075	-1.60191	-1.96424	0.992432	0.600391		35	10
ASV_hat_00797	100	Bacteroidota	Bacteroidia	Flavobacteriales_B	Flavobacteriaceae	UBA7446	UBA7446 sp002862705	53.5	1.5	10	-2.65017	0.00804524	0.0108553	0.838056	0.52806		53.5	1.5	10	-2.65017	0.00804524	0.00532429	0.838056	0.585275		53.5	1.5	10	-2.65017	0.00804524	0.00699455	0.838056	0.563608		53.5	1.5	10	-2.65017	0.00804524	0.00419734	0.838056	0.603945	-1.42438	-2.13045	1.12107	0.214378		53	2
ASV_hat_00829	99.2	Pseudomonadota	Gammaproteobacteria	Pseudomonadales_A	Moraxellaceae	Acinetobacter		41	14	10	-1.37605	0.168807	0.184815	0.435144	0.262159		41	14	10	-1.37605	0.168807	0.321299	0.435144	0.194581		41	14	10	-1.37605	0.168807	0.218148	0.435144	0.242875		37	18	10	-0.96833	0.33288	0.638369	0.306213	0.0915189	-1.65783	-1.77101	0.99275	0.772428		37	18
ASV_hat_00890	100	Pseudomonadota	Gammaproteobacteria	Enterobacterales	Shewanellaceae	Shewanella	Shewanella baltica	34	21	10	-0.662541	0.507624	0.197057	0.209514	0.254786		36	19	10	-0.8664	0.386271	0.31195	0.27398	0.198452		35	20	10	-0.764471	0.444587	0.267643	0.241747	0.218005		36	19	10	-0.8664	0.386271	0.47933	0.27398	0.138125	-1.82156	-1.94756	0.724455	0.505309		36	19
ASV_hat_00997	100	Verrucomicrobiota	Verrucomicrobiae	Opitutales	Coraliomargaritaceae	Coraliomargarita_B		41	4	9	-2.19169	0.0284018	0.0828751	0.730564	0.347126		41	4	9	-2.19169	0.0284018	0.0289202	0.730564	0.445061		41	4	9	-2.19169	0.0284018	0.0379896	0.730564	0.420751		41	4	9	-2.19169	0.0284018	0.0181252	0.730564	0.485383	-1.53187	-2.09846	1.05848	0.380613		40	5
ASV_hat_01076	100	Pseudomonadota	Gammaproteobacteria	Enterobacterales	Enterobacteriaceae_A	Pantoea	Pantoea brenneri	18.5	17.5	8	-0.070014	0.944183	0.973251	0.0247537	-0.00651544		19.5	16.5	8	-0.210042	0.833635	0.90394	0.0742611	0.0234535		19.5	16.5	8	-0.210042	0.833635	0.867496	0.0742611	0.0324274		19.5	16.5	8	-0.210042	0.833635	0.909572	0.0742611	0.0220721	-1.74858	-1.77229	0.906686	0.870177		21	15
ASV_hat_01093	99.8	Pseudomonadota	Gammaproteobacteria	Enterobacterales	Shewanellaceae	Shewanella	Shewanella baltica	49.5	41.5	13	-0.279543	0.779828	0.854506	0.0775312	-0.0356427		50	41	13	-0.314485	0.753152	0.679446	0.0872226	-0.0804265		50	41	13	-0.314485	0.753152	0.763545	0.0872226	-0.0585056		52	39	13	-0.454257	0.649644	0.631794	0.125988	-0.0933229	-1.86815	-1.8025	0.544674	0.562335		58	33
ASV_hat_01181	100	Bacillota_C	Negativicutes	Veillonellales	Veillonellaceae	Veillonella_A	Veillonella_A montpellierensis	31.5	13.5	9	-1.06623	0.286321	0.318411	0.355409	-0.195768		36	9	9	-1.59934	0.109745	0.212879	0.533114	-0.245765		34	11	9	-1.3624	0.173071	0.243165	0.454134	-0.229832		36	9	9	-1.59934	0.109745	0.179098	0.533114	-0.265734	-1.97413	-1.72622	0.574159	0.772525		31	14
ASV_hat_01877	99.8	Marinisomatota	Marinisomatia	Marinisomatales	UBA1611	GCA-002708715	GCA-002708715 sp902602795	26	2	7	-2.02837	0.0425225	0.0566565	0.766652	0.383882		27	1	7	-2.1974	0.0279918	0.0285716	0.83054	0.446127		26	2	7	-2.02837	0.0425225	0.0384536	0.766652	0.419654		27	1	7	-2.1974	0.0279918	0.0167603	0.83054	0.491997	-1.6256	-2.10025	0.97187	0.371317		26	2
ASV_hat_01882	100	Bacillota_A	Clostridia	Clostridiales	Clostridiaceae	Clostridium_T	Eubacterium multiforme	25	3	7	-1.85934	0.0629791	0.205127	0.702764	-0.250118		25	3	7	-1.85934	0.0629791	0.0850029	0.702764	-0.344609		25	3	7	-1.85934	0.0629791	0.102128	0.702764	-0.326096		25	3	7	-1.85934	0.0629791	0.0562951	0.702764	-0.384486	-2.10725	-1.74769	0.334933	0.839988		22	6
ASV_hat_01981	99.8	Pseudomonadota	Gammaproteobacteria	Enterobacterales	Enterobacteriaceae_A	Serratia_J	Serratia_J liquefaciens	29	7	8	-1.54031	0.123485	0.124588	0.544581	0.305429		27	9	8	-1.26025	0.207578	0.217372	0.445566	0.243297		28	8	8	-1.40028	0.161429	0.174088	0.495074	0.268941		27	9	8	-1.26025	0.207578	0.315224	0.445566	0.197088	-1.72625	-1.90437	0.852371	0.655499		27	9
ASV_hat_02492	100	Bacteroidota	Bacteroidia	Flavobacteriales_B	Parvicellaceae	MED-G20	MED-G20 sp016780365	28	0	7	-2.36643	0.0179605	0.0526765	0.894427	0.390724		28	0	7	-2.36643	0.0179605	0.0145675	0.894427	0.503752		28	0	7	-2.36643	0.0179605	0.0202311	0.894427	0.476031		28	0	7	-2.36643	0.0179605	0.00699307	0.894427	0.563625	-1.61797	-2.17171	0.98246	0		28	0
ASV_hat_02991	99	Pseudomonadota	Gammaproteobacteria	Pseudomonadales_A	Moraxellaceae	Acinetobacter		37.5	28.5	11	-0.400099	0.689084	0.860306	0.120634	-0.0342058		36.5	29.5	11	-0.311188	0.755658	0.845615	0.0938267	-0.0378491		36.5	29.5	11	-0.311188	0.755658	0.725964	0.0938267	-0.0681871		34.5	31.5	11	-0.133366	0.893904	0.934125	0.0402114	-0.0160619	-1.87226	-1.85803	0.58983	0.664492		34	32
ASV_hat_07832	99	Pseudomonadota	Gammaproteobacteria	Pseudomonadales_A	Moraxellaceae	Acinetobacter		21	7	7	-1.18322	0.236724	0.195423	0.447214	-0.255749		21	7	7	-1.18322	0.236724	0.208887	0.447214	-0.247991		21	7	7	-1.18322	0.236724	0.175435	0.447214	-0.268071		21	7	7	-1.18322	0.236724	0.246254	0.447214	-0.228293	-2.11048	-1.97521	0.180024	0.541936		21	7
[truncated: 21 more columns]

## Sheet: HGFG summer
								RA	RA	RA	RA	RA	RA	RA	RA		HELLINGER	HELLINGER	HELLINGER	HELLINGER	HELLINGER	HELLINGER	HELLINGER	HELLINGER		LOGNORMAL	LOGNORMAL	LOGNORMAL	LOGNORMAL	LOGNORMAL	LOGNORMAL	LOGNORMAL	LOGNORMAL		WILCOXON CLR	WILCOXON CLR	WILCOXON CLR	WILCOXON CLR	WILCOXON CLR	WILCOXON CLR	WILCOXON CLR	WILCOXON CLR	CLR	CLR	CLR	CLR		DeSeq2	DeSeq2
ASV	% similarity	phylum	class	order	family	genus	species	W-high	W-low	sample size	z	p	t-test (paired)	r	Cohen's d		W-high	W-low	sample size	z	p	t-test (paired)	r	Cohen's d		W-high	W-low	sample size	z	p	t-test (paired)	r	Cohen's d		W-high	W-low	sample size	z	p	t-test (paired)	r	Cohen's d	HG ave	FG ave	HG ave	FG stdev		W-high	W-low
ASV_hat_00001	100	Pseudomonadota	Gammaproteobacteria	Enterobacterales	Vibrionaceae	Aliivibrio	Aliivibrio finisterrensis	156	34	19	-2.45477	0.0140974	0.0772568	0.563164	0.354051		161	29	19	-2.65598	0.00790774	0.0103919	0.609325	0.531628		157	33	19	-2.49502	0.0125952	0.0327483	0.572396	0.43406		261	15	23	-3.74104	0.000183261	6.02059e-06	0.780061	1.08833	0.781939	-1.08658	1.39559	1.17672		111	60
ASV_hat_00005	100	Pseudomonadota	Gammaproteobacteria	Enterobacterales	Vibrionaceae	Aliivibrio	Aliivibrio sp028765545	55	0	10	-2.80306	0.00506203	0.143036	0.886405	0.29065		55	0	10	-2.80306	0.00506203	0.00737735	0.886405	0.559343		55	0	10	-2.80306	0.00506203	0.0160191	0.886405	0.495801		91	0	13	-3.1798	0.00147378	0.000377159	0.881917	0.785626	-0.610992	-1.50137	1.31218	0.751371		204	6
ASV_hat_00009	91.4	Bacteroidota	Bacteroidia	Bacteroidales	Bacteroidaceae			200.5	52.5	22	-2.40246	0.0162853	0.0355399	0.512206	0.42675		192	61	22	-2.1265	0.0334616	0.0692191	0.453371	0.364755		200	53	22	-2.38623	0.0170223	0.0271371	0.508745	0.450645		170	83	22	-1.41226	0.157875	0.406368	0.301094	0.162428	-0.0014213	-0.183949	1.33803	0.98056		102	3
ASV_hat_00029	99.4	Pseudomonadota	Gammaproteobacteria	Enterobacterales	Enterobacteriaceae	Morganella		24	12	8	-0.840168	0.400814	0.509711	0.297044	0.128651		24	12	8	-0.840168	0.400814	0.432947	0.297044	0.153289		24	12	8	-0.840168	0.400814	0.418272	0.297044	0.15829		49.5	16.5	11	-1.46703	0.142368	0.117379	0.442326	0.311698	-1.24239	-1.60122	0.88747	0.566945		55	0
ASV_hat_00030	100	Actinomycetota	Actinomycetes	Mycobacteriales	Mycobacteriaceae	Lawsonella		25	3	7	-1.85934	0.0629791	0.188794	0.702764	0.259722		25	3	7	-1.85934	0.0629791	0.103366	0.702764	0.324863		25	3	7	-1.85934	0.0629791	0.11587	0.702764	0.313051		41	4	9	-2.19169	0.0284018	0.0250782	0.730564	0.457526	-1.22766	-1.6809	0.941313	0.400058		52	39
ASV_hat_00033	100	Bacillota	Bacilli_A	Lactobacillales	Lactobacillaceae	Weissella	Weissella confusa	110	100	20	-0.186663	0.851925	0.480693	0.0417392	-0.137693		122	88	20	-0.634655	0.525653	0.396116	0.141913	-0.166053		110	100	20	-0.186663	0.851925	0.512403	0.0417392	-0.127827		113	97	20	-0.298661	0.765198	0.550283	0.0667827	-0.116474	-0.779499	-0.623616	1.08855	1.02143		32	13
ASV_hat_00037	100	Bacteroidota	Bacteroidia	Flavobacteriales	Flavobacteriaceae	Flavobacterium	Flavobacterium keumense	60	18	12	-1.64738	0.0994809	0.422655	0.475556	0.156785		60	18	12	-1.64738	0.0994809	0.12306	0.475556	0.306733		60	18	12	-1.64738	0.0994809	0.200547	0.475556	0.252749		127	26	17	-2.39057	0.016822	0.00270739	0.579799	0.637907	-0.645969	-1.59911	1.13551	0.69767		78	0
ASV_hat_00038	99.6	Bacteroidota	Bacteroidia	Flavobacteriales	Flavobacteriaceae	Myroides	Myroides phaeus	165	45	20	-2.23996	0.0250935	0.0357931	0.50087	0.426113		166	44	20	-2.27729	0.0227687	0.0204129	0.509218	0.475267		166	44	20	-2.27729	0.0227687	0.0199664	0.509218	0.477156		173	37	20	-2.53862	0.011129	0.0144254	0.567653	0.504569	-0.34067	-0.972943	1.10233	0.955263		91	14
ASV_hat_00040	98.2	Pseudomonadota	Gammaproteobacteria	Enterobacterales	Vibrionaceae	Aliivibrio	Aliivibrio sp028765575	23	5	7	-1.52128	0.12819	0.116432	0.574989	0.312545		26	2	7	-2.02837	0.0425225	0.0407832	0.766652	0.414321		26	2	7	-2.02837	0.0425225	0.0640318	0.766652	0.372252		77	1	12	-2.98097	0.00287341	0.000728566	0.860531	0.736946	-0.803724	-1.62314	1.21462	0.617062		91	14
ASV_hat_00044	100	Bacteroidota	Bacteroidia	Bacteroidales	Bacteroidaceae	Bacteroides	Bacteroides neonati	74	46	15	-0.795147	0.426528	0.521902	0.205306	-0.124939		80	40	15	-1.13592	0.255989	0.218326	0.293294	-0.242778		74	46	15	-0.795147	0.426528	0.441382	0.205306	-0.150462		88	65	17	-0.544388	0.586174	0.44473	0.132034	-0.149348	-1.13833	-0.985051	0.862642	0.828896		55	0
ASV_hat_00045	100	Pseudomonadota	Gammaproteobacteria	Enterobacterales	Vibrionaceae	Vibrio	Vibrio scophthalmi	24	12	8	-0.840168	0.400814	0.631575	0.297044	-0.0933831		25	11	8	-0.980196	0.326989	0.2614	0.346552	0.220943		24	12	8	-0.840168	0.400814	0.445278	0.297044	0.149167		65	1	11	-2.84515	0.00443909	0.00140622	0.857844	0.687744	-0.833598	-1.49385	1.27283	0.881658		66	0
ASV_hat_00060	93.8	Pseudomonadota	Gammaproteobacteria	Enterobacterales	Aeromonadaceae	Aeromonas	Aeromonas allosaccharophila	83.5	69.5	17	-0.331367	0.740367	0.811252	0.0803682	0.0464289		92	61	17	-0.733741	0.463107	0.49418	0.177958	-0.133453		88	65	17	-0.544388	0.586174	0.865119	0.132034	-0.0330149		73	63	16	-0.258544	0.795987	0.512212	0.064636	-0.127886	-0.873101	-0.762507	1.01	0.886706		35	20
ASV_hat_00061	100	Bacteroidota	Bacteroidia	Bacteroidales	Bacteroidaceae	Bacteroides	Bacteroides thetaiotaomicron	113	40	17	-1.72784	0.0840168	0.206152	0.419063	-0.249535		113	40	17	-1.72784	0.0840168	0.105082	0.419063	-0.323173		113	40	17	-1.72784	0.0840168	0.161218	0.419063	-0.277529		102	51	17	-1.20712	0.227385	0.261921	0.29277	-0.220696	-1.10501	-0.830756	0.904484	0.967566		62	29
ASV_hat_00064	100	Pseudomonadota	Alphaproteobacteria	Pelagibacterales	Pelagibacteraceae	Pelagibacter	Pelagibacter ubique	237	16	22	-3.58745	0.000333922	0.000425404	0.764848	0.776761		239	14	22	-3.65239	0.000259815	5.58235e-05	0.778691	0.925251		238	15	22	-3.61992	0.000294694	0.000115545	0.77177	0.872229		286	14	24	-3.88571	0.000102029	3.0747e-06	0.793168	1.13814	0.299889	-1.31519	0.962358	0.7943		300	0
ASV_hat_00069	100	Pseudomonadota	Gammaproteobacteria	Enterobacterales	Shewanellaceae	Shewanella	Shewanella baltica	89	31	15	-1.64709	0.0995397	0.0967402	0.425277	0.331616		78	42	15	-1.02233	0.306624	0.187891	0.263965	0.260271		85	35	15	-1.4199	0.155635	0.0927898	0.366618	0.335832		123.5	29.5	17	-2.22489	0.0260886	0.0192074	0.539615	0.480459	-0.66909	-1.18754	1.01287	0.765349		77	1
ASV_hat_00072	99.4	Pseudomonadota	Gammaproteobacteria	Enterobacterales	Aeromonadaceae	Aeromonas	Aeromonas hydrophila	20	16	8	-0.280056	0.779435	0.377322	0.0990148	0.172859		18	18	8	0	1	0.769012	0	0.0571104		18	18	8	0	1	0.59759	0	0.10285		38	28	11	-0.444554	0.656642	0.55418	0.134038	0.115329	-1.3544	-1.46525	0.777451	0.630358		45	0
ASV_hat_00076	100	Bacteroidota	Bacteroidia	Bacteroidales	Bacteroidaceae	Bacteroides	Bacteroides neonati	42	36	12	-0.235339	0.813945	0.313084	0.0679366	0.197978		42	36	12	-0.235339	0.813945	0.801613	0.0679366	0.0488523		41	37	12	-0.156893	0.875329	0.5216	0.0452911	0.12503		59	32	13	-0.943456	0.345448	0.34649	0.261668	0.184522	-1.08988	-1.2517	0.851373	0.727251		27	18
ASV_hat_00079	100	Pseudomonadota	Gammaproteobacteria	Pseudomonadales	Moraxellaceae	Psychrobacter	Psychrobacter pulmonis	113	58	18	-1.19763	0.231059	0.219995	0.282285	0.241874		102	69	18	-0.718581	0.472399	0.489172	0.169371	0.13502		111	60	18	-1.11053	0.266769	0.26092	0.261755	0.221171		144	66	20	-1.45597	0.1454	0.364416	0.325566	0.177661	-0.673701	-0.84816	1.02026	0.84409		66	0
ASV_hat_00085	98.1	Pseudomonadota	Gammaproteobacteria	Pseudomonadales	Moraxellaceae	Acinetobacter		21	15	8	-0.420084	0.674424	0.377152	0.148522	0.172921		20	16	8	-0.280056	0.779435	0.745634	0.0990148	0.063099		20	16	8	-0.280056	0.779435	0.621028	0.0990148	0.0962952		58	33	13	-0.873571	0.382352	0.238712	0.242285	0.232077	-1.25285	-1.49741	0.82307	0.633359		40	5
ASV_hat_00087	100	Pseudomonadota	Gammaproteobacteria	Pseudomonadales	Moraxellaceae	Acinetobacter	Acinetobacter wanghuae	25	3	7	-1.85934	0.0629791	0.110964	0.702764	0.317551		25	3	7	-1.85934	0.0629791	0.161374	0.702764	0.277421		25	3	7	-1.85934	0.0629791	0.14445	0.702764	0.289583		67	11	12	-2.1965	0.0280561	0.0176832	0.634075	0.487472	-1.08566	-1.65331	0.952902	0.496237		49	42
ASV_hat_00088	99.8	Pseudomonadota	Gammaproteobacteria	Enterobacterales	Aeromonadaceae	Aeromonas	Aeromonas veronii	61	17	12	-1.72582	0.0843794	0.0858313	0.498202	-0.343643		61	17	12	-1.72582	0.0843794	0.0868852	0.498202	-0.342426		61	17	12	-1.72582	0.0843794	0.089273	0.498202	-0.339715		74	46	15	-0.795147	0.426528	0.536315	0.205306	-0.12061	-1.36759	-1.24882	0.677714	0.742347		78	0
ASV_hat_00100	100	Bacteroidota	Bacteroidia	Flavobacteriales	Flavobacteriaceae	Flavobacterium	Flavobacterium keumense	63	15	12	-1.88271	0.059739	0.143174	0.543493	0.290545		62	16	12	-1.80427	0.0711892	0.0616015	0.520847	0.375949		63	15	12	-1.88271	0.059739	0.0960125	0.543493	0.332382		74	17	13	-1.99174	0.0463995	0.0211313	0.55241	0.472306	-1.02341	-1.56695	0.976866	0.662406		73	18
ASV_hat_00102	100	Pseudomonadota	Alphaproteobacteria	Rhodobacterales	Rhodobacteraceae	Amylibacter	Amylibacter sp000153745	118	2	15	-3.29418	0.000987097	0.00385002	0.850553	0.61068		117	3	15	-3.23738	0.00120632	0.000611382	0.835889	0.749959		118	2	15	-3.29418	0.000987097	0.00126538	0.850553	0.695689		203	7	20	-3.6586	0.000253595	3.1113e-06	0.818088	1.13726	-0.464642	-1.66285	0.948678	0.394669		170	40
ASV_hat_00103	94.3	Actinomycetota	Actinomycetes	Actinomycetales	Microbacteriaceae	Rhodoglobus	Salinibacterium amurskyense	18	10	7	-0.676123	0.498962	0.256619	0.255551	-0.223228		18	10	7	-0.676123	0.498962	0.44226	0.255551	-0.150169		18	10	7	-0.676123	0.498962	0.347312	0.255551	-0.184202		19	17	8	-0.140028	0.888638	0.725932	0.0495074	0.0681953	-1.24826	-1.33875	1.05464	1.11849		44	11
ASV_hat_00105	100	Verrucomicrobiota	Verrucomicrobiae	Verrucomicrobiales	Verrucomicrobiaceae	VFKE01	VFKE01 sp009885695	25	11	8	-0.980196	0.326989	0.466204	0.346552	0.142325		25	11	8	-0.980196	0.326989	0.356332	0.346552	0.180726		25	11	8	-0.980196	0.326989	0.395199	0.346552	0.16638		41	14	10	-1.37605	0.168807	0.131191	0.435144	0.299945	-1.25909	-1.57983	0.874837	0.618035		66	0
ASV_hat_00114	100	Pseudomonadota	Gammaproteobacteria	SAR86	D2472	SCGC-AAA076-P13	SCGC-AAA076-P13 sp000385055	231	0	21	-4.01451	5.95698e-05	3.27907e-05	0.876038	0.96404		231	0	21	-4.01451	5.95698e-05	2.93805e-07	0.876038	1.316		231	0	21	-4.01451	5.95698e-05	5.60128e-06	0.876038	1.09366		300	0	24	-4.28571	1.82153e-05	1.19113e-11	0.874818	2.20236	0.472502	-1.60277	0.912328	0.47561		316	9
ASV_hat_00119	100	Pseudomonadota	Gammaproteobacteria	Pseudomonadales	Pseudomonadaceae	Pseudomonas_E	Pseudomonas_E taetrolens	53.5	12.5	11	-1.82267	0.068353	0.0677427	0.549556	0.366838		54.5	11.5	11	-1.91158	0.0559297	0.105927	0.576364	0.322349		54.5	11.5	11	-1.91158	0.0559297	0.0808549	0.576364	0.349568		73.5	17.5	13	-1.9568	0.0503712	0.0665247	0.542718	0.368586	-1.21268	-1.55507	0.79241	0.512034		73	18
ASV_hat_00128	100	Pseudomonadota	Gammaproteobacteria	Enterobacterales	Enterobacteriaceae	Escherichia	Shigella sonnei	38.5	27.5	11	-0.48901	0.624835	0.790147	0.147442	-0.0517454		38.5	27.5	11	-0.48901	0.624835	0.962455	0.147442	0.00914692		38.5	27.5	11	-0.48901	0.624835	0.888572	0.147442	-0.0272302		48.5	29.5	12	-0.745241	0.456126	0.496392	0.215133	0.132764	-1.30481	-1.48031	0.869228	0.823526		55	0
ASV_hat_00140	100	Pseudomonadota	Gammaproteobacteria	PS1	Thioglobaceae	Pseudothioglobus		135.5	17.5	17	-2.79295	0.005223	0.00826033	0.677389	0.550255		134.5	18.5	17	-2.74561	0.00603985	0.00235694	0.665908	0.648535		135.5	17.5	17	-2.79295	0.005223	0.00473639	0.677389	0.594484		169	21	19	-2.97792	0.0029021	0.000379715	0.683182	0.785129	-0.567379	-1.56809	1.03453	0.576412		210	0
ASV_hat_00142	99.6	Pseudomonadota	Alphaproteobacteria	Rhodobacterales	Rhodobacteraceae	Planktomarina	Planktomarina temperata	153	0	17	-3.62137	0.000293053	0.000551852	0.87831	0.757544		153	0	17	-3.62137	0.000293053	1.03151e-05	0.87831	1.04867		153	0	17	-3.62137	0.000293053	7.10389e-05	0.87831	0.907688		210	0	20	-3.91993	8.85746e-05	4.59365e-08	0.876523	1.46211	-0.496053	-1.7399	0.849468	0.265622		261	15
ASV_hat_00147	100	Pseudomonadota	Gammaproteobacteria	Pseudomonadales	Moraxellaceae	Acinetobacter	Acinetobacter harbinensis	111	25	16	-2.22348	0.0261836	0.0191049	0.555869	0.480914		108	28	16	-2.06835	0.0386071	0.04086	0.517088	0.41415		111	25	16	-2.22348	0.0261836	0.0240216	0.555869	0.461261		108	28	16	-2.06835	0.0386071	0.0491145	0.517088	0.397247	-0.632672	-1.19883	1.25374	0.943887		105	0
ASV_hat_00148	100	Pseudomonadota	Gammaproteobacteria	Enterobacterales	Shewanellaceae	Shewanella		109.5	26.5	16	-2.14591	0.0318798	0.0195776	0.536478	0.478833		105	31	16	-1.91322	0.0557193	0.0389156	0.478306	0.418574		107	29	16	-2.01664	0.0437329	0.019715	0.50416	0.478237		116	37	17	-1.86986	0.0615039	0.058534	0.453507	0.380801	-0.724461	-1.18833	1.12829	0.815146		62	29
ASV_hat_00149	100	Pseudomonadota	Gammaproteobacteria	SAR86	D2472	D2472	D2472 sp902599315	124	12	16	-2.89569	0.00378325	0.00379588	0.723923	0.611782		123	13	16	-2.84398	0.00445535	0.00066724	0.710996	0.743476		123	13	16	-2.84398	0.00445535	0.00182092	0.710996	0.668195		193	17	20	-3.28527	0.00101883	8.86995e-06	0.73461	1.05977	-0.318251	-1.61699	1.02431	0.627208		200	10
ASV_hat_00150	95.3	Pseudomonadota	Gammaproteobacteria	Pseudomonadales_	Pseudomonadaceae	Pseudomonas_E		84.5	35.5	15	-1.39151	0.164072	0.132884	0.359285	0.298576		76.5	43.5	15	-0.937137	0.348688	0.267806	0.241968	0.217929		82.5	37.5	15	-1.27791	0.20128	0.178925	0.329956	0.265843		104.5	48.5	17	-1.32547	0.185016	0.13615	0.321473	0.295973	-0.867131	-1.23508	1.00306	0.814353		60	18
ASV_hat_00155	100	Bacteroidota	Bacteroidia	Flavobacteriales	Flavobacteriaceae	Flavobacterium	Myroides guanonis	37	8	9	-1.71781	0.085831	0.0666312	0.572604	0.368432		35	10	9	-1.48087	0.138641	0.106971	0.493624	0.321339		37	8	9	-1.71781	0.085831	0.0828164	0.572604	0.347197		75	16	13	-2.06163	0.0392433	0.0362685	0.571792	0.424928	-1.11421	-1.51498	0.852266	0.596887		59	19
ASV_hat_00159	100	Bacillota	Bacilli_A	Lactobacillales	Streptococcaceae	Streptococcus	Streptococcus dysgalactiae	18	10	7	-0.676123	0.498962	0.790863	0.255551	-0.0515641		18	10	7	-0.676123	0.498962	0.846597	0.255551	0.0376051		18	10	7	-0.676123	0.498962	0.822998	0.255551	0.0434863		27	9	8	-1.26025	0.207578	0.207898	0.445566	0.248547	-1.40066	-1.62596	0.763597	0.530439		40	15
ASV_hat_00171	100	Pseudomonadota	Gammaproteobacteria	Pseudomonadales	Pseudomonadaceae	Pseudomonas_E	Pseudomonas_E bubulae	96	94	19	-0.0402422	0.9679	0.784829	0.00923219	0.0530911		112	78	19	-0.684117	0.493901	0.491117	0.156947	-0.13441		96	94	19	-0.0402422	0.9679	0.999381	0.00923219	-0.000150854		96	94	19	-0.0402422	0.9679	0.393411	0.00923219	-0.16702	-0.68649	-0.518254	1.11252	0.886881		45	0
ASV_hat_00180	100	Bacteroidota	Bacteroidia	Flavobacteriales	Flavobacteriaceae			66	0	11	-2.93406	0.00334562	0.00988273	0.884652	0.535725		66	0	11	-2.93406	0.00334562	0.0015927	0.884652	0.678341		66	0	11	-2.93406	0.00334562	0.00377835	0.884652	0.612142		153	0	17	-3.62137	0.000293053	1.96594e-06	0.87831	1.17152	-0.615153	-1.79102	1.00371	9.05098e-16		177	33
ASV_hat_00184	100	Bacteroidota	Bacteroidia	Flavobacteriales	Flavobacteriaceae	MAG-121220-bin8		37	8	9	-1.71781	0.085831	0.134172	0.572604	0.297543		37	8	9	-1.71781	0.085831	0.0488774	0.572604	0.397695		37	8	9	-1.71781	0.085831	0.0722644	0.572604	0.360579		106	14	15	-2.61262	0.008985	0.00124671	0.674577	0.696806	-0.795422	-1.69145	1.08626	0.517387		50	28
ASV_hat_00201	100	Pseudomonadota	Gammaproteobacteria	Enterobacterales	Alteromonadaceae	Pseudoalteromonas	Pseudoalteromonas undina	23	22	9	-0.0592349	0.952765	0.870471	0.019745	-0.0316924		23	22	9	-0.0592349	0.952765	0.952493	0.019745	0.0115767		23	22	9	-0.0592349	0.952765	0.939866	0.019745	0.0146592		35	20	10	-0.764471	0.444587	0.393958	0.241747	0.166824	-1.23532	-1.44039	0.981869	0.790169		45	0
ASV_hat_00206	100	Pseudomonadota	Gammaproteobacteria	Cardiobacteriales	Wohlfahrtiimonadaceae	Wohlfahrtiimonas	Wohlfahrtiimonas chitiniclastica	33	22	10	-0.560612	0.575062	0.392986	0.177281	0.167172		32	23	10	-0.458682	0.646462	0.995968	0.145048	0.000981841		28	27	10	-0.0509647	0.959354	0.691164	0.0161165	0.0773135		47	44	13	-0.104828	0.916512	0.963295	0.0290742	0.00894211	-1.40032	-1.4087	0.71866	0.611317		40	5
ASV_hat_00208	98.9	Cyanobacteriota	Cyanobacteriia	PCC-6307	Cyanobiaceae	Parasynechococcus		120	0	15	-3.40777	0.000654958	0.00269108	0.879883	0.638371		120	0	15	-3.40777	0.000654958	8.22527e-05	0.879883	0.897007		120	0	15	-3.40777	0.000654958	0.000461081	0.879883	0.770821		190	0	19	-3.82301	0.000131834	1.85833e-07	0.877058	1.35155	-0.487419	-1.79102	0.964518	9.05098e-16		206	47
ASV_hat_00216	100	Bacillota	Bacilli_A	Lactobacillales	Vagococcaceae	Vagococcus_B		24.5	11.5	8	-0.910182	0.362727	0.346832	0.321798	-0.184389		24.5	11.5	8	-0.910182	0.362727	0.253003	0.321798	-0.224977		24.5	11.5	8	-0.910182	0.362727	0.288396	0.321798	-0.20858		30.5	14.5	9	-0.947758	0.343253	0.311902	0.315919	-0.198472	-1.62308	-1.44281	0.499389	0.673924		55	0
ASV_hat_00220	100	Actinomycetota	Actinomycetes	Propionibacteriales	Propionibacteriaceae	Cutibacterium	Cutibacterium modestum	141.5	29.5	18	-2.43882	0.0147353	0.0368256	0.574835	0.423557		138.5	32.5	18	-2.30817	0.0209897	0.0149833	0.544041	0.501402		140.5	30.5	18	-2.39527	0.0166082	0.0308826	0.56457	0.439266		172.5	37.5	20	-2.51996	0.011737	0.00812719	0.563479	0.551564	-1.24738	-1.6267	0.588074	0.39982		109	27
ASV_hat_00223	100	Pseudomonadota	Gammaproteobacteria	Pseudomonadales	Moraxellaceae	Acinetobacter		14.5	13.5	7	-0.0845154	0.932647	0.829309	0.0319438	-0.0419098		17	11	7	-0.507093	0.61209	0.658783	0.191663	-0.0859694		15	13	7	-0.169031	0.865772	0.737341	0.0638877	-0.0652385		43	35	12	-0.313786	0.753684	0.531586	0.0905822	0.122023	-1.45355	-1.55002	0.560454	0.526051		28	17
ASV_hat_00226	100	Pseudomonadota	Gammaproteobacteria	Enterobacterales	Vibrionaceae	Vibrio	Vibrio metschnikovii	21	7	7	-1.18322	0.236724	0.15746	0.447214	0.280139		21	7	7	-1.18322	0.236724	0.246081	0.447214	0.228378		21	7	7	-1.18322	0.236724	0.215489	0.447214	0.244326		29	7	8	-1.54031	0.123485	0.186659	0.544581	0.261024	-1.42306	-1.6321	0.70647	0.45878		63	15
ASV_hat_00227	99.8	Pseudomonadota	Gammaproteobacteria	Enterobacterales	Shewanellaceae	Shewanella	Shewanella xiamenensis	21	7	7	-1.18322	0.236724	0.192648	0.447214	0.257399		21	7	7	-1.18322	0.236724	0.219077	0.447214	0.242371		21	7	7	-1.18322	0.236724	0.176324	0.447214	0.2675		40	15	10	-1.27412	0.202622	0.147433	0.402911	0.287358	-1.40644	-1.59565	0.705998	0.481362		66	0
ASV_hat_00235	100	Pseudomonadota	Alphaproteobacteria	Puniceispirillales	Puniceispirillaceae	UBA3439	UBA3439 sp003282865	38	7	9	-1.83628	0.066316	0.162694	0.612094	0.276517		42	3	9	-2.31016	0.0208793	0.0248069	0.770054	0.458471		40	5	9	-2.07322	0.0381517	0.054131	0.691074	0.388172		104	1	14	-3.23299	0.00122502	0.00016087	0.864053	0.848074	-0.911913	-1.69769	0.939812	0.484941		73	32
ASV_hat_00239	100	Pseudomonadota	Gammaproteobacteria	Enterobacterales	Shewanellaceae	Shewanella		63	42	14	-0.659153	0.509797	0.893438	0.176166	0.0260334		63	42	14	-0.659153	0.509797	0.614957	0.176166	-0.0979816		63	42	14	-0.659153	0.509797	0.76942	0.176166	-0.0570065		86	67	17	-0.449712	0.652918	0.71594	0.109071	-0.0707988	-1.33316	-1.26475	0.714272	0.710509		55	0
ASV_hat_00253	100	Bacteroidota	Bacteroidia	Flavobacteriales	Flavobacteriaceae	UBA3537		67	11	12	-2.1965	0.0280561	0.0572595	0.634075	0.382883		74	4	12	-2.74563	0.00603956	0.00323392	0.792594	0.624209		69	9	12	-2.35339	0.0186029	0.0101546	0.679366	0.533513		119	1	15	-3.35097	0.000805276	4.71061e-05	0.865218	0.937625	-0.682978	-1.69429	1.05912	0.502626		84	69
ASV_hat_00254	100	Pseudomonadota	Gammaproteobacteria	SAR86	D2472	SCGC-AAA076-P13	SCGC-AAA076-P13 sp902515155	73	5	12	-2.66718	0.00764908	0.00976135	0.769948	0.536731		73	5	12	-2.66718	0.00764908	0.00345706	0.769948	0.619043		73	5	12	-2.66718	0.00764908	0.00530713	0.769948	0.58553		162	9	18	-3.3316	0.000863476	2.44021e-05	0.785266	0.985608	-0.611144	-1.71975	0.976405	0.370328		190	0
ASV_hat_00261	100	Pseudomonadota	Gammaproteobacteria	SAR86	AG-339-G14			78	0	12	-3.05941	0.00221772	0.00251715	0.883176	0.643499		78	0	12	-3.05941	0.00221772	0.000478615	0.883176	0.768067		78	0	12	-3.05941	0.00221772	0.00105066	0.883176	0.70964		136	0	16	-3.5162	0.000437777	7.09108e-06	0.879049	1.07625	-0.714869	-1.75972	0.988402	0.162639		161	49
ASV_hat_00263	100	Pseudomonadota	Alphaproteobacteria	Rhodobacterales	Rhodobacteraceae	LGRT01	LGRT01 sp001642945	63	3	11	-2.66733	0.00764576	0.0107164	0.804229	0.529114		63	3	11	-2.66733	0.00764576	0.00543625	0.804229	0.583632		63	3	11	-2.66733	0.00764576	0.00687828	0.804229	0.564947		113	7	15	-3.0102	0.00261078	0.000347978	0.77723	0.79155	-0.949156	-1.73015	0.875809	0.316283		190	0
ASV_hat_00267	95.4	Bacillota	Bacilli_A	Lactobacillales	Carnobacteriaceae	Carnobacterium_A		23	13	8	-0.70014	0.48384	0.268798	0.247537	0.217467		23	13	8	-0.70014	0.48384	0.422576	0.247537	0.156812		23	13	8	-0.70014	0.48384	0.337388	0.247537	0.188097		37.5	17.5	10	-1.01929	0.308063	0.320161	0.322329	0.195048	-1.37622	-1.53056	0.746806	0.512328		46	9
ASV_hat_00276	100	Actinomycetota	Acidimicrobiia	Actinomarinales	Actinomarinaceae	Actinomarina	Actinomarina sp002683085	44	1	9	-2.5471	0.0108622	0.0216035	0.849033	0.47041		44	1	9	-2.5471	0.0108622	0.0103515	0.849033	0.531946		44	1	9	-2.5471	0.0108622	0.011746	0.849033	0.521587		103	2	14	-3.17021	0.00152328	0.00035776	0.847275	0.789511	-1.0415	-1.75245	0.84301	0.200416		125	28
ASV_hat_00283	99.4	Bacteroidota	Bacteroidia	Flavobacteriales	Flavobacteriaceae	Myroides		32	4	8	-1.96039	0.04995	0.0738526	0.693103	0.358461		32	4	8	-1.96039	0.04995	0.0378689	0.693103	0.421038		32	4	8	-1.96039	0.04995	0.0449489	0.693103	0.40543		49	6	10	-2.19148	0.0284169	0.00986042	0.693008	0.535909	-1.24312	-1.73383	0.827678	0.297156		75	16
ASV_hat_00291	100	Bacillota	Bacilli_A	Staphylococcales	Gemellaceae	Gemella		33	3	8	-2.10042	0.0356919	0.0408362	0.742611	0.414203		32	4	8	-1.96039	0.04995	0.0382829	0.693103	0.420057		33	3	8	-2.10042	0.0356919	0.0274639	0.742611	0.449597		31	5	8	-1.82036	0.0687036	0.0566669	0.643596	0.383865	-1.3448	-1.68318	0.858013	0.323866		90	1
ASV_hat_00294	100	Bacteroidota	Bacteroidia	Flavobacteriales	Schleiferiaceae	UBA10364	UBA10364 sp003045825	45	0	9	-2.66557	0.00768579	0.00749521	0.888523	0.558072		45	0	9	-2.66557	0.00768579	0.00279448	0.888523	0.635473		45	0	9	-2.66557	0.00768579	0.00423262	0.888523	0.603291		78	0	12	-3.05941	0.00221772	0.000163343	0.883176	0.846959	-0.988199	-1.79102	0.947883	9.05098e-16		147	24
ASV_hat_00311	99	Actinomycetota	Actinomycetes	Propionibacteriales	Propionibacteriaceae	Cutibacterium		35.5	19.5	10	-0.815436	0.414823	0.377542	0.257863	-0.172778		33.5	21.5	10	-0.611577	0.540818	0.562263	0.193398	-0.112969		35.5	19.5	10	-0.815436	0.414823	0.556943	0.257863	-0.114521		55	36	13	-0.663914	0.506746	0.548155	0.184137	0.1171	-1.49273	-1.55528	0.479443	0.488308		40	15
ASV_hat_00315	100	Pseudomonadota	Gammaproteobacteria	Enterobacterales	Enterobacteriaceae	Citrobacter	Citrobacter pasteurii	21	7	7	-1.18322	0.236724	0.239161	0.447214	0.231849		21	7	7	-1.18322	0.236724	0.31235	0.447214	0.198285		21	7	7	-1.18322	0.236724	0.242437	0.447214	0.230197		24	12	8	-0.840168	0.400814	0.464634	0.297044	0.142831	-1.48351	-1.59352	0.705407	0.49076		50	16
ASV_hat_00347	100	Pseudomonadota	Alphaproteobacteria	Pelagibacterales	Pelagibacteraceae	Pelagibacter	Pelagibacter sp902617025	108	12	15	-2.72622	0.00640649	0.0345453	0.703906	0.429293		112	8	15	-2.9534	0.00314293	0.00168088	0.762565	0.674263		109	11	15	-2.78301	0.00538567	0.00928946	0.718571	0.540758		170	1	18	-3.68001	0.000233229	7.01899e-06	0.867386	1.077	-0.615093	-1.66864	0.928643	0.465504		152	58
ASV_hat_00350	99.8	Bacteroidota	Bacteroidia	Bacteroidales	Paludibacteraceae	Paludibacter		41	25	11	-0.711287	0.476907	0.473098	0.214461	-0.140111		41	25	11	-0.711287	0.476907	0.383958	0.214461	-0.170431		41	25	11	-0.711287	0.476907	0.541452	0.214461	-0.119082		41	25	11	-0.711287	0.476907	0.269489	0.214461	-0.217145	-1.58707	-1.36097	0.598826	0.737195		55	0
ASV_hat_00367	100	Bacillota	Bacilli_A	Lactobacillales	Lactobacillaceae	Limosilactobacillus	Limosilactobacillus fermentum	81.5	54.5	16	-0.698068	0.485134	0.398318	0.174517	-0.16527		86.5	49.5	16	-0.956612	0.338763	0.26093	0.239153	-0.221166		86.5	49.5	16	-0.956612	0.338763	0.328796	0.239153	-0.191532		86.5	84.5	18	-0.0435504	0.965263	0.939905	0.0102649	0.0146497	-0.992032	-1.00902	0.864373	0.899772		43	12
ASV_hat_00389	100	Pseudomonadota	Gammaproteobacteria	Enterobacterales	Enterobacteriaceae	Hafnia		131	59	19	-1.44872	0.147416	0.307761	0.332359	0.200213		134	56	19	-1.56945	0.116544	0.142193	0.360055	0.29129		135	55	19	-1.60969	0.107466	0.204595	0.369288	0.250421		158	52	20	-1.97863	0.0478575	0.0676494	0.442435	0.366971	-0.478825	-0.949413	1.04951	0.987824		78	0
ASV_hat_00402	84.6	Bacillota	Bacilli_A					62	29	13	-1.15311	0.248864	0.535908	0.319816	-0.120731		61	30	13	-1.08323	0.278707	0.211052	0.300433	-0.246779		62	29	13	-1.15311	0.248864	0.297271	0.319816	-0.204698		66	39	14	-0.847483	0.396726	0.18383	0.226499	-0.262768	-1.51055	-1.22509	0.643914	0.766085		43	23
ASV_hat_00414	99.8	Bacteroidota	Bacteroidia	Flavobacteriales	Flavobacteriaceae	Marisimplicoccus		36	0	8	-2.5205	0.0117187	0.0279702	0.891133	0.447995		36	0	8	-2.5205	0.0117187	0.00823272	0.891133	0.550525		36	0	8	-2.5205	0.0117187	0.012682	0.891133	0.515264		55	0	10	-2.80306	0.00506203	0.00121888	0.886405	0.698502	-1.13633	-1.79102	0.937279	9.05098e-16		87	66
ASV_hat_00452	99.4	Bacillota	Bacilli_A	Lactobacillales	Lactobacillaceae	Lactobacillus		16	12	7	-0.338062	0.735317	0.694178	0.127775	-0.0765162		16	12	7	-0.338062	0.735317	0.478804	0.127775	-0.138292		16	12	7	-0.338062	0.735317	0.538365	0.127775	-0.119999		23.5	21.5	9	-0.11847	0.905695	0.983585	0.0394899	0.0039978	-1.53212	-1.53527	0.568468	0.561573		45	0
ASV_hat_00455	100	Pseudomonadota	Gammaproteobacteria	Thiomicrospirales	Thiomicrospiraceae	Thiomicrorhabdus	Thiomicrorhabdus aquaedulcis	55	0	10	-2.80306	0.00506203	0.00928234	0.886405	0.54082		55	0	10	-2.80306	0.00506203	0.00209824	0.886405	0.657413		55	0	10	-2.80306	0.00506203	0.00392613	0.886405	0.609155		105	0	14	-3.29577	0.00098154	5.37524e-05	0.88083	0.928006	-0.832134	-1.79102	1.03327	9.05098e-16		194	16
ASV_hat_00470	100	Actinomycetota	Acidimicrobiia	Actinomarinales	Actinomarinaceae	Actinomarina	Actinomarina sp002683085	171	0	18	-3.72356	0.000196437	0.00015271	0.87765	0.851876		171	0	18	-3.72356	0.000196437	7.1232e-06	0.87765	1.07592		171	0	18	-3.72356	0.000196437	4.43151e-05	0.87765	0.942077		276	0	23	-4.19726	2.70159e-05	1.40746e-09	0.87519	1.75419	-0.231294	-1.67581	0.767356	0.415643		260	16
ASV_hat_00490	100	Pseudomonadota	Gammaproteobacteria	Enterobacterales	Shewanellaceae	Shewanella	Shewanella putrefaciens	44.5	10.5	10	-1.7328	0.0831311	0.0769081	0.54796	0.354495		43.5	11.5	10	-1.63087	0.102918	0.0667675	0.515727	0.368235		44.5	10.5	10	-1.7328	0.0831311	0.0657071	0.54796	0.369775		45.5	9.5	10	-1.83473	0.0665457	0.0676419	0.580193	0.366982	-1.29833	-1.60282	0.840846	0.513105		78	0
ASV_hat_00495	100	Pseudomonadota	Alphaproteobacteria	HIMB59	HIMB59	HIMB59		133	3	16	-3.36107	0.000776411	0.0010976	0.840267	0.706366		135	1	16	-3.46449	0.000531243	5.00733e-05	0.866122	0.933173		134	2	16	-3.41278	0.000643041	0.000245408	0.853195	0.81718		189	1	19	-3.78277	0.000155096	5.68104e-07	0.867826	1.26535	-0.462459	-1.70989	0.954405	0.42153		121	89
ASV_hat_00519	100	Pseudomonadota	Gammaproteobacteria	Burkholderiales	Methylophilaceae	BACL14	BACL14 sp000168995	107	13	15	-2.66942	0.00759822	0.00953463	0.689241	0.538642		107	13	15	-2.66942	0.00759822	0.00317768	0.689241	0.625565		107	13	15	-2.66942	0.00759822	0.00498934	0.689241	0.590395		197.5	12.5	20	-3.45327	0.00055383	1.03343e-05	0.772175	1.04853	-0.651328	-1.6878	0.835519	0.391302		159	12
ASV_hat_00525	100	Bacillota	Bacilli_A	Lactobacillales	Lactobacillaceae	Lacticaseibacillus	Lacticaseibacillus casei	18	18	8	0	1	0.935309	0	0.0157725		19	17	8	-0.140028	0.888638	0.934329	0.0495074	-0.0160119		18	18	8	0	1	0.999059	0	-0.00022907		21	15	8	-0.420084	0.674424	0.845098	0.148522	-0.0379776	-1.54342	-1.51107	0.612686	0.612117		37	8
ASV_hat_00558	100	Bacillota	Clostridia	Peptostreptococcales	Peptostreptococcaceae	Peptostreptococcus	Peptostreptococcus russellii_A	54	1	10	-2.70113	0.00691043	0.0121706	0.854172	-0.518662		54	1	10	-2.70113	0.00691043	0.00372355	0.854172	-0.613278		54	1	10	-2.70113	0.00691043	0.00514631	0.854172	-0.587956		81.5	23.5	14	-1.82052	0.0686802	0.101024	0.486554	-0.327207	-1.54554	-1.26276	0.493192	0.717834		165	6
ASV_hat_00560	99.8	Pseudomonadota	Alphaproteobacteria	MED-G09	MED-G09	MED-G09		28	0	7	-2.36643	0.0179605	0.0187558	0.894427	0.482481		28	0	7	-2.36643	0.0179605	0.00884419	0.894427	0.544738		28	0	7	-2.36643	0.0179605	0.0108435	0.894427	0.528149		78	0	12	-3.05941	0.00221772	0.000250318	0.883176	0.815728	-1.14145	-1.79102	0.796308	9.05098e-16		136	0
ASV_hat_00561	96.5	Pseudomonadota	Alphaproteobacteria	Sphingomonadales	Sphingomonadaceae	Erythrobacter		28	0	7	-2.36643	0.0179605	0.0256891	0.894427	0.455432		28	0	7	-2.36643	0.0179605	0.0117332	0.894427	0.521677		28	0	7	-2.36643	0.0179605	0.0161644	0.894427	0.495043		45	0	9	-2.66557	0.00768579	0.00235555	0.888523	0.64858	-1.24128	-1.79102	0.847602	9.05098e-16		70	50
ASV_hat_00578	100	Bacteroidota	Bacteroidia	Flavobacteriales	Flavobacteriaceae	Marisimplicoccus		44	1	9	-2.5471	0.0108622	0.0078634	0.849033	0.55422		44	1	9	-2.5471	0.0108622	0.00549209	0.849033	0.582825		44	1	9	-2.5471	0.0108622	0.00549204	0.849033	0.582826		77	1	12	-2.98097	0.00287341	0.000726405	0.860531	0.737167	-0.945508	-1.75972	1.06702	0.162639		89	64
ASV_hat_00627	100	Bacteroidota	Bacteroidia	Bacteroidales	Porphyromonadaceae	Porphyromonas_A	Porphyromonas_A pogonae	28	8	8	-1.40028	0.161429	0.481219	0.495074	-0.137526		29	7	8	-1.54031	0.123485	0.0540304	0.544581	-0.388347		29	7	8	-1.54031	0.123485	0.0945489	0.544581	-0.333936		34	2	8	-2.24045	0.0250618	0.0287971	0.792118	-0.445436	-1.69067	-1.46174	0.382602	0.532313		77	1
ASV_hat_00639	100	Pseudomonadota	Alphaproteobacteria	Sphingomonadales	Emcibacteraceae	Paremcibacter	Paremcibacter congregatus	38	7	9	-1.83628	0.066316	0.0803798	0.612094	0.35015		38	7	9	-1.83628	0.066316	0.0398921	0.612094	0.416328		38	7	9	-1.83628	0.066316	0.0562297	0.612094	0.384596		38	7	9	-1.83628	0.066316	0.026032	0.612094	0.454277	-1.29511	-1.71937	0.81229	0.372294		91	0
ASV_hat_00643	100	Bacteroidota	Bacteroidia	Flavobacteriales	Flavobacteriaceae			28	0	7	-2.36643	0.0179605	0.0343408	0.894427	0.429824		28	0	7	-2.36643	0.0179605	0.0108706	0.894427	0.527944		28	0	7	-2.36643	0.0179605	0.0137708	0.894427	0.508436		36	0	8	-2.5205	0.0117187	0.00358121	0.891133	0.616306	-1.28488	-1.79102	0.821249	9.05098e-16		110	10
ASV_hat_00674	99.2	Pseudomonadota	Gammaproteobacteria	SAR86	D2472	SCGC-AAA076-P13		36	0	8	-2.5205	0.0117187	0.0411705	0.891133	0.413461		36	0	8	-2.5205	0.0117187	0.0116363	0.891133	0.522359		36	0	8	-2.5205	0.0117187	0.0161106	0.891133	0.495323		66	0	11	-2.93406	0.00334562	0.000598621	0.884652	0.751522	-0.995691	-1.73861	1.01502	0.272312		100	53
ASV_hat_00696	100	Pseudomonadota	Alphaproteobacteria	Rhodobacterales	Rhodobacteraceae	MED-G52	MED-G52 sp001627925	36	0	8	-2.5205	0.0117187	0.0143077	0.891133	0.505252		36	0	8	-2.5205	0.0117187	0.00497793	0.891133	0.590575		36	0	8	-2.5205	0.0117187	0.00661389	0.891133	0.568075		45	0	9	-2.66557	0.00768579	0.00153642	0.888523	0.681061	-1.15656	-1.79102	0.931568	9.05098e-16		116	37
ASV_hat_00717	100	Bacteroidota	Bacteroidia	Bacteroidales	Bacteroidaceae	Bacteroides_E	Bacteroides_E propionicifaciens	36	19	10	-0.8664	0.386271	0.356746	0.27398	0.180568		31	24	10	-0.356753	0.721277	0.734074	0.112815	0.0660834		34	21	10	-0.662541	0.507624	0.520825	0.209514	0.125265		30	25	10	-0.254824	0.798859	0.909765	0.0805823	-0.0220248	-1.39722	-1.37818	0.776049	0.665665		39	16
ASV_hat_00733	99.8	Pseudomonadota	Alphaproteobacteria	Puniceispirillales	AAA536-G10	AAA536-G10		66	0	11	-2.93406	0.00334562	0.0148874	0.884652	0.501938		66	0	11	-2.93406	0.00334562	0.0014584	0.884652	0.684996		66	0	11	-2.93406	0.00334562	0.0034473	0.884652	0.619262		91	0	13	-3.1798	0.00147378	8.65711e-05	0.881917	0.893277	-0.956349	-1.79102	0.934388	9.05098e-16		172	18
ASV_hat_00751	100	Pseudomonadota	Gammaproteobacteria	Enterobacterales	Pasteurellaceae	Pasteurella	Pasteurella multocida	21	7	7	-1.18322	0.236724	0.514593	0.447214	-0.127159		21	7	7	-1.18322	0.236724	0.19892	0.447214	-0.253695		21	7	7	-1.18322	0.236724	0.243277	0.447214	-0.229776		28	17	9	-0.651584	0.51467	0.423643	0.217195	-0.156447	-1.65005	-1.53766	0.437559	0.50042		66	0
ASV_hat_00776	99.8	Pseudomonadota	Gammaproteobacteria	Pseudomonadales	Moraxellaceae	Acinetobacter		18	10	7	-0.676123	0.498962	0.315219	0.255551	0.197089		18	10	7	-0.676123	0.498962	0.437204	0.255551	0.151858		18	10	7	-0.676123	0.498962	0.407465	0.255551	0.162044		38.5	16.5	10	-1.12122	0.262193	0.196914	0.354562	0.25487	-1.36224	-1.6163	0.762647	0.506353		49	6
ASV_hat_00797	99	Bacteroidota	Bacteroidia	Flavobacteriales	Flavobacteriaceae	UBA7446	UBA7446 sp002862705	44	1	9	-2.5471	0.0108622	0.0361278	0.849033	0.425277		44	1	9	-2.5471	0.0108622	0.00940979	0.849033	0.539713		44	1	9	-2.5471	0.0108622	0.0113623	0.849033	0.524317		77	1	12	-2.98097	0.00287341	0.000780515	0.860531	0.731824	-1.01588	-1.75972	0.977888	0.162639		115	38
ASV_hat_00829	99	Pseudomonadota	Gammaproteobacteria	Pseudomonadales	Moraxellaceae	Acinetobacter	Acinetobacter harbinensis	25.5	10.5	8	-1.05021	0.293622	0.246236	0.371305	0.228301		24	12	8	-0.840168	0.400814	0.35843	0.297044	0.179926		26	10	8	-1.12022	0.262618	0.286264	0.396059	0.209525		41	14	10	-1.37605	0.168807	0.249851	0.435144	0.226517	-1.28299	-1.45542	0.833378	0.649474		66	0
ASV_hat_00890	98.2	Pseudomonadota	Gammaproteobacteria	Enterobacterales	Shewanellaceae	Shewanella		33	22	10	-0.560612	0.575062	0.158288	0.177281	0.27956		33	22	10	-0.560612	0.575062	0.341366	0.177281	0.186526		33	22	10	-0.560612	0.575062	0.250085	0.177281	0.226403		61	17	12	-1.72582	0.0843794	0.0876926	0.498202	0.341502	-1.33981	-1.61633	0.713847	0.402995		38	17
ASV_hat_00906	100	Pseudomonadota	Alphaproteobacteria	Rhodobacterales	Rhodobacteraceae	MED-G52	MED-G52 sp902534325	36	0	8	-2.5205	0.0117187	0.0117883	0.891133	0.521291		36	0	8	-2.5205	0.0117187	0.00473711	0.891133	0.594472		36	0	8	-2.5205	0.0117187	0.00631466	0.891133	0.571761		66	0	11	-2.93406	0.00334562	0.00037887	0.884652	0.785293	-1.22517	-1.79102	0.720557	9.05098e-16		153	0
ASV_hat_01027	97.5	Bacillota	Bacilli_A	Staphylococcales	Staphylococcaceae	Staphylococcus		21	7	7	-1.18322	0.236724	0.221939	0.447214	0.240828		21	7	7	-1.18322	0.236724	0.240698	0.447214	0.231072		21	7	7	-1.18322	0.236724	0.246183	0.447214	0.228328		21	7	7	-1.18322	0.236724	0.277796	0.447214	0.21333	-1.50403	-1.67801	0.6563	0.408682		66	0
ASV_hat_01076	100	Pseudomonadota	Gammaproteobacteria	Enterobacterales	Enterobacteriaceae	Pantoea	Pantoea brenneri	23	13	8	-0.70014	0.48384	0.287397	0.247537	-0.209023		23	13	8	-0.70014	0.48384	0.42609	0.247537	-0.155613		23	13	8	-0.70014	0.48384	0.384681	0.247537	-0.170168		20	16	8	-0.280056	0.779435	0.794523	0.0990148	-0.0506397	-1.49317	-1.44656	0.641452	0.754957		34	21
ASV_hat_01093	100	Pseudomonadota	Gammaproteobacteria	Enterobacterales	Shewanellaceae	Shewanella	Shewanella baltica	52.5	13.5	11	-1.73376	0.0829604	0.0646094	0.522749	-0.371392		52	14	11	-1.68931	0.0911608	0.10846	0.509345	-0.319913		52	14	11	-1.68931	0.0911608	0.0817189	0.509345	-0.348518		51.5	39.5	13	-0.419314	0.674987	0.637209	0.116297	-0.0918364	-1.55595	-1.50836	0.366666	0.43904		40	38
ASV_hat_01181	99.8	Bacillota	Negativicutes	Veillonellales	Veillonellaceae	Veillonella_A	Veillonella_A montpellierensis	35	1	8	-2.38048	0.0172903	0.0143251	0.841625	-0.505151		34	2	8	-2.24045	0.0250618	0.0167989	0.792118	-0.491803		35	1	8	-2.38048	0.0172903	0.0134401	0.841625	-0.510454		36	9	9	-1.59934	0.109745	0.106003	0.533114	-0.322275	-1.62246	-1.42127	0.430046	0.642861		60	45
ASV_hat_01362	100	Bacteroidota	Bacteroidia	Flavobacteriales	Crocinitomicaceae	UBA4466	UBA4466 sp003149635	28	0	7	-2.36643	0.0179605	0.0345103	0.894427	0.429384		28	0	7	-2.36643	0.0179605	0.011343	0.894427	0.524457		28	0	7	-2.36643	0.0179605	0.014831	0.894427	0.502255		36	0	8	-2.5205	0.0117187	0.00367087	0.891133	0.614385	-1.35179	-1.79102	0.714907	9.05098e-16		119	1
ASV_hat_01408	100	Pseudomonadota	Alphaproteobacteria	HIMB59	GCA-002718135	AG-337-I02	AG-337-I02 sp902595425	55	0	10	-2.80306	0.00506203	0.00310901	0.886405	0.627252		55	0	10	-2.80306	0.00506203	0.000966661	0.886405	0.715873		55	0	10	-2.80306	0.00506203	0.0013335	0.886405	0.691744		66	0	11	-2.93406	0.00334562	0.000288215	0.884652	0.80539	-1.1116	-1.79102	0.843586	9.05098e-16		112	78
ASV_hat_01827	100	Bacillota	Bacilli_A	Lactobacillales	Lactobacillaceae	Limosilactobacillus	Limosilactobacillus fermentum	17	11	7	-0.507093	0.61209	0.335019	0.191663	-0.189038		17	11	7	-0.507093	0.61209	0.507822	0.191663	-0.129231		17	11	7	-0.507093	0.61209	0.413206	0.191663	-0.160042		14	14	7	0	1	0.961646	0	0.00934419	-1.5728	-1.58009	0.474742	0.634114		55	0
ASV_hat_01981	100	Pseudomonadota	Gammaproteobacteria	Enterobacterales	Enterobacteriaceae	Serratia_J	Serratia_J liquefaciens	29	16	9	-0.770054	0.441268	0.284408	0.256685	0.210352		29	16	9	-0.770054	0.441268	0.316342	0.256685	0.196624		29	16	9	-0.770054	0.441268	0.31459	0.256685	0.197351		57	21	12	-1.41204	0.157939	0.0936502	0.40762	0.334901	-1.23295	-1.56723	0.823729	0.549442		55	0
ASV_hat_02167	100	Pseudomonadota	Gammaproteobacteria	Pseudomonadales	Porticoccaceae	HTCC2207	HTCC2207 sp002335945	28	0	7	-2.36643	0.0179605	0.099158	0.894427	0.329108		28	0	7	-2.36643	0.0179605	0.0172532	0.894427	0.489553		28	0	7	-2.36643	0.0179605	0.0227235	0.894427	0.466061		45	0	9	-2.66557	0.00768579	0.00261736	0.888523	0.640505	-1.33972	-1.79102	0.704589	9.05098e-16		111	9
ASV_hat_02822	100	Pseudomonadota	Alphaproteobacteria	TMED109	TMED131			28	0	7	-2.36643	0.0179605	0.0447612	0.894427	0.405814		28	0	7	-2.36643	0.0179605	0.0132489	0.894427	0.511643		28	0	7	-2.36643	0.0179605	0.0183215	0.894427	0.48447		45	0	9	-2.66557	0.00768579	0.00197018	0.888523	0.662209	-1.27079	-1.79102	0.785593	9.05098e-16		120	0
ASV_hat_02991	99.8	Pseudomonadota	Gammaproteobacteria	Pseudomonadales	Moraxellaceae	Acinetobacter	Acinetobacter pseudolwoffii	27.5	8.5	8	-1.33027	0.183431	0.15089	0.47032	-0.284826		26.5	9.5	8	-1.19024	0.233953	0.251907	0.420813	-0.225511		26.5	9.5	8	-1.19024	0.233953	0.202994	0.420813	-0.251337		24.5	11.5	8	-0.910182	0.362727	0.447981	0.321798	-0.148272	-1.61998	-1.53564	0.356258	0.555785		41	25
ASV_hat_07832	100	Pseudomonadota	Gammaproteobacteria	Pseudomonadales	Moraxellaceae	Acinetobacter		25	20	9	-0.296174	0.767097	0.97239	0.0987248	-0.00672538		27	18	9	-0.533114	0.593955	0.69312	0.177705	0.0767959		25	20	9	-0.296174	0.767097	0.750887	0.0987248	0.0617481		35	20	10	-0.764471	0.444587	0.41827	0.241747	0.158291	-1.53308	-1.63286	0.504392	0.453329		38	7
[truncated: 21 more columns]

## Sheet: MMFM summer
								RA	RA	RA	RA	RA	RA	RA	RA		HELLINGER	HELLINGER	HELLINGER	HELLINGER	HELLINGER	HELLINGER	HELLINGER	HELLINGER		LOGNORMAL	LOGNORMAL	LOGNORMAL	LOGNORMAL	LOGNORMAL	LOGNORMAL	LOGNORMAL	LOGNORMAL		WILCOXON CLR	WILCOXON CLR	WILCOXON CLR	WILCOXON CLR	WILCOXON CLR	WILCOXON CLR	WILCOXON CLR	WILCOXON CLR	CLR	CLR	CLR	CLR		Deseq2	Deseq2
ASV	% similarity	phylum	class	order	family	genus	species	W-high	W-low	sample size	z	p	t-test (paired)	r	Cohen's d		W-high	W-low	sample size	z	p	t-test (paired)	r	Cohen's d		W-high	W-low	sample size	z	p	t-test (paired)	r	Cohen's d		W-high	W-low	sample size	z	p	t-test (paired)	r	Cohen's d	MM ave	FM ave	MM stdev	FM stdev		W-high	W-low
ASV_hat_00001	100	Pseudomonadota	Gammaproteobacteria	Enterobacterales	Vibrionaceae	Aliivibrio	Aliivibrio finisterrensis	169	62	21	-1.85953	0.0629514	0.0562814	0.405784	0.384509		169	62	21	-1.85953	0.0629514	0.0420081	0.405784	0.411625		167	64	21	-1.79002	0.0734509	0.0514404	0.390614	0.392942		172	59	21	-1.96381	0.0495525	0.0455939	0.428538	0.40412	-0.227088	-0.966133	1.5787	1.51077		191	40
ASV_hat_00005	98.8	Pseudomonadota	Gammaproteobacteria	Enterobacterales	Vibrionaceae	Aliivibrio	Aliivibrio sp028765545	21	7	7	-1.18322	0.236724	0.220157	0.447214	0.241787		21	7	7	-1.18322	0.236724	0.211516	0.447214	0.246521		21	7	7	-1.18322	0.236724	0.18408	0.447214	0.262613		21	7	7	-1.18322	0.236724	0.34071	0.447214	0.186785	-1.62824	-1.89384	1.19831	0.80348		20	8
ASV_hat_00009	91.4	Bacteroidota	Bacteroidia	Bacteroidales	Bacteroidaceae			22	14	8	-0.560112	0.575403	0.516922	0.19803	-0.12645		24	12	8	-0.840168	0.400814	0.481363	0.297044	-0.137481		24	12	8	-0.840168	0.400814	0.530715	0.297044	-0.122285		24	12	8	-0.840168	0.400814	0.407016	0.297044	-0.162201	-1.89637	-1.71935	0.809061	0.950711		25	11
ASV_hat_00010	100	Actinomycetota	Actinomycetes	Mycobacteriales	Mycobacteriaceae	Lawsonella		74	17	13	-1.99174	0.0463995	0.135126	0.55241	0.296784		76	15	13	-2.13151	0.0330469	0.0488797	0.591175	0.397691		75	16	13	-2.06163	0.0392433	0.0799565	0.571792	0.350671		72	19	13	-1.85197	0.0640301	0.107818	0.513644	0.320526	-0.804281	-1.38248	1.8576	1.39206		74	17
ASV_hat_00022	100	Bacillota	Bacilli_A	Lactobacillales	Lactobacillaceae	Weissella	Weissella confusa	14	14	7	0	1	0.37001	0	0.175566		14	14	7	0	1	0.527457	0	0.123263		14	14	7	0	1	0.518355	0	0.126014		14	14	7	0	1	0.916893	0	0.020278	-1.77153	-1.7926	0.991394	0.935055		15	13
ASV_hat_00030	100	Bacteroidota	Bacteroidia	Flavobacteriales	Flavobacteriaceae	Flavobacterium	Flavobacterium keumense	101	89	19	-0.241453	0.809204	0.888933	0.0553931	-0.0271412		97	93	19	-0.0804844	0.935852	0.804877	0.0184644	-0.0480308		101	89	19	-0.241453	0.809204	0.877127	0.0553931	-0.0300497		103	87	19	-0.321937	0.7475	0.856391	0.0738575	-0.0351755	-1.18107	-1.12483	1.13864	1.22064		102	88
ASV_hat_00033	100	Pseudomonadota	Alphaproteobacteria	Pelagibacterales	Pelagibacteraceae	Pelagibacter	Pelagibacter ubique	26	10	8	-1.12022	0.262618	0.264622	0.396059	-0.21942		26	10	8	-1.12022	0.262618	0.266947	0.396059	-0.21833		26	10	8	-1.12022	0.262618	0.270164	0.396059	-0.216832		26	10	8	-1.12022	0.262618	0.266538	0.396059	-0.218521	-1.90521	-1.64684	0.768578	1.00238		28	8
ASV_hat_00037	100	Bacteroidota	Bacteroidia	Flavobacteriales	Flavobacteriaceae	Flavobacterium	Flavobacterium keumense	63	57	15	-0.170389	0.864705	0.723527	0.0439941	-0.0688208		63	57	15	-0.170389	0.864705	0.771618	0.0439941	-0.0564465		63	57	15	-0.170389	0.864705	0.756812	0.0439941	-0.0602281		65	55	15	-0.283981	0.776425	0.868514	0.0733236	-0.0321758	-1.31306	-1.26018	1.20376	1.26505		70	50
ASV_hat_00059	100	Actinomycetota	Actinomycetes	Actinomycetales	Microbacteriaceae	Rhodoglobus	Salinibacterium amurskyense	23	13	8	-0.70014	0.48384	0.562977	0.247537	-0.112762		23	13	8	-0.70014	0.48384	0.483823	0.247537	-0.136703		23	13	8	-0.70014	0.48384	0.478415	0.247537	-0.138416		23	13	8	-0.70014	0.48384	0.473632	0.247537	-0.13994	-1.88324	-1.67985	0.838404	1.0558		20	16
ASV_hat_00064	100	Verrucomicrobiota	Verrucomicrobiae	Verrucomicrobiales	Verrucomicrobiaceae	VFKE01	VFKE01 sp009885695	75.5	15.5	13	-2.09657	0.0360317	0.0380791	0.581484	-0.420539		74.5	16.5	13	-2.02668	0.0426947	0.0342789	0.562101	-0.429985		74.5	16.5	13	-2.02668	0.0426947	0.0327703	0.562101	-0.434		72.5	18.5	13	-1.88691	0.0591721	0.0456155	0.523335	-0.404076	-1.90438	-1.32971	0.683969	1.13364		72	19
ASV_hat_00100	100	Pseudomonadota	Gammaproteobacteria	SAR86	D2472	SCGC-AAA076-P13	SCGC-AAA076-P13 sp000385055	131.5	39.5	18	-2.00332	0.0451433	0.0628001	0.472186	-0.37411		129.5	41.5	18	-1.91622	0.0553377	0.0723159	0.451656	-0.36051		131.5	39.5	18	-2.00332	0.0451433	0.058161	0.472186	-0.381406		117.5	53.5	18	-1.39361	0.163435	0.178377	0.328477	-0.266191	-1.49611	-1.05018	1.03792	1.31244		111	60
ASV_hat_00103	100	Pseudomonadota	Gammaproteobacteria	Enterobacterales	Enterobacteriaceae_A	Escherichia	Shigella sonnei	32	23	10	-0.458682	0.646462	0.751469	0.145048	0.0615986		34	21	10	-0.662541	0.507624	0.393005	0.209514	0.167165		33	22	10	-0.560612	0.575062	0.393075	0.177281	0.16714		37	18	10	-0.96833	0.33288	0.354802	0.306213	0.181312	-1.44656	-1.7126	1.28836	1.02443		29	26
ASV_hat_00105	98.9	Pseudomonadota	Gammaproteobacteria	Enterobacterales	Alteromonadaceae	Pseudoalteromonas		64	14	12	-1.96116	0.0498602	0.0461736	0.566139	-0.402956		65	13	12	-2.03961	0.0413894	0.034489	0.588784	-0.429439		65	13	12	-2.03961	0.0413894	0.0356596	0.588784	-0.426449		65	13	12	-2.03961	0.0413894	0.0475995	0.588784	-0.400149	-1.8042	-1.27682	0.813845	1.21367		65	13
ASV_hat_00111	99.4	Actinomycetota	Actinomycetes	Propionibacteriales	Propionibacteriaceae	Cutibacterium		46	32	12	-0.549125	0.58292	0.381133	0.158519	0.171461		46	32	12	-0.549125	0.58292	0.479322	0.158519	0.138128		46	32	12	-0.549125	0.58292	0.443359	0.158519	0.149803		46	32	12	-0.549125	0.58292	0.591282	0.158519	0.104635	-1.51318	-1.69905	1.20323	1.03021		50	28
ASV_hat_00114	99.8	Actinomycetota	Actinomycetes	Propionibacteriales	Propionibacteriaceae	Cutibacterium	Cutibacterium acnes	27	9	8	-1.26025	0.207578	0.291063	0.445566	-0.207404		26	10	8	-1.12022	0.262618	0.270432	0.396059	-0.216708		27	9	8	-1.26025	0.207578	0.259291	0.445566	-0.221947		25	11	8	-0.980196	0.326989	0.318319	0.346552	-0.195807	-1.85057	-1.62338	0.806592	1.07413		25	11
ASV_hat_00128	100	Pseudomonadota	Gammaproteobacteria	Pseudomonadales	Endozoicomonadaceae	Sansalvadorimonas		41	14	10	-1.37605	0.168807	0.112578	0.435144	-0.316053		41	14	10	-1.37605	0.168807	0.130786	0.435144	-0.300275		41	14	10	-1.37605	0.168807	0.0928872	0.435144	-0.335726		36	19	10	-0.8664	0.386271	0.45758	0.27398	-0.145122	-1.81027	-1.65217	0.692639	1.0424		34	21
ASV_hat_00162	99.8	Pseudomonadota	Gammaproteobacteria	Enterobacterales	Vibrionaceae	Vibrio	Vibrio scophthalmi	15	13	7	-0.169031	0.865772	0.431502	0.0638877	0.153777		15	13	7	-0.169031	0.865772	0.743664	0.0638877	0.0636064		15	13	7	-0.169031	0.865772	0.627578	0.0638877	0.0944841		15	13	7	-0.169031	0.865772	0.842144	0.0638877	-0.038712	-1.74751	-1.69932	1.05822	1.02374		18	10
ASV_hat_00187	94.3	Pseudomonadota	Gammaproteobacteria	Pseudomonadales	Moraxellaceae	Psychrobacter		24	21	9	-0.177705	0.858955	0.897335	0.0592349	0.0250755		23	22	9	-0.0592349	0.952765	0.921263	0.019745	-0.0192079		24	21	9	-0.177705	0.858955	0.996754	0.0592349	0.00079041		23	22	9	-0.0592349	0.952765	0.750107	0.019745	-0.0619484	-1.71081	-1.62901	1.01202	1.04904		23	22
ASV_hat_00197	100	Bacillota	Bacilli_A	Staphylococcales	Staphylococcaceae	Staphylococcus	Staphylococcus caprae	28	27	10	-0.0509647	0.959354	0.779566	0.0161165	-0.0544257		30	25	10	-0.254824	0.798859	0.997129	0.0805823	-0.000699058		28	27	10	-0.0509647	0.959354	0.843401	0.0161165	-0.0383994		31	24	10	-0.356753	0.721277	0.691521	0.112815	0.077219	-1.61013	-1.70131	1.0307	1.04225		29	26
ASV_hat_00201	95.9	Pseudomonadota	Gammaproteobacteria	Enterobacterales	Vibrionaceae	Vibrio		86	67	17	-0.449712	0.652918	0.510813	0.109071	0.128314		87	66	17	-0.49705	0.619154	0.9543	0.120552	-0.0111357		88	65	17	-0.544388	0.586174	0.858274	0.132034	0.034709		91	62	17	-0.686403	0.492459	0.51574	0.166477	-0.126809	-1.22605	-1.01419	1.32725	1.35113		78	75
ASV_hat_00220	99.8	Pseudomonadota	Gammaproteobacteria	Enterobacterales	Vibrionaceae	Vibrio	Vibrio scophthalmi	169	62	21	-1.85953	0.0629514	0.094035	0.405784	0.334487		157	74	21	-1.44244	0.149178	0.134048	0.314767	0.297642		166	65	21	-1.75526	0.0792146	0.0743085	0.383029	0.35786		150	81	21	-1.19914	0.230474	0.27092	0.261674	0.216482	-1.5242	-1.73148	0.769402	0.572301		161	70
ASV_hat_00311	100	Bacillota	Bacilli_A	Staphylococcales	Staphylococcaceae	Staphylococcus	Staphylococcus epidermidis	51	40	13	-0.384371	0.700703	0.289991	0.106605	0.207876		54	37	13	-0.594028	0.552493	0.368768	0.164754	0.176029		53	38	13	-0.524142	0.600179	0.328152	0.145371	0.191793		54	37	13	-0.594028	0.552493	0.594094	0.164754	0.103838	-1.80585	-1.86674	0.65887	0.536173		55	36
ASV_hat_00513	100	Pseudomonadota	Gammaproteobacteria	Enterobacterales	Alteromonadaceae	Pseudoalteromonas	Pseudoalteromonas tetraodonis	21	15	8	-0.420084	0.674424	0.352568	0.148522	0.182169		23	13	8	-0.70014	0.48384	0.394034	0.247537	0.166797		21	15	8	-0.420084	0.674424	0.411379	0.148522	0.160677		23	13	8	-0.70014	0.48384	0.427707	0.247537	0.155063	-1.70991	-1.873	0.902863	0.735982		29	7
ASV_hat_01237	100	Actinomycetota	Actinomycetes	Propionibacteriales	Propionibacteriaceae	Cutibacterium	Cutibacterium acnes	43	12	10	-1.57991	0.114128	0.0968815	0.49961	-0.331468		42	13	10	-1.47798	0.139414	0.222521	0.467377	-0.240516		43	12	10	-1.57991	0.114128	0.143074	0.49961	-0.290621		39	16	10	-1.17219	0.241121	0.488336	0.370679	-0.135282	-1.78203	-1.59215	0.836539	1.10959		45	10
ASV_hat_02793	99.8	Actinomycetota	Actinomycetes	Propionibacteriales	Propionibacteriaceae	Cutibacterium	Cutibacterium modestum	21	15	8	-0.420084	0.674424	0.945814	0.148522	0.0132068		22	14	8	-0.560112	0.575403	0.815078	0.19803	-0.0454693		22	14	8	-0.560112	0.575403	0.823178	0.19803	-0.0434413		22	14	8	-0.560112	0.575403	0.706891	0.19803	-0.0731679	-1.8388	-1.75018	0.832149	0.908716		22	14
[truncated: 23 more columns]

## Sheet: HMFM summer
								RA	RA	RA	RA	RA	RA	RA	RA		HELLINGER	HELLINGER	HELLINGER	HELLINGER	HELLINGER	HELLINGER	HELLINGER	HELLINGER		LOGNORMAL	LOGNORMAL	LOGNORMAL	LOGNORMAL	LOGNORMAL	LOGNORMAL	LOGNORMAL	LOGNORMAL		WILCOXON (CLR)	WILCOXON (CLR)	WILCOXON (CLR)	WILCOXON (CLR)	WILCOXON (CLR)	WILCOXON (CLR)	WILCOXON (CLR)	WILCOXON (CLR)	CLR	CLR	CLR	CLR	DesSeq2	DesSeq2	DesSeq2
ASV	% similarity	phylum	class	order	family	genus	species	W-high	W-low	sample size	z	p	t-test(paired)	r	Cohen's d		W-high	W-low	sample size	z	p	t-test(paired)	r	Cohen's d		W-high	W-low	sample size	z	p	t-test(paired)	r	Cohen's d		W-high	W-low	sample size	z	p	t-test(paired)	r	Cohen's d	HM ave	FM ave	HM ave	FM stdev	W-high	W-low	sample size
ASV_hat_00001	100	Pseudomonadota	Gammaproteobacteria	Enterobacterales	Vibrionaceae	Aliivibrio	Aliivibrio finisterrensis	250	3	22	-4.00951	6.08454e-05	0.000168664	-0.85483	0.844617		247	6	22	-3.91211	9.14929e-05	1.39951e-05	-0.834065	1.02628		248	5	22	-3.94458	7.99411e-05	5.41656e-05	-0.840987	0.927448		241	12	22	-3.71732	0.00020135	3.68048e-05	0.792535	0.955616	0.936113	-0.707817	1.4516	1.36354	273	3	23
ASV_hat_00005	98.8	Pseudomonadota	Gammaproteobacteria	Enterobacterales	Vibrionaceae	Aliivibrio	Aliivibrio finisterrensis	78	0	12	-3.05941	0.00221772	0.103804	-0.883176	0.324429		78	0	12	-3.05941	0.00221772	0.00772081	-0.883176	0.555691		78	0	12	-3.05941	0.00221772	0.0191454	-0.883176	0.480734		78	0	12	-3.05941	0.00221772	0.00071694	0.883176	0.738142	-0.674405	-1.54643	1.32343	0.707886	78	0	12
ASV_hat_00008	89.7	Bacillota	Bacilli_A	Mycoplasmatales	Mycoplasmoidaceae	Mycoplasma_L	Mycoplasma_L muris	28	8	8	-1.40028	0.161429	0.749669	-0.495074	-0.062061		29	7	8	-1.54031	0.123485	0.241181	-0.544581	0.230829		29	7	8	-1.54031	0.123485	0.451797	-0.544581	0.147015		35	1	8	-2.38048	0.0172903	0.0138307	0.841625	0.508074	-1.26322	-1.6706	0.900504	0.625684	29	7	8
ASV_hat_00009	91.4	Bacteroidota	Bacteroidia	Bacteroidales	Bacteroidaceae	Bacteroides_H	Bacteroides_H gallinarum	140	50	19	-1.8109	0.0701566	0.17887	-0.415449	0.265878		151	39	19	-2.25356	0.0242237	0.025606	-0.517003	0.455714		143	47	19	-1.93162	0.0534058	0.100566	-0.443145	0.327671		163	27	19	-2.73647	0.00621026	0.00201114	0.627789	0.660643	-0.586932	-1.40189	0.987055	0.838439	162	28	19
ASV_hat_00010	95.9	Pseudomonadota	Gammaproteobacteria	Pseudomonadales	Endozoicomonadaceae	Sansalvadorimonas		87	18	14	-2.16579	0.0303273	0.116321	-0.578831	0.312645		90	15	14	-2.35412	0.0185667	0.0207749	-0.629165	0.473763		87	18	14	-2.16579	0.0303273	0.059791	-0.578831	0.378786		99	6	14	-2.91911	0.00351036	0.00274074	0.780164	0.636966	-0.262583	-1.07966	1.64568	1.26135	91	14	14
ASV_hat_00022	100	Pseudomonadota	Gammaproteobacteria	Enterobacterales	Vibrionaceae	Vibrio	Vibrio scophthalmi	119	17	16	-2.63715	0.00836065	0.186989	-0.659287	0.260822		120	16	16	-2.68886	0.00716973	0.0165237	-0.672214	0.493194		120	16	16	-2.68886	0.00716973	0.0514973	-0.672214	0.392839		125	11	16	-2.9474	0.00320459	0.00172128	0.73685	0.672464	-0.516853	-1.45628	1.28811	0.827714	123	13	16
ASV_hat_00029	99.4	Pseudomonadota	Gammaproteobacteria	Enterobacterales	Enterobacteriaceae_A	Morganella	Morganella psychrotolerans	30	6	8	-1.68034	0.0928919	0.17919	-0.594089	0.265675		30	6	8	-1.68034	0.0928919	0.0791951	-0.594089	0.351615		30	6	8	-1.68034	0.0928919	0.114534	-0.594089	0.314261		30	6	8	-1.68034	0.0928919	0.0498772	0.594089	0.395815	-1.40634	-1.72438	0.687337	0.346283	29	7	8
ASV_hat_00030	100	Actinomycetota	Actinomycetes	Mycobacteriales	Mycobacteriaceae	Lawsonella		114	22	16	-2.3786	0.0173784	0.204295	-0.594651	-0.250592		109	27	16	-2.12006	0.034001	0.0844147	-0.530015	-0.345299		113	23	16	-2.32689	0.0199709	0.113272	-0.581724	-0.315414		101	35	16	-1.70639	0.0879356	0.108706	0.426597	-0.31968	-1.26673	-0.876798	0.867909	1.07318	97	39	16
ASV_hat_00032	99	Pseudomonadota	Gammaproteobacteria	Enterobacterales	Vibrionaceae	Photobacterium	Photobacterium piscicola	58	8	11	-2.22277	0.0262312	0.0308558	-0.670191	0.439343		59	7	11	-2.31168	0.0207952	0.021421	-0.696998	0.471138		58	8	11	-2.22277	0.0262312	0.0297175	-0.670191	0.442665		58	8	11	-2.22277	0.0262312	0.0235492	0.670191	0.46298	-0.859793	-1.44239	1.29242	0.86051	61	5	11
ASV_hat_00033	100	Bacillota	Bacilli_A	Lactobacillales	Lactobacillaceae	Weissella	Weissella confusa	44	34	12	-0.392232	0.694887	0.351486	-0.113228	-0.182586		41	37	12	-0.156893	0.875329	0.961874	-0.0452911	-0.00928849		44	34	12	-0.392232	0.694887	0.559752	-0.113228	-0.1137		46	32	12	-0.549125	0.58292	0.522597	0.158519	0.124729	-1.21924	-1.33261	0.797246	0.875906	57	21	12
ASV_hat_00037	100	Bacteroidota	Bacteroidia	Flavobacteriales	Flavobacteriaceae	Flavobacterium	Flavobacterium keumense	99	91	19	-0.160969	0.872118	0.686209	-0.0369288	-0.0786272		99	91	19	-0.160969	0.872118	0.985111	-0.0369288	0.00362622		99	91	19	-0.160969	0.872118	0.787517	-0.0369288	-0.0524106		116	74	19	-0.845086	0.398063	0.515856	0.193876	0.126774	-0.795045	-0.989504	1.01161	1.12481	104	86	19
ASV_hat_00038	99.6	Bacteroidota	Bacteroidia	Flavobacteriales	Flavobacteriaceae	Flavobacterium	Myroides phaeus	77	43	15	-0.965535	0.334277	0.792168	-0.2493	-0.0512344		81	39	15	-1.19272	0.232979	0.29741	-0.307959	0.204638		78	42	15	-1.02233	0.306624	0.726427	-0.263965	0.0680667		88	32	15	-1.59029	0.111769	0.0507477	0.410612	0.394206	-0.992239	-1.44936	0.870709	0.83741	91	29	15
ASV_hat_00040	98.2	Pseudomonadota	Gammaproteobacteria	Enterobacterales	Vibrionaceae	Aliivibrio	Aliivibrio finisterrensis	91	0	13	-3.1798	0.00147378	0.0213936	-0.881917	0.471248		91	0	13	-3.1798	0.00147378	0.00219098	-0.881917	0.654114		91	0	13	-3.1798	0.00147378	0.00593837	-0.881917	0.576641		91	0	13	-3.1798	0.00147378	0.00034903	0.881917	0.791328	-0.690486	-1.62668	1.24268	0.599454	91	0	13
ASV_hat_00044	100	Bacteroidota	Bacteroidia	Bacteroidales	Bacteroidaceae	Bacteroides_H	Bacteroides_H neonati	21	15	8	-0.420084	0.674424	0.641609	-0.148522	-0.090633		21	15	8	-0.420084	0.674424	0.708995	-0.148522	0.0726162		21	15	8	-0.420084	0.674424	0.969153	-0.148522	0.00751418		25	11	8	-0.980196	0.326989	0.296551	0.346552	0.20501	-1.4581	-1.62645	0.618265	0.592963	25	11	8
ASV_hat_00045	98.2	Pseudomonadota	Gammaproteobacteria	Enterobacterales	Vibrionaceae	Vibrio	Vibrio scophthalmi	72	6	12	-2.58873	0.00963298	0.129958	-0.747303	0.300952		72	6	12	-2.58873	0.00963298	0.0397259	-0.747303	0.416707		72	6	12	-2.58873	0.00963298	0.0576605	-0.747303	0.382224		69	9	12	-2.35339	0.0186029	0.0113613	0.679366	0.524324	-0.732541	-1.45539	1.44966	0.866647	72	6	12
ASV_hat_00048	98.6	Pseudomonadota	Gammaproteobacteria	Enterobacterales	Vibrionaceae	Vibrio	Vibrio ichthyoenteri	28	0	7	-2.36643	0.0179605	0.279329	-0.894427	0.212635		28	0	7	-2.36643	0.0179605	0.0839737	-0.894427	0.34582		28	0	7	-2.36643	0.0179605	0.159014	-0.894427	0.279054		28	0	7	-2.36643	0.0179605	0.0065453	0.894427	0.568905	-1.30783	-1.72809	0.91044	0.326967	28	0	7
ASV_hat_00050	99.2	Pseudomonadota	Gammaproteobacteria	Enterobacterales	Vibrionaceae	Vibrio	Vibrio ichthyoenteri	91	0	13	-3.1798	0.00147378	0.0398574	-0.881917	0.416407		91	0	13	-3.1798	0.00147378	0.000991056	-0.881917	0.71401		91	0	13	-3.1798	0.00147378	0.0046956	-0.881917	0.595163		91	0	13	-3.1798	0.00147378	0.000165854	0.881917	0.845845	-0.714044	-1.58969	1.20391	0.604134	91	0	13
ASV_hat_00051	100	Pseudomonadota	Gammaproteobacteria	Enterobacterales	Vibrionaceae	Photobacterium	Photobacterium piscicola	84	7	13	-2.6906	0.00713241	0.0291262	-0.746238	0.444436		84	7	13	-2.6906	0.00713241	0.00619944	-0.746238	0.573225		84	7	13	-2.6906	0.00713241	0.0157929	-0.746238	0.496995		83	8	13	-2.62071	0.00877463	0.00241121	0.726855	0.646793	-0.863996	-1.6309	1.14656	0.578927	85	6	13
ASV_hat_00059	100	Pseudomonadota	Gammaproteobacteria	Pseudomonadales	Moraxellaceae	Psychrobacter	Psychrobacter proteolyticus	29	16	9	-0.770054	0.441268	0.472537	-0.256685	-0.14029		27	18	9	-0.533114	0.593955	0.532549	-0.177705	-0.121735		29	16	9	-0.770054	0.441268	0.464371	-0.256685	-0.142917		27	18	9	-0.533114	0.593955	0.673431	0.177705	-0.0820327	-1.45473	-1.35471	0.766167	0.9376	27	18	9
ASV_hat_00060	100	Pseudomonadota	Gammaproteobacteria	Enterobacterales	Aeromonadaceae	Aeromonas	Aeromonas allosaccharophila	44.5	21.5	11	-1.02247	0.306556	0.44793	-0.308288	0.148289		46	20	11	-1.15584	0.247746	0.211756	-0.348499	0.246387		46	20	11	-1.15584	0.247746	0.313489	-0.348499	0.197809		49	17	11	-1.42257	0.15486	0.120715	0.428922	0.308759	-1.25878	-1.57815	0.7891	0.615868	57	9	11
ASV_hat_00061	93.8	Bacteroidota	Bacteroidia	Bacteroidales	Bacteroidaceae	Bacteroides_H	Bacteroides_H thetaiotaomicron	30	15	9	-0.888523	0.374259	0.683436	-0.296174	0.079364		32	13	9	-1.12546	0.260393	0.226989	-0.375154	0.238142		30	15	9	-0.888523	0.374259	0.381955	-0.296174	0.171161		36	9	9	-1.59934	0.109745	0.0938346	0.533114	0.334702	-1.37488	-1.64234	0.686989	0.536278	34	11	9
ASV_hat_00064	100	Pseudomonadota	Alphaproteobacteria	Pelagibacterales	Pelagibacteraceae	Pelagibacter_A	Pelagibacter_A ubique	100	53	17	-1.11245	0.265947	0.168351	-0.269808	0.272704		111	42	17	-1.63316	0.102434	0.0875026	-0.396101	0.341719		101	52	17	-1.15978	0.246137	0.143124	-0.281289	0.290583		114	39	17	-1.77518	0.0758683	0.0534639	0.430544	0.389335	-0.635161	-1.05942	1.0281	0.988917	136	17	17
ASV_hat_00069	100	Pseudomonadota	Gammaproteobacteria	Enterobacterales	Shewanellaceae	Shewanella	Shewanella baltica	56	22	12	-1.33359	0.182338	0.833493	-0.384974	0.0408661		57	21	12	-1.41204	0.157939	0.18368	-0.40762	0.262861		56	22	12	-1.33359	0.182338	0.38534	-0.384974	0.169929		64	14	12	-1.96116	0.0498602	0.0293248	0.566139	0.443837	-1.11579	-1.6089	0.871877	0.657509	55	23	12
ASV_hat_00076	99.4	Bacteroidota	Bacteroidia	Bacteroidales	Bacteroidaceae	Bacteroides_H	Bacteroides_H neonati	21	7	7	-1.18322	0.236724	0.994593	-0.447214	-0.00131679		21	7	7	-1.18322	0.236724	0.206805	-0.447214	0.249165		21	7	7	-1.18322	0.236724	0.356589	-0.447214	0.180628		25	3	7	-1.85934	0.0629791	0.0462552	0.702764	0.402793	-1.46974	-1.71108	0.573052	0.415377	25	3	7
ASV_hat_00079	100	Pseudomonadota	Gammaproteobacteria	Pseudomonadales	Moraxellaceae	Psychrobacter	Psychrobacter pulmonis	70	50	15	-0.567962	0.570061	0.641713	-0.146647	-0.0906047		71	49	15	-0.624758	0.53213	0.410939	-0.161312	0.16083		70	50	15	-0.567962	0.570061	0.814828	-0.146647	0.0455319		81	39	15	-1.19272	0.232979	0.115398	0.307959	0.313477	-1.15595	-1.49323	0.759167	0.743276	94	26	15
ASV_hat_00088	100	Pseudomonadota	Gammaproteobacteria	Enterobacterales	Aeromonadaceae	Aeromonas	Aeromonas veronii	22	6	7	-1.35225	0.176296	0.295096	-0.511101	0.205641		22	6	7	-1.35225	0.176296	0.161508	-0.511101	0.277329		22	6	7	-1.35225	0.176296	0.227624	-0.511101	0.237808		22	6	7	-1.35225	0.176296	0.0994975	0.511101	0.32876	-1.46393	-1.72291	0.670101	0.353887	24	4	7
ASV_hat_00093	100	Pseudomonadota	Gammaproteobacteria	Enterobacterales	Vibrionaceae	Photobacterium	Photobacterium malacitanum	42	3	9	-2.31016	0.0208793	0.0612793	-0.770054	0.376448		42	3	9	-2.31016	0.0208793	0.0279881	-0.770054	0.447939		42	3	9	-2.31016	0.0208793	0.0352484	-0.770054	0.427489		41	4	9	-2.19169	0.0284018	0.0234723	0.730564	0.463263	-1.16139	-1.64605	1.04928	0.534015	43	2	9
ASV_hat_00095	100	Actinomycetota	Actinomycetes	Mycobacteriales	Mycobacteriaceae	Corynebacterium	Corynebacterium tuberculostearicum	14	14	7	0	1	0.494915	0	-0.133224		14	14	7	0	1	0.623366	0	-0.0956477		14	14	7	0	1	0.642542	0	-0.0903782		14	14	7	0	1	0.705181	0	-0.0736169	-1.5395	-1.45194	0.726094	0.842832	14	14	7
ASV_hat_00100	99.8	Bacteroidota	Bacteroidia	Flavobacteriales	Flavobacteriaceae	Flavobacterium	Flavobacterium keumense	97	23	15	-2.10146	0.0356007	0.0308666	-0.542594	-0.439312		100	20	15	-2.27185	0.0230957	0.0268006	-0.586588	-0.451736		97	23	15	-2.10146	0.0356007	0.0261833	-0.542594	-0.453771		98	22	15	-2.15825	0.030908	0.047333	0.557259	-0.400668	-1.3408	-0.802272	0.871977	1.16522	82	38	15
ASV_hat_00102	100	Pseudomonadota	Alphaproteobacteria	Rhodobacterales	Rhodobacteraceae	Amylibacter	Amylibacter sp000153745	95	25	15	-1.98787	0.0468265	0.0974983	-0.513265	0.330824		98	22	15	-2.15825	0.030908	0.0156519	-0.557259	0.497747		95	25	15	-1.98787	0.0468265	0.0539645	-0.513265	0.388462		107	13	15	-2.66942	0.00759822	0.00433205	0.689241	0.601476	-1.00956	-1.58803	0.792944	0.587203	110	10	15
ASV_hat_00103	100	Actinomycetota	Actinomycetes	Actinomycetales	Microbacteriaceae	Rhodoglobus	Salinibacterium amurskyense	37	29	11	-0.355643	0.722108	0.581173	-0.107231	-0.107514		37	29	11	-0.355643	0.722108	0.847017	-0.107231	0.037501		37	29	11	-0.355643	0.722108	0.893152	-0.107231	0.0261037		42	24	11	-0.800198	0.423596	0.425962	0.241269	0.155656	-1.20746	-1.38719	0.993196	0.911685	33	33	11
ASV_hat_00105	94.3	Verrucomicrobiota	Verrucomicrobiae	Verrucomicrobiales	Verrucomicrobiaceae	VFKE01	VFKE01 sp009885695	71	20	13	-1.78208	0.0747355	0.0861062	-0.494261	-0.343324		73	18	13	-1.92186	0.0546239	0.0473077	-0.533027	-0.400717		72	19	13	-1.85197	0.0640301	0.0469205	-0.513644	-0.401476		69	22	13	-1.64231	0.100525	0.0723444	0.455496	-0.360471	-1.36464	-1.00675	0.738276	1.06985	61	30	13
ASV_hat_00110	96.6	Pseudomonadota	Gammaproteobacteria	Enterobacterales	Vibrionaceae	Aliivibrio	Aliivibrio wodanis	120	0	15	-3.40777	0.000654958	0.000864372	-0.879883	0.724222		120	0	15	-3.40777	0.000654958	4.82907e-05	-0.879883	0.935815		120	0	15	-3.40777	0.000654958	0.000203498	-0.879883	0.83089		120	0	15	-3.40777	0.000654958	9.13133e-06	0.879883	1.05763	-0.625403	-1.79102	1.1021	9.05098e-16	120	0	15
ASV_hat_00111	100	Bacillota	Bacilli_A	Staphylococcales	Staphylococcaceae	Staphylococcus	Staphylococcus caprae	24	12	8	-0.840168	0.400814	0.607877	-0.297044	-0.0999581		24	12	8	-0.840168	0.400814	0.53144	-0.297044	-0.122067		24	12	8	-0.840168	0.400814	0.51433	-0.297044	-0.127239		22	14	8	-0.560112	0.575403	0.576426	0.19803	-0.108875	-1.49304	-1.37371	0.758857	0.914256	20	16	8
ASV_hat_00114	100	Pseudomonadota	Gammaproteobacteria	SAR86	D2472	SCGC-AAA076-P13	SCGC-AAA076-P13 sp000385055	123	67	19	-1.12678	0.259835	0.392068	-0.258501	0.167501		130	60	19	-1.40848	0.15899	0.117405	-0.323127	0.311675		122	68	19	-1.08654	0.277241	0.2659	-0.249269	0.21882		137	53	19	-1.69017	0.0909951	0.0341142	0.387752	0.430416	-0.645201	-1.30883	1.04878	0.951273	158	32	19
ASV_hat_00128	100	Pseudomonadota	Gammaproteobacteria	Enterobacterales	Enterobacteriaceae_A	Escherichia	Shigella sonnei	64	56	15	-0.227185	0.82028	0.730318	-0.0586588	-0.0670566		64	56	15	-0.227185	0.82028	0.961228	-0.0586588	0.00944602		64	56	15	-0.227185	0.82028	0.880038	-0.0586588	-0.0293318		69	51	15	-0.511166	0.609235	0.619016	0.131982	0.0968532	-1.20128	-1.33687	0.885534	0.923118	67	53	15
ASV_hat_00140	100	Pseudomonadota	Gammaproteobacteria	PS1	Thioglobaceae	Pseudothioglobus		57	21	12	-1.41204	0.157939	0.619688	-0.40762	-0.0966666		57	21	12	-1.41204	0.157939	0.579588	-0.40762	0.107968		57	21	12	-1.41204	0.157939	0.842746	-0.40762	0.0385622		56	22	12	-1.33359	0.182338	0.119034	0.384974	0.310231	-1.25259	-1.57289	0.759783	0.671301	61	17	12
ASV_hat_00142	100	Pseudomonadota	Alphaproteobacteria	Rhodobacterales	Rhodobacteraceae	Planktomarina	Planktomarina temperata	67	53	15	-0.397573	0.690945	0.23096	-0.102653	-0.236062		67	53	15	-0.397573	0.690945	0.804259	-0.102653	-0.0481863		67	53	15	-0.397573	0.690945	0.399119	-0.102653	-0.164985		67	53	15	-0.397573	0.690945	0.42218	0.102653	0.156948	-1.2723	-1.46162	0.654448	0.81969	76	44	15
ASV_hat_00147	99.6	Pseudomonadota	Gammaproteobacteria	Pseudomonadales	Moraxellaceae	Acinetobacter	Acinetobacter harbinensis	41	14	10	-1.37605	0.168807	0.219707	-0.435144	0.24203		43	12	10	-1.57991	0.114128	0.152991	-0.49961	0.28331		42	13	10	-1.47798	0.139414	0.186428	-0.467377	0.261166		43	12	10	-1.57991	0.114128	0.119954	0.49961	0.309424	-1.20719	-1.55542	0.929721	0.679926	50	5	10
ASV_hat_00148	100	Pseudomonadota	Gammaproteobacteria	Enterobacterales	Shewanellaceae	Shewanella		31	24	10	-0.356753	0.721277	0.861119	-0.112815	-0.0340044		35	20	10	-0.764471	0.444587	0.566653	-0.241747	0.111695		33	22	10	-0.560612	0.575062	0.786606	-0.177281	0.0526411		36	19	10	-0.8664	0.386271	0.268922	0.27398	0.217409	-1.35247	-1.56597	0.717421	0.654583	39	16	10
ASV_hat_00149	100	Pseudomonadota	Gammaproteobacteria	SAR86	D2472	D2472	D2472 sp902599315	39	27	11	-0.533465	0.593712	0.574328	-0.160846	-0.109479		34	32	11	-0.0889108	0.929153	0.976292	-0.0268076	0.0057746		39	27	11	-0.533465	0.593712	0.784392	-0.160846	-0.0532018		36	30	11	-0.266733	0.789675	0.622787	0.0804229	0.0958078	-1.30239	-1.40821	0.785513	0.823283	43	23	11
ASV_hat_00150	100	Pseudomonadota	Gammaproteobacteria	Pseudomonadales	Pseudomonadaceae	Pseudomonas_E	Pseudomonas_E fragi	21	15	8	-0.420084	0.674424	0.535022	-0.148522	-0.120996		21	15	8	-0.420084	0.674424	0.631981	-0.148522	0.0932715		21	15	8	-0.420084	0.674424	0.916365	-0.148522	0.0204073		27	9	8	-1.26025	0.207578	0.173367	0.445566	0.269408	-1.40863	-1.62343	0.669981	0.609457	27	9	8
ASV_hat_00155	95.3	Bacteroidota	Bacteroidia	Flavobacteriales	Flavobacteriaceae	Flavobacterium	Myroides guanonis	21	7	7	-1.18322	0.236724	0.767183	-0.447214	-0.0575767		21	7	7	-1.18322	0.236724	0.526316	-0.447214	0.123607		21	7	7	-1.18322	0.236724	0.694849	-0.447214	0.076339		21	7	7	-1.18322	0.236724	0.223979	0.447214	0.239738	-1.55057	-1.71153	0.490397	0.413023	21	7	7
ASV_hat_00162	99.8	Pseudomonadota	Gammaproteobacteria	Enterobacterales	Vibrionaceae	Vibrio	Vibrio renipiscarius	63	3	11	-2.66733	0.00764576	0.0843562	-0.804229	0.345368		64	2	11	-2.75624	0.00584708	0.0100089	-0.831036	0.534692		63	3	11	-2.66733	0.00764576	0.0211716	-0.804229	0.472143		62	4	11	-2.57841	0.00992549	0.00577566	0.777421	0.578842	-0.775516	-1.37405	1.34772	0.906985	63	3	11
ASV_hat_00171	100	Pseudomonadota	Gammaproteobacteria	Pseudomonadales	Pseudomonadaceae	Pseudomonas_E	Pseudomonas_E bubulae	68	68	16	0	1	0.90498	0	-0.0231983		82	54	16	-0.723923	0.469113	0.463479	-0.180981	0.143205		77	59	16	-0.465379	0.64166	0.757641	-0.116345	0.0600158		84	52	16	-0.82734	0.408044	0.247898	0.206835	0.227479	-1.06007	-1.33495	0.886724	0.878827	106	30	16
ASV_hat_00180	100	Bacteroidota	Bacteroidia	Flavobacteriales	Flavobacteriaceae			58	20	12	-1.49048	0.136097	0.286675	-0.430265	0.209343		58	20	12	-1.49048	0.136097	0.106545	-0.430265	0.32175		58	20	12	-1.49048	0.136097	0.204739	-0.430265	0.250339		58	20	12	-1.49048	0.136097	0.043924	0.430265	0.407547	-1.20788	-1.64204	0.815786	0.537509	62	16	12
ASV_hat_00184	100	Bacteroidota	Bacteroidia	Flavobacteriales	Flavobacteriaceae	MAG-121220-bin8		45	0	9	-2.66557	0.00768579	0.0143291	-0.888523	0.505128		45	0	9	-2.66557	0.00768579	0.00369711	-0.888523	0.613832		45	0	9	-2.66557	0.00768579	0.00636763	-0.888523	0.571097		45	0	9	-2.66557	0.00768579	0.00216669	0.888523	0.654965	-1.32099	-1.79102	0.717632	9.05098e-16	45	0	9
ASV_hat_00187	100	Pseudomonadota	Gammaproteobacteria	Enterobacterales	Vibrionaceae	Vibrio	Vibrio scophthalmi	74	4	12	-2.74563	0.00603956	0.0293328	-0.792594	0.443813		76	2	12	-2.90252	0.00370175	0.0127304	-0.837885	0.514948		74	4	12	-2.74563	0.00603956	0.0194725	-0.792594	0.479292		76	2	12	-2.90252	0.00370175	0.00554058	0.837885	0.58213	-0.721031	-1.31476	1.34982	0.924249	77	1	12
ASV_hat_00197	100	Bacillota	Bacilli_A	Staphylococcales	Staphylococcaceae	Staphylococcus	Staphylococcus epidermidis	19	9	7	-0.845154	0.398025	0.773948	-0.319438	-0.0558534		18	10	7	-0.676123	0.498962	0.652348	-0.255551	-0.0877107		19	9	7	-0.845154	0.398025	0.623556	-0.319438	-0.0955951		17	11	7	-0.507093	0.61209	0.647467	0.191663	-0.0890362	-1.4664	-1.37557	0.818026	0.928569	18	10	7
ASV_hat_00201	100	Pseudomonadota	Gammaproteobacteria	Enterobacterales	Alteromonadaceae	Pseudoalteromonas	Pseudoalteromonas undina	112	41	17	-1.6805	0.0928595	0.123156	-0.407582	-0.30665		115	38	17	-1.82252	0.0683766	0.0584388	-0.442025	-0.380955		114	39	17	-1.77518	0.0758683	0.0730234	-0.430544	-0.359562		120	33	17	-2.05921	0.0394744	0.0668769	0.499431	-0.368078	-1.32984	-0.766575	0.861192	1.20341	98	55	17
ASV_hat_00208	100	Cyanobacteriota	Cyanobacteriia	PCC-6307	Cyanobiaceae	Parasynechococcus	Parasynechococcus sp000012505	56	22	12	-1.33359	0.182338	0.462797	-0.384974	0.143426		57	21	12	-1.41204	0.157939	0.277314	-0.40762	0.21355		56	22	12	-1.33359	0.182338	0.453317	-0.384974	0.146516		57	21	12	-1.41204	0.157939	0.119467	0.40762	0.309851	-1.23908	-1.57974	0.812068	0.631883	57	21	12
ASV_hat_00220	98.9	Actinomycetota	Actinomycetes	Propionibacteriales	Propionibacteriaceae	Cutibacterium		101.5	34.5	16	-1.73224	0.0832302	0.0886548	-0.433061	0.340411		90.5	45.5	16	-1.16345	0.244648	0.182172	-0.290862	0.263801		100.5	35.5	16	-1.68053	0.0928533	0.0646092	-0.420134	0.371392		81.5	54.5	16	-0.698068	0.485134	0.374338	0.174517	0.173959	-1.35782	-1.45874	0.633755	0.45269	113	40	17
ASV_hat_00228	100	Bacillota	Bacilli_A	Lactobacillales	Streptococcaceae	Streptococcus		20	16	8	-0.280056	0.779435	0.702292	-0.0990148	0.0743767		20	16	8	-0.280056	0.779435	0.781636	-0.0990148	0.0539004		20	16	8	-0.280056	0.779435	0.869841	-0.0990148	0.031848		20	16	8	-0.280056	0.779435	0.69579	0.0990148	0.0760903	-1.40376	-1.5041	0.897328	0.838609	20	16	8
ASV_hat_00235	100	Pseudomonadota	Alphaproteobacteria	Puniceispirillales_A	Puniceispirillaceae	UBA3439	UBA3439 sp003282865	48	30	12	-0.706018	0.480177	0.977394	-0.20381	-0.00550614		46	32	12	-0.549125	0.58292	0.853169	-0.158519	0.035974		47	31	12	-0.627572	0.530285	0.818461	-0.181164	-0.0446216		45	33	12	-0.470679	0.63787	0.500488	0.135873	0.131493	-1.34906	-1.48095	0.70737	0.763584	48	30	12
ASV_hat_00239	99.8	Pseudomonadota	Gammaproteobacteria	Enterobacterales	Shewanellaceae	Shewanella		28	0	7	-2.36643	0.0179605	0.0715653	-0.894427	0.361524		28	0	7	-2.36643	0.0179605	0.0220275	-0.894427	0.46874		28	0	7	-2.36643	0.0179605	0.0382726	-0.894427	0.420081		28	0	7	-2.36643	0.0179605	0.0167617	0.894427	0.49199	-1.55449	-1.79102	0.480757	9.05098e-16	28	0	7
ASV_hat_00253	100	Bacteroidota	Bacteroidia	Flavobacteriales	Flavobacteriaceae	UBA3537		30	6	8	-1.68034	0.0928919	0.0837196	-0.594089	0.34612		30	6	8	-1.68034	0.0928919	0.0477956	-0.594089	0.399768		30	6	8	-1.68034	0.0928919	0.059049	-0.594089	0.379971		30	6	8	-1.68034	0.0928919	0.0376637	0.594089	0.421529	-1.33024	-1.72115	0.813218	0.363055	34	2	8
ASV_hat_00254	100	Pseudomonadota	Gammaproteobacteria	SAR86	D2472	SCGC-AAA076-P13	SCGC-AAA076-P13 sp902515155	46	20	11	-1.15584	0.247746	0.758402	-0.348499	-0.0598208		47	19	11	-1.24475	0.213223	0.416462	-0.375307	0.158914		46	20	11	-1.15584	0.247746	0.751636	-0.348499	0.0615556		54	12	11	-1.86713	0.0618838	0.0644727	0.56296	0.371595	-1.23119	-1.60657	0.78006	0.666208	46	20	11
ASV_hat_00261	100	Pseudomonadota	Gammaproteobacteria	SAR86	AG-339-G14			45	0	9	-2.66557	0.00768579	0.0793547	-0.888523	0.351416		45	0	9	-2.66557	0.00768579	0.0131475	-0.888523	0.51228		45	0	9	-2.66557	0.00768579	0.0299747	-0.888523	0.441904		45	0	9	-2.66557	0.00768579	0.00334264	0.888523	0.62165	-1.33586	-1.79102	0.732178	9.05098e-16	45	0	9
ASV_hat_00263	100	Pseudomonadota	Alphaproteobacteria	Rhodobacterales	Rhodobacteraceae	LGRT01	LGRT01 sp001642945	28	8	8	-1.40028	0.161429	0.172732	-0.495074	0.269822		28	8	8	-1.40028	0.161429	0.081547	-0.495074	0.348726		28	8	8	-1.40028	0.161429	0.111457	-0.495074	0.317092		28	8	8	-1.40028	0.161429	0.0615608	0.495074	0.376012	-1.48945	-1.73383	0.54615	0.297156	33	3	8
ASV_hat_00294	100	Bacteroidota	Bacteroidia	Flavobacteriales	Schleiferiaceae	UBA10364	UBA10364 sp003045825	29	7	8	-1.54031	0.123485	0.44106	-0.544581	0.150569		29	7	8	-1.54031	0.123485	0.160782	-0.544581	0.277829		29	7	8	-1.54031	0.123485	0.239292	-0.544581	0.231783		29	7	8	-1.54031	0.123485	0.0726934	0.544581	0.360003	-1.4115	-1.71212	0.683367	0.409983	29	7	8
ASV_hat_00311	99.4	Actinomycetota	Actinomycetes	Propionibacteriales	Propionibacteriaceae	Cutibacterium		113.5	39.5	17	-1.75151	0.0798581	0.104536	-0.424804	0.323708		113	40	17	-1.72784	0.0840168	0.0815963	-0.419063	0.348666		113.5	39.5	17	-1.75151	0.0798581	0.0683077	-0.424804	0.366036		107.5	45.5	17	-1.46748	0.142245	0.133239	0.355916	0.29829	-1.37489	-1.55887	0.556425	0.425589	125	28	17
ASV_hat_00347	100	Pseudomonadota	Alphaproteobacteria	Pelagibacterales	Pelagibacteraceae	Pelagibacter_A	Pelagibacter_A sp902617025	39	39	12	0	1	0.701623	0	-0.0745526		39	39	12	0	1	0.786297	0	0.0527193		39	39	12	0	1	0.983417	0	-0.00403882		39	39	12	0	1	0.510049	0	0.128548	-1.39153	-1.52492	0.649337	0.65909	48	30	12
ASV_hat_00367	100	Bacillota	Bacilli_A	Lactobacillales	Lactobacillaceae	Limosilactobacillus	Limosilactobacillus fermentum	24	21	9	-0.177705	0.858955	0.510966	-0.0592349	-0.128267		24	21	9	-0.177705	0.858955	0.817257	-0.0592349	0.0449234		24	21	9	-0.177705	0.858955	0.909654	-0.0592349	-0.022052		27	18	9	-0.533114	0.593955	0.401171	0.177705	0.164258	-1.42185	-1.56821	0.641836	0.646892	33	12	9
ASV_hat_00389	100	Pseudomonadota	Gammaproteobacteria	Enterobacterales	Enterobacteriaceae	Hafnia		27	9	8	-1.26025	0.207578	0.165297	-0.445566	0.27475		29	7	8	-1.54031	0.123485	0.103504	-0.544581	0.324726		29	7	8	-1.54031	0.123485	0.127534	-0.544581	0.302954		29	7	8	-1.54031	0.123485	0.0761929	0.544581	0.355411	-1.30816	-1.64287	0.837595	0.533761	31	5	8
ASV_hat_00414	100	Bacteroidota	Bacteroidia	Flavobacteriales	Flavobacteriaceae	Marisimplicoccus		21	7	7	-1.18322	0.236724	0.82493	-0.447214	-0.0430033		21	7	7	-1.18322	0.236724	0.467786	-0.447214	0.141815		21	7	7	-1.18322	0.236724	0.591606	-0.447214	0.104543		21	7	7	-1.18322	0.236724	0.177143	0.447214	0.266977	-1.49507	-1.70397	0.595126	0.452305	21	7	7
ASV_hat_00467	99.6	Bacteroidota	Bacteroidia	Bacteroidales	Porphyromonadaceae	Porphyromonas_A	Falsiporphyromonas endometrii	17	11	7	-0.507093	0.61209	0.467956	-0.191663	0.14176		17	11	7	-0.507093	0.61209	0.550283	-0.191663	0.116474		17	11	7	-0.507093	0.61209	0.677984	-0.191663	0.0808162		17	11	7	-0.507093	0.61209	0.548798	0.191663	0.116911	-1.55314	-1.65046	0.60523	0.507133	17	11	7
ASV_hat_00470	99.8	Actinomycetota	Acidimicrobiia	Actinomarinales	Actinomarinaceae	Actinomarina	Actinomarina sp002683085	60.5	30.5	13	-1.04828	0.294507	0.250108	-0.290742	0.226391		64.5	26.5	13	-1.32783	0.184235	0.166091	-0.368273	0.274215		60.5	30.5	13	-1.04828	0.294507	0.230877	-0.290742	0.236106		65.5	25.5	13	-1.39771	0.162199	0.129992	0.387656	0.300923	-1.20845	-1.53959	0.8278	0.622014	71	20	13
ASV_hat_00495	100	Pseudomonadota	Alphaproteobacteria	HIMB59	HIMB59	HIMB59		63	28	13	-1.223	0.22133	0.27482	-0.339199	0.214688		73	18	13	-1.92186	0.0546239	0.107696	-0.533027	0.320643		67	24	13	-1.50254	0.132957	0.207191	-0.41673	0.248946		73	18	13	-1.92186	0.0546239	0.0543818	0.533027	0.387739	-1.1937	-1.55604	0.742156	0.579864	75	16	13
ASV_hat_00519	100	Pseudomonadota	Gammaproteobacteria	Burkholderiales	Methylophilaceae	BACL14	BACL14 sp000168995	66	0	11	-2.93406	0.00334562	0.0537691	-0.884652	0.388802		66	0	11	-2.93406	0.00334562	0.00474792	-0.884652	0.594293		66	0	11	-2.93406	0.00334562	0.0152606	-0.884652	0.499868		66	0	11	-2.93406	0.00334562	0.000865901	0.884652	0.72409	-1.25379	-1.79102	0.741939	9.05098e-16	66	0	11
ASV_hat_00551	100	Pseudomonadota	Gammaproteobacteria	Enterobacterales	Alteromonadaceae	Pseudoalteromonas	Pseudoalteromonas agarivorans	29	16	9	-0.770054	0.441268	0.146017	-0.256685	-0.288409		25	20	9	-0.296174	0.767097	0.369252	-0.0987248	-0.175849		27	18	9	-0.533114	0.593955	0.213782	-0.177705	-0.245265		25	20	9	-0.296174	0.767097	0.759508	0.0987248	-0.0595378	-1.49959	-1.44315	0.625464	0.850097	27	18	9
ASV_hat_00560	100	Pseudomonadota	Alphaproteobacteria	MED-G09	MED-G09	MED-G09		29	7	8	-1.54031	0.123485	0.430604	-0.544581	0.154081		29	7	8	-1.54031	0.123485	0.148852	-0.544581	0.286313		29	7	8	-1.54031	0.123485	0.229938	-0.544581	0.236595		29	7	8	-1.54031	0.123485	0.0811992	0.544581	0.349149	-1.48916	-1.72516	0.546345	0.342205	28	8	8
ASV_hat_00620	100	Pseudomonadota	Gammaproteobacteria	Enterobacterales	Vibrionaceae	Vibrio	Vibrio cyclitrophicus	27	18	9	-0.533114	0.593955	0.595068	-0.177705	0.103562		31	14	9	-1.00699	0.313938	0.289442	-0.335664	0.208118		29	16	9	-0.770054	0.441268	0.434747	-0.256685	0.152683		35	10	9	-1.48087	0.138641	0.121015	0.493624	0.308498	-1.1538	-1.49921	1.03664	0.843125	34	11	9
ASV_hat_00674	99.8	Pseudomonadota	Gammaproteobacteria	SAR86	D2472	SCGC-AAA076-P13	SCGC-AAA076-P13 sp902515155	20	16	8	-0.280056	0.779435	0.610626	-0.0990148	-0.0991895		20	16	8	-0.280056	0.779435	0.832064	-0.0990148	0.0412224		20	16	8	-0.280056	0.779435	0.979136	-0.0990148	-0.00508164		21	15	8	-0.420084	0.674424	0.466975	0.148522	0.142076	-1.4227	-1.55567	0.708771	0.683966	27	9	8
ASV_hat_00708	99	Pseudomonadota	Gammaproteobacteria	Enterobacterales	Vibrionaceae	Vibrio	Vibrio scophthalmi	40	5	9	-2.07322	0.0381517	0.0811374	-0.691074	0.349224		39	6	9	-1.95475	0.0506124	0.0535656	-0.651584	0.389157		40	5	9	-2.07322	0.0381517	0.0638727	-0.691074	0.37249		38	7	9	-1.83628	0.066316	0.045564	0.612094	0.40418	-1.2882	-1.65349	0.900703	0.426164	41	4	9
ASV_hat_00719	98.6	Pseudomonadota	Gammaproteobacteria	Enterobacterales	Vibrionaceae	Vibrio	Vibrio scophthalmi	66	0	11	-2.93406	0.00334562	0.0141599	-0.884652	0.506117		66	0	11	-2.93406	0.00334562	0.00511081	-0.884652	0.588501		66	0	11	-2.93406	0.00334562	0.0096228	-0.884652	0.537894		66	0	11	-2.93406	0.00334562	0.00250749	0.884652	0.643794	-1.07397	-1.70831	1.06912	0.42974	66	0	11
ASV_hat_00733	100	Pseudomonadota	Alphaproteobacteria	Puniceispirillales	AAA536-G10	AAA536-G10		21	7	7	-1.18322	0.236724	0.627865	-0.447214	-0.0944047		22	6	7	-1.35225	0.176296	0.101111	-0.511101	0.327118		21	7	7	-1.18322	0.236724	0.253025	-0.447214	0.224967		27	1	7	-2.1974	0.0279918	0.0167377	0.83054	0.49211	-1.41993	-1.68826	0.691416	0.533956	28	0	7
ASV_hat_00797	100	Bacteroidota	Bacteroidia	Flavobacteriales	Flavobacteriaceae	UBA7446	UBA7446 sp002862705	18	10	7	-0.676123	0.498962	0.243418	-0.255551	-0.229705		18	10	7	-0.676123	0.498962	0.719849	-0.255551	-0.0697787		18	10	7	-0.676123	0.498962	0.477559	-0.255551	-0.138688		18	10	7	-0.676123	0.498962	0.643184	0.255551	0.090203	-1.45649	-1.5326	0.647452	0.744875	17	11	7
ASV_hat_00906	100	Pseudomonadota	Alphaproteobacteria	Rhodobacterales	Rhodobacteraceae	MED-G52	MED-G52 sp902534325	28	8	8	-1.40028	0.161429	0.104858	-0.495074	-0.323392		26	10	8	-1.12022	0.262618	0.282681	-0.396059	-0.211125		27	9	8	-1.26025	0.207578	0.15772	-0.445566	-0.279957		22	14	8	-0.560112	0.575403	0.48814	0.19803	-0.135344	-1.58671	-1.50594	0.404304	0.619938	22	14	8
ASV_hat_01093	99.8	Pseudomonadota	Gammaproteobacteria	Enterobacterales	Shewanellaceae	Shewanella	Shewanella baltica	28	0	7	-2.36643	0.0179605	0.0462922	-0.894427	0.40272		28	0	7	-2.36643	0.0179605	0.0128669	-0.894427	0.514066		28	0	7	-2.36643	0.0179605	0.0272636	-0.894427	0.450238		28	0	7	-2.36643	0.0179605	0.0141347	0.894427	0.506266	-1.64662	-1.79102	0.28522	9.05098e-16	28	0	7
ASV_hat_01147	96.6	Pseudomonadota	Gammaproteobacteria	Enterobacterales	Vibrionaceae	Vibrio		36	0	8	-2.5205	0.0117187	0.0536529	-0.891133	0.389005		36	0	8	-2.5205	0.0117187	0.0118333	-0.891133	0.520977		36	0	8	-2.5205	0.0117187	0.0204226	-0.891133	0.475226		36	0	8	-2.5205	0.0117187	0.00393403	0.891133	0.608999	-1.20219	-1.79102	0.96688	9.05098e-16	36	0	8
ASV_hat_01176	100	Pseudomonadota	Gammaproteobacteria	Pseudomonadales	Halieaceae	Luminiphilus		47	19	11	-1.24475	0.213223	0.972026	-0.375307	0.00681408		47	19	11	-1.24475	0.213223	0.325544	-0.375307	0.192849		47	19	11	-1.24475	0.213223	0.514194	-0.375307	0.127281		47	19	11	-1.24475	0.213223	0.114035	0.375307	0.314716	-1.33584	-1.63944	0.693309	0.553744	50	16	11
ASV_hat_01237	99.8	Actinomycetota	Actinomycetes	Propionibacteriales	Propionibacteriaceae	Cutibacterium	Cutibacterium acnes	33	3	8	-2.10042	0.0356919	0.0356636	-0.742611	-0.426438		33	3	8	-2.10042	0.0356919	0.0480911	-0.742611	-0.399198		33	3	8	-2.10042	0.0356919	0.0363417	-0.742611	-0.424747		33	3	8	-2.10042	0.0356919	0.0847424	0.742611	-0.344914	-1.66971	-1.27809	0.439753	0.983144	33	3	8
ASV_hat_01408	100	Pseudomonadota	Alphaproteobacteria	HIMB59	GCA-002718135	AG-337-I02	AG-337-I02 sp902595425	26.5	9.5	8	-1.19024	0.233953	0.190273	-0.420813	0.258826		26.5	9.5	8	-1.19024	0.233953	0.156852	-0.420813	0.280566		26.5	9.5	8	-1.19024	0.233953	0.169907	-0.420813	0.271673		26.5	9.5	8	-1.19024	0.233953	0.161495	0.420813	0.277338	-1.5104	-1.70133	0.56205	0.325195	30	6	8
ASV_hat_02493	98.2	Pseudomonadota	Gammaproteobacteria	Enterobacterales	Vibrionaceae	Aliivibrio		36	0	8	-2.5205	0.0117187	0.0345374	-0.891133	0.429313		36	0	8	-2.5205	0.0117187	0.00998528	-0.891133	0.534884		36	0	8	-2.5205	0.0117187	0.0146563	-0.891133	0.503245		36	0	8	-2.5205	0.0117187	0.00550905	0.891133	0.582581	-1.2963	-1.79102	0.849183	9.05098e-16	36	0	8
[truncated: 22 more columns]

## Sheet: MGFG winter
								RA	RA	RA	RA	RA	RA	RA	RA		HELLINGER	HELLINGER	HELLINGER	HELLINGER	HELLINGER	HELLINGER	HELLINGER	HELLINGER		LOGNORMAL	LOGNORMAL	LOGNORMAL	LOGNORMAL	LOGNORMAL	LOGNORMAL	LOGNORMAL	LOGNORMAL		WILCOXON CLR	WILCOXON CLR	WILCOXON CLR	WILCOXON CLR	WILCOXON CLR	WILCOXON CLR	WILCOXON CLR	WILCOXON CLR	CLR	CLR	CLR	CLR		DESEQ2	DESEQ2
ASV	% similarity	phylum	class	order	family	genus	species	W-high	W-low	sample size	z	p	t-test (paired)	r	Cohen's d		W-high	W-low	sample size	z	p	t-test (paired)	r	Cohen's d		W-high	W-low	sample size	z	p	t-test (paired)	r	Cohen's d		W-high	W-low	sample size	z	p	t-test (paired)	r	Cohen's d	MG ave	FG ave	MG stdev	FG stdev		W-high	W-low
ASV_hat_00001	100	Pseudomonadota	Gammaproteobacteria	Enterobacterales	Vibrionaceae	Aliivibrio	Aliivibrio finisterrensis	168	85	22	-1.34732	0.177876	0.721297	0.287251	-0.070754		169	84	22	-1.37979	0.167651	0.67204	0.294172	0.084013		169	84	22	-1.37979	0.167651	0.933123	0.294172	0.016624		179	74	22	-1.70445	0.0882977	0.0485064	0.363389	0.406791	0.271154	-0.263746	1.13725	1.33542		168	85
ASV_hat_00005	98.8	Pseudomonadota	Gammaproteobacteria	Enterobacterales	Vibrionaceae	Aliivibrio	Aliivibrio sp028765545	92	44	16	-1.24101	0.214602	0.0814585	0.310253	0.356053		91	45	16	-1.1893	0.234321	0.101732	0.297325	0.333201		120	45	16	-1.1893	0.234321	0.125068	0.297325	0.311248		109	45	16	-1.1893	0.234321	0.113129	0.297325	0.322006	-0.132875	-0.650559	1.58079	1.34113		92	44
ASV_hat_00009	91.4	Bacteroidota	Bacteroidia	Bacteroidales	Bacteroidaceae			255	72	26	-2.62869	0.00857143	0.0259686	0.515529	0.464268		248	77	26	-2.5017	0.0123598	0.0105242	0.490624	0.542377		310	73	26	-2.60329	0.00923331	0.0097936	0.510548	0.548406		276	95	26	-2.04454	0.0409005	0.131601	0.400967	0.305717	1.03187	0.721422	0.977772	0.406552		279	72
ASV_hat_00019	99.4	Pseudomonadota	Gammaproteobacteria	Enterobacterales	Aeromonadaceae	Aeromonas	Haemophilus piscium	110	103	21	-0.434471	0.663947	0.302083	0.0948093	0.206654		121	91	21	-0.851562	0.394457	0.766565	0.185826	0.0588589		130	114	21	-0.0521365	0.95842	0.516845	0.0113771	0.128954		132	44	21	-2.48517	0.0129489	0.623432	0.542309	-0.097498	-0.839444	-0.721047	0.972064	0.79109		120.5	110.5
ASV_hat_00029	100	Pseudomonadota	Gammaproteobacteria	Enterobacterales	Enterobacteriaceae	Morganella	Morganella psychrotolerans	223.5	101.5	26	-1.87945	0.060183	0.0278709	0.368591	0.45793		206	119	26	-1.43499	0.151291	0.0892347	0.281424	0.346768		275	106	26	-1.76516	0.077537	0.0305933	0.346176	0.449515		231	147	26	-0.723842	0.469163	0.865734	0.141957	-0.0335021	0.581741	0.61917	1.06278	0.314818		250	101
ASV_hat_00032	99.6	Pseudomonadota	Gammaproteobacteria	Enterobacterales	Vibrionaceae	Photobacterium	Photobacterium piscicola	18	10	7	-0.676123	0.498962	0.403658	0.255551	0.166603		18	10	7	-0.676123	0.498962	0.460526	0.255551	0.146997		18	10	7	-0.676123	0.498962	0.458518	0.255551	0.147664		17	10	7	-0.676123	0.498962	0.568557	0.255551	0.113319	-1.36895	-1.51142	0.950866	0.702667		18	10
ASV_hat_00033	100	Bacillota	Bacilli_A	Lactobacillales	Lactobacillaceae	Weissella	Weissella confusa	50	28	12	-0.862911	0.388186	0.566108	0.249101	-0.114042		51	27	12	-0.941357	0.346522	0.439876	0.271746	-0.153936		51	38	12	-0.0784465	0.937473	0.439117	0.0226455	-0.154194		50	16	12	-1.80427	0.0711892	0.404366	0.520847	-0.166349	-1.30983	-1.15133	0.765267	0.846794		50	28
ASV_hat_00038	100	Bacteroidota	Bacteroidia	Flavobacteriales	Flavobacteriaceae	Flavobacterium	Myroides phaeus	186	141	26	-0.87623	0.380905	0.107072	0.171843	0.327831		167	161	26	-0.368271	0.712671	0.61928	0.0722238	0.098671		227	147	26	-0.723842	0.469163	0.210404	0.141957	0.252104		205	155	26	-0.520659	0.602605	0.189828	0.10211	-0.264315	-0.0217516	0.34474	1.22855	0.500912		210	141
ASV_hat_00044	93.8	Bacteroidota	Bacteroidia	Bacteroidales	Bacteroidaceae	Bacteroides		65	26	14	-1.66358	0.096197	0.0929752	0.44461	0.342546		62	29	14	-1.47525	0.140146	0.160257	0.394276	0.283825		65	29	14	-1.47525	0.140146	0.120759	0.394276	0.315028		49	31	14	-1.34969	0.177114	0.299135	0.360721	0.207947	-0.94723	-1.18506	0.99816	0.75938		79	26
ASV_hat_00059	100	Pseudomonadota	Gammaproteobacteria	Pseudomonadales	Moraxellaceae	Psychrobacter	Psychrobacter proteolyticus	27	18	9	-0.533114	0.593955	0.330718	0.177705	0.194541		26	19	9	-0.414644	0.678402	0.572582	0.138215	0.112134		26	19	9	-0.414644	0.678402	0.570585	0.138215	0.112721		22	17	9	-0.651584	0.51467	0.864976	0.217195	0.0336932	-1.35398	-1.38927	0.85272	0.75942		27	18
ASV_hat_00060	100	Pseudomonadota	Gammaproteobacteria	Enterobacterales	Aeromonadaceae	Aeromonas	Aeromonas allosaccharophila	168	86	23	-1.58158	0.113746	0.0287563	0.329782	0.455113		151	102	23	-1.09494	0.273544	0.181995	0.22831	0.269234		164	89	23	-1.49033	0.136137	0.0447731	0.310756	0.414359		140	99	23	-1.18618	0.23555	0.880191	0.247336	-0.0298639	-0.483321	-0.443694	1.14216	0.728188		190	86
ASV_hat_00061	100	Bacteroidota	Bacteroidia	Bacteroidales	Bacteroidaceae	Bacteroides	Bacteroides thetaiotaomicron	100	40	17	-1.72784	0.0840168	0.0289082	0.419063	0.454638		99	41	17	-1.6805	0.0928595	0.0624636	0.407582	0.382445		99	41	17	-1.6805	0.0928595	0.0307664	0.407582	0.449003		88	46	17	-1.44381	0.148792	0.233099	0.350176	0.239657	-0.841081	-1.19893	1.13037	0.727699		113	40
ASV_hat_00064	99.4	Pseudomonadota	Alphaproteobacteria	Pelagibacterales	Pelagibacteraceae	Pelagibacter	Pelagibacter ubique	61	5	11	-2.4895	0.0127922	0.109289	0.750614	0.325668		62	4	11	-2.57841	0.00992549	0.0166046	0.777421	0.503552		64	5	11	-2.4895	0.0127922	0.0159644	0.750614	0.506945		59	5	11	-2.4895	0.0127922	0.00678077	0.750614	0.578856	-0.935928	-1.56926	1.09017	0.518205		61	5
ASV_hat_00066	100	Pseudomonadota	Gammaproteobacteria	Pseudomonadales	Moraxellaceae	Psychrobacter	Psychrobacter alimentarius_A	15	13	7	-0.169031	0.865772	0.509283	0.0638877	0.131309		17	11	7	-0.507093	0.61209	0.530243	0.191663	0.124826		20	11	7	-0.507093	0.61209	0.608795	0.191663	0.10165		10	7	7	-1.18322	0.236724	0.506797	0.447214	0.132088	-1.458	-1.5625	0.645678	0.535357		15	13
ASV_hat_00069	100	Pseudomonadota	Gammaproteobacteria	Enterobacterales	Shewanellaceae	Shewanella	Shewanella baltica	164	137	25	-0.686126	0.492633	0.0533517	0.137225	0.397709		155	145	25	-0.470871	0.637733	0.284752	0.0941742	0.214384		209	139	25	-0.632312	0.527183	0.0881597	0.126462	0.348009		181	142	25	-0.551592	0.581228	0.659684	0.110318	-0.0873995	-0.210965	-0.0962314	1.10987	0.644522		187	138
ASV_hat_00072	98.1	Pseudomonadota	Gammaproteobacteria	Enterobacterales	Aeromonadaceae	Aeromonas		75	48	16	-1.03418	0.301054	0.107112	0.258544	0.327791		75	48	16	-1.03418	0.301054	0.229669	0.258544	0.241478		77	48	16	-1.03418	0.301054	0.127461	0.258544	0.309195		59	52	16	-0.82734	0.408044	0.74546	0.206835	0.064374	-1.08478	-1.15767	0.971514	0.714622		88	48
ASV_hat_00076	100	Bacteroidota	Bacteroidia	Bacteroidales	Bacteroidaceae	Bacteroides	Bacteroides neonati	41	16	11	-1.51148	0.130665	0.106034	0.45573	0.328857		43	14	11	-1.68931	0.0911608	0.0779966	0.509345	0.360433		44	16	11	-1.51148	0.130665	0.0959622	0.45573	0.339278		34	14	11	-1.68931	0.0911608	0.0695453	0.509345	0.37188	-1.07372	-1.52617	1.00636	0.619723		50	16
ASV_hat_00079	100	Pseudomonadota	Gammaproteobacteria	Pseudomonadales	Moraxellaceae	Psychrobacter	Psychrobacter pulmonis	185.5	45.5	21	-2.43304	0.0149728	0.00937292	0.530932	-0.552073		194.5	36.5	21	-2.74585	0.00603536	0.00217574	0.599195	-0.670022		188.5	45.5	21	-2.43304	0.0149728	0.00493675	0.530932	-0.604715		195.5	18	21	-3.38887	0.000701811	0.00103653	0.739512	-0.72779	-1.44067	-0.647832	0.639546	0.72354		185.5	45.5
ASV_hat_00085	99.6	Pseudomonadota	Gammaproteobacteria	Pseudomonadales	Moraxellaceae	Acinetobacter		90	63	17	-0.639064	0.522781	0.511867	0.154996	-0.130502		97	56	17	-0.970431	0.331832	0.312332	0.235364	-0.20223		91	74	17	-0.118345	0.905794	0.420906	0.0287029	-0.160486		97	42	17	-1.63316	0.102434	0.220132	0.396101	-0.24665	-1.13215	-0.865622	0.863036	0.853198		90	63
ASV_hat_00087	100	Pseudomonadota	Gammaproteobacteria	Pseudomonadales	Moraxellaceae	Acinetobacter	Acinetobacter wanghuae	144	66	20	-1.45597	0.1454	0.0672581	0.325566	0.375185		133	77	20	-1.04531	0.295878	0.200341	0.233739	0.257954		159	72	20	-1.23198	0.217957	0.119158	0.275479	0.316461		127	83	20	-0.821319	0.411465	0.501655	0.183652	0.133705	-0.615733	-0.821212	1.11909	0.953755		144	66
ASV_hat_00088	100	Pseudomonadota	Gammaproteobacteria	Enterobacterales	Aeromonadaceae	Aeromonas	Aeromonas veronii	108	102	20	-0.111998	0.910825	0.503642	0.0250435	0.133079		126	84	20	-0.783986	0.433048	0.541272	0.175305	-0.12147		114	111	20	0.223996	1.17724	0.981629	0.050087	0.00456122		147	56	20	-1.8293	0.0673546	0.076942	0.409044	-0.361801	-0.92995	-0.562075	0.954925	0.70453		108	102
ASV_hat_00099	95.3	Bacillota	Bacilli_A	Lactobacillales	Lactobacillaceae	Ligilactobacillus	Ligilactobacillus sp945923665	240.5	110.5	26	-1.65087	0.0987654	0.201365	0.323762	-0.257349		260	91	26	-2.14613	0.0318627	0.0369327	0.420891	-0.432293		249	165	26	-0.266679	0.789717	0.0928318	0.0523	-0.342706		267	75	26	-2.5525	0.0106954	0.008139	0.500586	-0.563806	-0.601066	0.188318	1.05797	0.66042		240.5	110.5
ASV_hat_00101	100	Bacillota	Bacilli_A	Lactobacillales	Lactobacillaceae	Lactobacillus	Lactobacillus crispatus	20	8	7	-1.01419	0.310494	0.216628	0.383326	0.248593		20	8	7	-1.01419	0.310494	0.335536	0.383326	0.192575		20	8	7	-1.01419	0.310494	0.327679	0.383326	0.195791		18	8	7	-1.01419	0.310494	0.496354	0.383326	0.135382	-1.40625	-1.55235	0.837749	0.571796		20	8
ASV_hat_00121	100	Pseudomonadota	Gammaproteobacteria	Pseudomonadales	Moraxellaceae	Psychrobacter	Psychrobacter maritimus	153	37	19	-2.33405	0.0195933	0.0327746	0.535467	0.443251		153	37	19	-2.33405	0.0195933	0.0198004	0.535467	0.488247		165	37	19	-2.33405	0.0195933	0.0197687	0.535467	0.488388		131	44	19	-2.05235	0.0401355	0.036786	0.470842	0.43266	-0.534887	-1.14116	1.18393	0.773265		153	37
ASV_hat_00128	98.9	Pseudomonadota	Gammaproteobacteria	Enterobacterales	Enterobacteriaceae	Escherichia	Shigella sonnei	66.5	53.5	15	-0.369175	0.711997	0.420268	0.0953206	0.160709		73	47	15	-0.73835	0.460302	0.92949	0.190641	-0.0175294		69	52	15	-0.454369	0.649563	0.843208	0.117318	0.0391956		83	27	15	-1.87427	0.0608927	0.268394	0.483935	-0.221995	-1.2287	-0.978287	0.910562	0.817012		67	53
ASV_hat_00141	100	Bacillota	Bacilli_A	Lactobacillales	Streptococcaceae	Lactococcus		77.5	75.5	17	-0.0473381	0.962244	0.791083	0.0114812	0.0525115		91.5	61.5	17	-0.710072	0.47766	0.565868	0.172218	-0.114113		81.5	73.5	17	-0.142014	0.887069	0.842543	0.0344435	-0.0393641		94.5	52	17	-1.15978	0.246137	0.23282	0.281289	-0.239804	-1.14773	-0.81477	1.0138	0.970547		77.5	75.5
ASV_hat_00147	100	Pseudomonadota	Gammaproteobacteria	Pseudomonadales	Moraxellaceae	Acinetobacter	Acinetobacter harbinensis	64	62	16	-0.310253	0.756369	0.777571	0.0775632	0.0560022		70	58	16	-0.517088	0.605095	0.791729	0.129272	-0.0523452		66	64	16	-0.206835	0.836139	0.957976	0.0517088	0.0104382		84	49	16	-0.982467	0.32587	0.400027	0.245617	-0.167912	-1.08494	-0.860566	1.02041	0.945303		72	64
ASV_hat_00148	100	Pseudomonadota	Gammaproteobacteria	Enterobacterales	Shewanellaceae	Shewanella		98	92	19	-0.120727	0.903908	0.463658	0.0276966	0.145961		101	89	19	-0.241453	0.809204	0.96528	0.0553931	0.0086227		101	99	19	0.160969	1.12788	0.742063	0.0369288	0.0652666		101	76	19	-0.764601	0.444509	0.595586	0.175412	-0.105438	-0.988605	-0.839915	0.981125	0.87412		98	92
ASV_hat_00149	99.8	Pseudomonadota	Gammaproteobacteria	SAR86	D2472	D2472	D2472 sp902599315	35	1	8	-2.38048	0.0172903	0.14989	0.841625	0.291348		35	1	8	-2.38048	0.0172903	0.0530903	0.841625	0.398179		35	1	8	-2.38048	0.0172903	0.0552332	0.841625	0.394378		25	1	8	-2.38048	0.0172903	0.0229637	0.841625	0.475205	-1.18756	-1.67106	1.00982	0.266587		35	1
ASV_hat_00152	100	Pseudomonadota	Gammaproteobacteria	Pseudomonadales	Moraxellaceae	Acinetobacter		130	80	20	-0.933317	0.350656	0.12147	0.208696	0.314397		127	83	20	-0.821319	0.411465	0.236943	0.183652	0.237641		144	81	20	-0.895984	0.370261	0.147651	0.200348	0.293027		95	68	20	-1.38131	0.167184	0.767402	0.30887	0.0586412	-0.905076	-0.9694	0.96097	0.72766		129	81
ASV_hat_00154	99.4	Bacillota	Bacilli_A	Lactobacillales	Lactobacillaceae	Lactobacillus		150	60	20	-1.67997	0.0929631	0.860553	0.375653	-0.0348088		144	66	20	-1.45597	0.1454	0.38457	0.325566	-0.17357		148	83	20	-0.821319	0.411465	0.529357	0.183652	-0.125097		144	38	20	-2.50129	0.0123742	0.154856	0.559305	-0.287693	-1.30236	-0.956954	0.74377	0.7577		150	60
ASV_hat_00155	100	Bacteroidota	Bacteroidia	Flavobacteriales	Flavobacteriaceae	Flavobacterium	Myroides guanonis	112	82	20	-0.858651	0.390533	0.36641	0.192	0.18041		108	85	20	-0.746653	0.455273	0.861488	0.166957	0.0345729		110	109	20	0.149331	1.11871	0.657992	0.0333914	0.0878653		114	68	20	-1.38131	0.167184	0.631534	0.30887	-0.0952187	-0.935498	-0.811879	0.956183	0.8329		112	98
ASV_hat_00159	100	Bacillota	Bacilli_A	Lactobacillales	Streptococcaceae	Streptococcus	Streptococcus dysgalactiae	23	13	9	-1.12546	0.260393	0.497752	0.375154	0.134939		23	13	9	-1.12546	0.260393	0.862731	0.375154	0.0342594		23	13	9	-1.12546	0.260393	0.876562	0.375154	0.0307763		23	8	9	-1.71781	0.085831	0.868671	0.572604	-0.0327622	-1.48464	-1.45216	0.66234	0.621276		23	22
ASV_hat_00175	100	Pseudomonadota	Gammaproteobacteria	Enterobacterales	Vibrionaceae	Vibrio	Vibrio metschnikovii	105	33	17	-2.05921	0.0394744	0.0345506	0.499431	0.438425		105	33	17	-2.05921	0.0394744	0.0270406	0.499431	0.460646		106	33	17	-2.05921	0.0394744	0.0296961	0.499431	0.45221		91	33	17	-2.05921	0.0394744	0.0334173	0.499431	0.441478	-0.771133	-1.40772	1.05588	0.712475		120	33
ASV_hat_00179	99.4	Pseudomonadota	Gammaproteobacteria	Enterobacterales	Enterobacteriaceae	Escherichia		53	25	12	-1.09825	0.272095	0.494739	0.317038	0.135895		53	25	12	-1.09825	0.272095	0.738523	0.317038	-0.0661984		53	25	12	-1.09825	0.272095	0.888463	0.317038	-0.0277871		61	13	12	-2.03961	0.0413894	0.139543	0.588784	-0.299289	-1.5019	-1.17475	0.729735	0.763527		53	25
ASV_hat_00182	100	Bacillota	Bacilli_A	Lactobacillales	Lactobacillaceae	Paucilactobacillus	Paucilactobacillus oligofermentans	25	11	8	-0.980196	0.326989	0.199697	0.346552	0.258336		25	11	8	-0.980196	0.326989	0.215318	0.346552	0.249325		28	11	8	-0.980196	0.326989	0.237589	0.346552	0.237304		24	10	8	-1.12022	0.262618	0.249182	0.396059	0.231379	-1.29045	-1.54025	0.902919	0.593258		25	11
ASV_hat_00190	100	Bacteroidota	Bacteroidia	Flavobacteriales	Flavobacteriaceae	Flavobacterium	Flavobacterium odoratimimum	157	83	22	-1.41226	0.157875	0.056057	0.301094	0.392951		153	85	22	-1.34732	0.177876	0.168893	0.287251	0.27785		167	83	22	-1.41226	0.157875	0.0795927	0.301094	0.358393		123	96	22	-0.990202	0.322075	0.773155	0.211112	0.0571469	-0.444462	-0.52792	1.19572	0.87561		170	83
ASV_hat_00201	100	Pseudomonadota	Gammaproteobacteria	Enterobacterales	Alteromonadaceae	Pseudoalteromonas	Pseudoalteromonas undina	40	6	10	-2.19148	0.0284169	0.0805069	0.693008	0.357241		40	6	10	-2.19148	0.0284169	0.0398953	0.693008	0.425146		40	6	10	-2.19148	0.0284169	0.0252018	0.693008	0.466944		33	8	10	-1.98762	0.0468533	0.0739419	0.628542	0.365783	-1.13502	-1.56072	1.04512	0.445293		49	6
ASV_hat_00202	100	Bacteroidota	Bacteroidia	Flavobacteriales	Flavobacteriaceae	Flavobacterium	Flavobacterium odoratimimum	164	140	25	-0.605406	0.54491	0.284014	0.121081	0.21472		154	149	25	-0.363243	0.716423	0.671766	0.0726487	0.0840877		199	146	25	-0.443964	0.657069	0.316117	0.0887928	0.200622		186	105	25	-1.54715	0.121828	0.522866	0.309429	-0.127091	-0.458692	-0.281741	1.09546	0.728311		185	140
ASV_hat_00206	100	Pseudomonadota	Gammaproteobacteria	Cardiobacteriales	Wohlfahrtiimonadaceae	Wohlfahrtiimonas	Wohlfahrtiimonas chitiniclastica	75	45	16	-1.1893	0.234321	0.363648	0.297325	0.18147		79	42	16	-1.34443	0.17881	0.938194	0.336107	-0.0153605		75	53	16	-0.775632	0.437967	0.775375	0.193908	0.0565711		82	16	16	-2.68886	0.00716973	0.392018	0.672214	-0.170826	-1.29234	-1.12164	0.788348	0.660909		75	61
ASV_hat_00220	99.8	Actinomycetota	Actinomycetes	Propionibacteriales	Propionibacteriaceae	Cutibacterium	Cutibacterium modestum	82	28	15	-1.81748	0.069144	0.25317	0.469271	0.229388		81	29	15	-1.76068	0.0782923	0.0806894	0.454606	0.357012		82	28	15	-1.81748	0.069144	0.12475	0.469271	0.311523		29	15	15	-2.55583	0.0105935	0.0568175	0.659912	0.39165	-1.34165	-1.59413	0.527752	0.366403		92	28
ASV_hat_00222	99	Pseudomonadota	Gammaproteobacteria	Pseudomonadales	Moraxellaceae	Acinetobacter		139	137	23	-0.030415	0.975736	0.300858	0.00634196	0.20719		142	134	23	-0.12166	0.903168	0.655284	0.0253678	0.0886119		160	139	23	0.030415	1.02426	0.465394	0.00634196	0.145389		149	74	23	-1.94656	0.0515879	0.853325	0.405885	-0.0366344	-0.937913	-0.889769	0.889346	0.700476		138.5	137.5
ASV_hat_00223	100	Pseudomonadota	Gammaproteobacteria	Pseudomonadales	Moraxellaceae	Acinetobacter		75	45	15	-0.851943	0.394246	0.415175	0.219971	0.162501		65	55	15	-0.283981	0.776425	0.749641	0.0733236	0.0632774		71	49	15	-0.624758	0.53213	0.570776	0.161312	0.112665		60	32	15	-1.59029	0.111769	0.984692	0.410612	-0.0038006	-1.2489	-1.24512	0.790808	0.690674		75.5	44.5
ASV_hat_00226	100	Pseudomonadota	Gammaproteobacteria	Enterobacterales	Vibrionaceae	Vibrio	Vibrio metschnikovii	92.5	43.5	16	-1.26686	0.205204	0.0868099	0.316716	0.349586		85.5	50.5	16	-0.904903	0.365517	0.232523	0.226226	0.239961		96.5	42.5	16	-1.31857	0.187312	0.153426	0.329643	0.288736		60	54.5	16	-0.698068	0.485134	0.541181	0.174517	0.121497	-0.977417	-1.11742	0.995744	0.820285		92.5	43.5
ASV_hat_00227	100	Pseudomonadota	Gammaproteobacteria	Enterobacterales	Shewanellaceae	Shewanella	Shewanella xiamenensis	21	9	8	-1.26025	0.207578	0.0958713	0.445566	0.339376		20	9	8	-1.26025	0.207578	0.166098	0.445566	0.279757		20	9	8	-1.26025	0.207578	0.14135	0.445566	0.297868		15	12	8	-0.840168	0.400814	0.357673	0.297044	0.18378	-1.3654	-1.5292	0.844721	0.545072		27	9
ASV_hat_00239	99.4	Pseudomonadota	Gammaproteobacteria	Enterobacterales	Shewanellaceae	Shewanella		206	114	25	-1.30499	0.191898	0.528709	0.260997	0.125296		222.5	93.5	25	-1.85658	0.0633714	0.188694	0.371315	-0.265016		208	153	25	-0.255616	0.798248	0.630888	0.0511231	-0.0953999		253.5	33	25	-3.48445	0.000493159	0.00913736	0.696889	-0.554195	-1.08201	-0.638968	0.815699	0.517422		205	120
ASV_hat_00242	94.6	Pseudomonadota	Gammaproteobacteria	Burkholderiales	UBA11063	Aquella	Aquella	97	8	14	-2.79355	0.00521324	0.01797	0.746609	0.496705		97	8	14	-2.79355	0.00521324	0.00565452	0.746609	0.593699		98	8	14	-2.79355	0.00521324	0.00525734	0.746609	0.599617		86	11	14	-2.60522	0.00918142	0.00595625	0.696275	0.589463	-0.763551	-1.41774	1.14563	0.589008		97	8
ASV_hat_00267	99.6	Bacillota	Bacilli_A	Lactobacillales	Carnobacteriaceae	Carnobacterium	Carnobacterium maltaromaticum	23	22	9	-0.0592349	0.952765	0.829346	0.019745	0.0427158		25	20	9	-0.296174	0.767097	0.727455	0.0987248	-0.0691211		25	20	9	-0.296174	0.767097	0.706447	0.0987248	-0.0747136		28	1	9	-2.5471	0.0108622	0.583303	0.849033	-0.108997	-1.55858	-1.49093	0.4709	0.48836		23	22
ASV_hat_00281	99.8	Bacillota	Bacilli_A	Lactobacillales	Lactobacillaceae	Lactobacillus	Lactobacillus amylovorus	177	54	21	-2.1376	0.0325496	0.045525	0.466462	-0.41279		202	29	21	-3.00654	0.00264242	0.00223762	0.65608	-0.667815		187	52	21	-2.20711	0.0273063	0.00686266	0.481631	-0.57787		206	13	21	-3.56266	0.000367117	0.000422313	0.777436	-0.796649	-1.26445	-0.396261	0.829043	0.781918		177	54
ASV_hat_00305	100	Bacillota	Bacilli_A	Lactobacillales	Lactobacillaceae	Limosilactobacillus	Limosilactobacillus mucosae	124	86	20	-0.709321	0.478125	0.439093	0.158609	0.154202		123	87	20	-0.671988	0.501591	0.661486	0.150261	-0.0869041		123	88	20	-0.634655	0.525653	0.888431	0.141913	-0.0277951		135	58	20	-1.75464	0.0793217	0.238192	0.392348	-0.236991	-1.17693	-0.842358	0.921536	0.860721		124	86
ASV_hat_00307	99	Pseudomonadota	Gammaproteobacteria	Pseudomonadales	Moraxellaceae	Acinetobacter		60.5	44.5	14	-0.502212	0.615519	0.508809	0.134222	0.131458		59.5	45.5	14	-0.439435	0.660346	0.654965	0.117444	0.0887		61.5	44.5	14	-0.502212	0.615519	0.596348	0.134222	0.105218		53	48.5	14	-0.251106	0.801732	0.838491	0.0671109	0.0403919	-1.09086	-1.15098	1.03121	0.934136		60.5	44.5
ASV_hat_00309	100	Pseudomonadota	Gammaproteobacteria	Pseudomonadales	Halomonadaceae	Cobetia	Cobetia amphilecti	60	6	11	-2.40059	0.0163685	0.103803	0.723806	0.331091		60	6	11	-2.40059	0.0163685	0.0354347	0.723806	0.436106		61	6	11	-2.40059	0.0163685	0.0279976	0.723806	0.457522		43	10	11	-2.04495	0.0408598	0.039024	0.616575	0.427197	-1.0356	-1.47676	1.04485	0.563436		60	6
ASV_hat_00311	100	Actinomycetota	Actinomycetes	Propionibacteriales	Propionibacteriaceae	Cutibacterium	Cutibacterium acnes	47	14	11	-1.68931	0.0911608	0.277417	0.509345	0.217756		50	11	11	-1.95604	0.0504606	0.0991262	0.589768	0.335908		51	13	11	-1.77822	0.0753682	0.151917	0.536153	0.289845		11	11	11	-1.95604	0.0504606	0.0612617	0.589768	0.384341	-1.42815	-1.66351	0.518967	0.298976		52.5	13.5
ASV_hat_00326	100	Fusobacteriota	Fusobacteriia	Fusobacteriales	Fusobacteriaceae	Fusobacterium_A	Fusobacterium_A ulcerans	94	27	16	-2.12006	0.034001	0.0198094	0.530015	0.488208		94	27	16	-2.12006	0.034001	0.0129254	0.530015	0.525016		107	27	16	-2.12006	0.034001	0.0153257	0.530015	0.510459		83	24	16	-2.27519	0.0228948	0.012863	0.568796	0.525428	-0.683623	-1.35847	1.09482	0.746231		109	27
ASV_hat_00332	100	Bacillota	Bacilli_A	Lactobacillales	Streptococcaceae	Lactococcus_A	Lactococcus_A garvieae	75	61	16	-0.361961	0.717381	0.358165	0.0904903	0.183589		84	52	16	-0.82734	0.408044	0.881199	0.206835	-0.0296108		76	60	16	-0.41367	0.679116	0.849828	0.103418	0.037519		102	20	16	-2.48202	0.013064	0.144355	0.620505	-0.295538	-1.19803	-0.849286	0.981823	0.928176		75	61
ASV_hat_00338	100	Pseudomonadota	Gammaproteobacteria	Enterobacterales	Enterobacteriaceae	Yersinia	Yersinia alsatica	178	98	23	-1.2166	0.223757	0.499349	0.253678	0.134434		186	90	23	-1.45992	0.144313	0.495854	0.304414	-0.135541		182	147	23	0.273735	1.21571	0.953036	0.0570776	-0.0116666		210	85	23	-1.61199	0.106964	0.0249823	0.336124	-0.467724	-0.619185	-0.125421	1.05034	0.641011		178	98
ASV_hat_00367	100	Bacillota	Bacilli_A	Lactobacillales	Lactobacillaceae	Limosilactobacillus	Limosilactobacillus fermentum	18	10	7	-0.676123	0.498962	0.693076	0.255551	-0.0783055		18	10	7	-0.676123	0.498962	0.644342	0.255551	-0.0916426		18	10	7	-0.676123	0.498962	0.616857	0.255551	-0.0993573		18	7	7	-1.18322	0.236724	0.651877	0.447214	-0.0895534	-1.55056	-1.46661	0.561632	0.67136		18	10
ASV_hat_00380	100	Pseudomonadota	Gammaproteobacteria	Pseudomonadales	Moraxellaceae	Acinetobacter		135	118	22	-0.275958	0.78258	0.595412	0.0588344	0.105488		147	106	22	-0.665546	0.505701	0.683361	0.141895	-0.0809325		143	128	22	0.0486985	1.03884	0.897676	0.0103825	0.0254778		157	105	22	-0.698011	0.48517	0.178021	0.148817	-0.271795	-0.604523	-0.210095	1.1782	0.894734		135	118
ASV_hat_00383	100	Pseudomonadota	Gammaproteobacteria	Enterobacterales	Enterobacteriaceae	Proteus	Proteus hauseri	125.5	108.5	22	-0.584382	0.558964	0.379407	0.124591	0.175493		137	97	22	-0.957737	0.338196	0.916707	0.20419	-0.0207187		130	112	22	-0.470752	0.637818	0.682442	0.100365	0.0811819		144	84	22	-1.37979	0.167651	0.387461	0.294172	-0.172501	-0.89808	-0.676565	0.953755	0.742713		127	126
ASV_hat_00389	99.8	Pseudomonadota	Gammaproteobacteria	Enterobacterales	Enterobacteriaceae	Hafnia		43	2	9	-2.42863	0.015156	0.0277718	0.809543	-0.45825		43	2	9	-2.42863	0.015156	0.0137182	0.809543	-0.519947		43	2	9	-2.42863	0.015156	0.0135406	0.809543	-0.521058		43	0	9	-2.66557	0.00768579	0.0130062	0.888523	-0.524487	-1.69065	-1.21692	0.277499	0.824025		43	2
ASV_hat_00415	100	Pseudomonadota	Gammaproteobacteria	Enterobacterales	Shewanellaceae	Shewanella		132	21	17	-2.62726	0.00860743	0.0294998	0.637205	0.452809		131	22	17	-2.57993	0.00988213	0.00627946	0.625724	0.585147		132	21	17	-2.62726	0.00860743	0.00647806	0.637205	0.582599		108	22	17	-2.57993	0.00988213	0.00602365	0.625724	0.588545	-0.680488	-1.48436	1.10405	0.561378		132	21
ASV_hat_00446	100	Bacteroidota	Bacteroidia	Flavobacteriales	Weeksellaceae			173	80	22	-1.50965	0.131132	0.609372	0.321859	0.101486		181.5	71.5	22	-1.78561	0.0741623	0.403778	0.380693	-0.16656		174.5	113.5	22	-0.422053	0.672986	0.670379	0.0899821	-0.0844668		194.5	43	22	-2.71088	0.00671045	0.042671	0.577962	-0.418872	-1.09226	-0.593779	0.910376	0.732647		171.5	81.5
ASV_hat_00452	97.7	Bacillota	Bacilli_A	Lactobacillales	Lactobacillaceae	Lactobacillus		93	78	18	-0.326628	0.74395	0.380035	0.0769869	0.175258		97	74	18	-0.500829	0.616491	0.956618	0.118047	-0.0107758		93	82	18	-0.152426	0.878851	0.753163	0.0359272	0.0623554		102	38	18	-2.06864	0.0385797	0.331391	0.487584	-0.194265	-1.21327	-1.00052	0.865132	0.735157		93	78
ASV_hat_00461	98.1	Bacteroidota	Bacteroidia	Flavobacteriales	Flavobacteriaceae	Flavobacterium		72	64	16	-0.206835	0.836139	0.69236	0.0517088	0.0784988		80	56	16	-0.620505	0.534925	0.685809	0.155126	-0.0802692		74	65	16	-0.155126	0.876722	0.968003	0.0387816	0.00794594		97	34	16	-1.7581	0.0787308	0.140658	0.439525	-0.298411	-1.23086	-0.918761	0.90515	0.795556		72	64
ASV_hat_00467	100	Bacteroidota	Bacteroidia	Bacteroidales	Porphyromonadaceae	Porphyromonas_A	Falsiporphyromonas endometrii	38	2	9	-2.42863	0.015156	0.0474287	0.809543	0.408921		38	2	9	-2.42863	0.015156	0.0162939	0.809543	0.505184		38	2	9	-2.42863	0.015156	0.0177745	0.809543	0.497655		34	2	9	-2.42863	0.015156	0.0100087	0.809543	0.546588	-1.08114	-1.69774	1.07191	0.241311		43	2
ASV_hat_00469	93	Bacteroidota	Bacteroidia	Flavobacteriales	Flavobacteriaceae	Flavobacterium		155	145	24	-0.142857	0.886403	0.345151	0.0291606	0.188708		160	140	24	-0.285714	0.775097	0.989473	0.0583212	0.00261363		153	149	24	-0.0285714	0.977206	0.543702	0.00583212	0.120735		190	74	24	-2.17143	0.0298988	0.300762	0.443241	-0.207232	-0.825283	-0.534955	1.05538	0.74368		154	146
ASV_hat_00471	100	Pseudomonadota	Gammaproteobacteria	Pseudomonadales	Moraxellaceae	Acinetobacter		34	32	11	-0.0889108	0.929153	0.970067	0.0268076	-0.00743318		34	32	11	-0.0889108	0.929153	0.854477	0.0268076	-0.0363432		34	33	11	0	1	0.873583	0	-0.0315254		35	12	11	-1.86713	0.0618838	0.793515	0.56296	-0.0518851	-1.32528	-1.2751	0.726242	0.740108		34	32
ASV_hat_00475	100	Fusobacteriota	Fusobacteriia	Fusobacteriales	Fusobacteriaceae	Fusobacterium_B		136	0	16	-3.5162	0.000437777	0.00146593	0.879049	-0.700913		136	0	16	-3.5162	0.000437777	4.89357e-05	0.879049	-0.959953		136	6	16	-3.20594	0.0013462	0.000106637	0.801486	-0.901027		136	0	16	-3.5162	0.000437777	1.32197e-05	0.879049	-1.05942	-1.65042	-0.796316	0.33437	0.801945		136	0
ASV_hat_00483	100	Pseudomonadota	Gammaproteobacteria	Pseudomonadales_	Pseudomonadaceae	Pseudomonas_E	Pseudomonas_E salomonii	41	25	11	-0.711287	0.476907	0.156323	0.214461	0.286633		41	25	11	-0.711287	0.476907	0.31502	0.214461	0.201087		41	25	11	-0.711287	0.476907	0.231584	0.214461	0.240459		38	25	11	-0.711287	0.476907	0.731702	0.214461	0.0679978	-1.32672	-1.41037	0.907235	0.63169		41	25
ASV_hat_00488	100	Bacteroidota	Bacteroidia	Bacteroidales	Porphyromonadaceae	Porphyromonas_A	Falsiporphyromonas endometrii	48	30	12	-0.706018	0.480177	0.33624	0.20381	0.192289		48	30	12	-0.706018	0.480177	0.765689	0.20381	0.0590868		48	30	12	-0.706018	0.480177	0.721047	0.20381	0.0708205		48	23	12	-1.25514	0.209427	0.781477	0.362329	-0.0549913	-1.4191	-1.35761	0.741663	0.661445		48	30
ASV_hat_00489	99.6	Bacteroidota	Bacteroidia	Flavobacteriales	Weeksellaceae	Cloacibacterium		81	24	14	-1.78913	0.0735939	0.11187	0.478165	0.323195		80	25	14	-1.72635	0.0842839	0.0940683	0.461387	0.34134		81	24	14	-1.78913	0.0735939	0.0780607	0.478165	0.360351		37	30	14	-1.41247	0.157811	0.212789	0.377499	0.25075	-1.10167	-1.36493	0.976442	0.575936		81	24
ASV_hat_00490	100	Pseudomonadota	Gammaproteobacteria	Enterobacterales	Shewanellaceae	Shewanella	Shewanella putrefaciens	34	21	10	-0.662541	0.507624	0.272565	0.209514	0.220023		34	21	10	-0.662541	0.507624	0.390141	0.209514	0.171514		35	21	10	-0.662541	0.507624	0.370631	0.209514	0.178801		26	21	10	-0.662541	0.507624	0.586405	0.209514	0.108095	-1.30806	-1.4296	0.849623	0.665568		34	21
ASV_hat_00512	100	Bacillota	Bacilli_A	Lactobacillales	Vagococcaceae	Vagococcus_D	Vagococcus_D salmoninarum	96	44	17	-1.53849	0.123929	0.0555843	0.373138	0.393767		91	48	17	-1.34914	0.177293	0.110616	0.327214	0.324391		96	44	17	-1.53849	0.123929	0.0722837	0.373138	0.368044		70	53	17	-1.11245	0.265947	0.285143	0.269808	0.214205	-0.848771	-1.16714	1.12321	0.791313		109	44
ASV_hat_00537	99.8	Pseudomonadota	Gammaproteobacteria	Burkholderiales	Burkholderiaceae	Pelomonas		17	4	7	-1.69031	0.0909689	0.100892	0.638877	0.334067		17	4	7	-1.69031	0.0909689	0.120135	0.638877	0.315585		17	4	7	-1.69031	0.0909689	0.112888	0.638877	0.322233		11	4	7	-1.69031	0.0909689	0.154717	0.638877	0.287795	-1.40326	-1.64872	0.730245	0.354446		24	4
ASV_hat_00548	99.8	Pseudomonadota	Gammaproteobacteria	Enterobacterales	Shewanellaceae	Shewanella	Shewanella oneidensis	87.5	48.5	17	-1.32547	0.185016	0.351832	0.321473	0.186064		90	46	17	-1.44381	0.148792	0.986101	0.350176	0.00345079		88	48	17	-1.34914	0.177293	0.675284	0.327214	0.0831281		100	19	17	-2.72194	0.00648997	0.333279	0.660168	-0.193493	-1.33069	-1.13908	0.803222	0.645702		87	66
ASV_hat_00550	99.8	Bacteroidota	Bacteroidia	Bacteroidales	Bacteroidaceae	Bacteroides_E	Bacteroides_E coprosuis	28	0	7	-2.36643	0.0179605	0.0358352	0.894427	-0.435072		28	0	7	-2.36643	0.0179605	0.0102146	0.894427	-0.544882		28	0	7	-2.36643	0.0179605	0.0102393	0.894427	-0.54468		28	0	7	-2.36643	0.0179605	0.00681413	0.894427	-0.578453	-1.74507	-1.35975	9.05768e-16	0.666112		28	0
ASV_hat_00558	94.2	Bacillota_A	Clostridia	Peptostreptococcales	Peptostreptococcaceae	Peptostreptococcus	Peptostreptococcus	165	66	21	-1.7205	0.0853409	0.45051	0.375445	0.150339		167	64	21	-1.79002	0.0734509	0.220052	0.390614	-0.246694		165	67	21	-1.68575	0.0918447	0.668916	0.36786	-0.0848668		207	16	21	-3.45839	0.000543422	0.0014703	0.754682	-0.700681	-1.33108	-0.571002	0.899289	0.680836		165	66
ASV_hat_00627	98.5	Bacteroidota	Bacteroidia	Bacteroidales	Porphyromonadaceae	Porphyromonas		24	12	8	-0.840168	0.400814	0.401605	0.297044	-0.167342		24	12	8	-0.840168	0.400814	0.339298	0.297044	-0.191053		24	12	8	-0.840168	0.400814	0.355773	0.297044	-0.18452		24	0	8	-2.5205	0.0117187	0.329822	0.891133	-0.194909	-1.62631	-1.51768	0.339025	0.435855		24	12
ASV_hat_00634	99.6	Fusobacteriota	Fusobacteriia	Fusobacteriales	Fusobacteriaceae	Fusobacterium_A		60.5	5.5	11	-2.44505	0.0144833	0.00605942	0.73721	-0.588062		60.5	5.5	11	-2.44505	0.0144833	0.00460135	0.73721	-0.6104		60.5	5.5	11	-2.44505	0.0144833	0.00484316	0.73721	-0.606263		60.5	0	11	-2.93406	0.00334562	0.00441905	0.884652	-0.613659	-1.69774	-1.26503	0.241311	0.625882		60.5	5.5
ASV_hat_00641	97.9	Pseudomonadota	Gammaproteobacteria	Enterobacterales	Shewanellaceae	Shewanella		63	57	15	-0.170389	0.864705	0.135954	0.0439941	0.302155		63	57	15	-0.170389	0.864705	0.380565	0.0439941	0.17506		63	57	15	-0.170389	0.864705	0.194302	0.0439941	0.261575		66	44	15	-0.908739	0.363488	0.885315	0.234635	-0.028577	-1.35859	-1.33382	0.830949	0.591162		63	57
ASV_hat_00647	100	Pseudomonadota	Gammaproteobacteria	Enterobacterales	Enterobacteriaceae	Citrobacter	Citrobacter pasteurii	54	1	10	-2.70113	0.00691043	0.0131003	0.854172	-0.523873		54	1	10	-2.70113	0.00691043	0.0040459	0.854172	-0.620753		54	7	10	-2.08955	0.0366579	0.00402777	0.660775	-0.621114		54	0	10	-2.80306	0.00506203	0.00348126	0.886405	-0.632787	-1.59106	-1.15759	0.437214	0.769363		54	1
ASV_hat_00682	98.4	Bacillota	Bacilli_A	Lactobacillales	Lactobacillaceae	Lactobacillus	Lactobacillus	73	33	15	-1.5335	0.125153	0.602366	0.395947	0.103489		76	30	15	-1.70389	0.0884025	0.624538	0.439941	-0.0971859		76	30	15	-1.70389	0.0884025	0.836514	0.439941	-0.0408936		76	29	15	-1.76068	0.0782923	0.185988	0.454606	-0.266706	-1.35812	-1.02688	0.831305	0.8114		74	46
ASV_hat_00774	100	Pseudomonadota	Gammaproteobacteria	Pseudomonadales	Moraxellaceae	Acinetobacter		112.5	41.5	18	-1.91622	0.0553377	0.661532	0.451656	0.0868915		111.5	41.5	18	-1.91622	0.0553377	0.678925	0.451656	-0.0821372		113.5	65.5	18	-0.871007	0.38375	0.81742	0.205298	-0.0457559		111.5	16	18	-3.02675	0.00247199	0.313132	0.713412	-0.201889	-1.30514	-1.10515	0.728239	0.695112		113.5	57.5
ASV_hat_00776	99.8	Pseudomonadota	Gammaproteobacteria	Pseudomonadales	Moraxellaceae	Acinetobacter		51	27	12	-0.941357	0.346522	0.228499	0.271746	0.242103		51	27	12	-0.941357	0.346522	0.25771	0.271746	0.22715		53	27	12	-0.941357	0.346522	0.223532	0.271746	0.244787		31	26	12	-1.0198	0.307821	0.482838	0.294392	0.139705	-1.2231	-1.35716	0.839291	0.655438		51	27
ASV_hat_00806	99.6	Pseudomonadota	Gammaproteobacteria	Pseudomonadales	Pseudohongiellaceae	UBA5109	UBA5109 sp002414385	26	2	7	-2.02837	0.0425225	0.115232	0.766652	0.320045		26	2	7	-2.02837	0.0425225	0.0585559	0.766652	0.388733		26	2	7	-2.02837	0.0425225	0.0557075	0.766652	0.393554		20	3	7	-1.85934	0.0629791	0.0561278	0.702764	0.392829	-1.30602	-1.63557	0.87669	0.388985		26	2
ASV_hat_00886	100	Bacillota_C	Negativicutes	Selenomonadales	Selenomonadaceae	Megamonas	Megamonas rupellensis	142	111	22	-0.503218	0.614811	0.769661	0.107286	0.0580541		146	107	22	-0.63308	0.526681	0.647304	0.134973	-0.0908201		144	124	22	-0.0811641	0.935311	0.94714	0.0173042	0.0131335		173	67	22	-1.93171	0.0533958	0.145578	0.411841	-0.294602	-0.848643	-0.441824	1.07043	0.863877		142	111
ASV_hat_00888	100	Bacillota	Bacilli_A	Lactobacillales	Streptococcaceae	Floricoccus	Floricoccus tropicus	12	10	7	-0.676123	0.498962	0.288282	0.255551	0.212782		12	10	7	-0.676123	0.498962	0.55888	0.255551	0.116186		12	10	7	-0.676123	0.498962	0.506511	0.255551	0.132177		12	10	7	-0.676123	0.498962	0.848874	0.255551	0.0377605	-1.50889	-1.54264	0.668934	0.501821		18	10
ASV_hat_00890	100	Pseudomonadota	Gammaproteobacteria	Enterobacterales	Shewanellaceae	Shewanella	Shewanella baltica	159.5	25.5	19	-2.79683	0.00516064	0.336823	0.641637	-0.192053		158.5	25.5	19	-2.79683	0.00516064	0.0243839	0.641637	-0.469882		160.5	72.5	19	-0.905449	0.365228	0.0421672	0.207724	-0.419983		162.5	10	19	-3.42059	0.000624865	0.00362082	0.784736	-0.629646	-1.3932	-0.910772	0.583106	0.683438		159.5	30.5
ASV_hat_00921	100	Pseudomonadota	Gammaproteobacteria	Pseudomonadales	Moraxellaceae	Psychrobacter	Psychrobacter glacincola	28	8	8	-1.40028	0.161429	0.26334	0.495074	0.224415		28	8	8	-1.40028	0.161429	0.113634	0.495074	0.321533		28	8	8	-1.40028	0.161429	0.128994	0.495074	0.307896		27	8	8	-1.40028	0.161429	0.0520931	0.495074	0.399995	-1.15777	-1.63961	1.01641	0.537738		28	8
ASV_hat_01027	99.8	Bacillota	Bacilli_A	Staphylococcales	Staphylococcaceae	Staphylococcus		40	38	12	-0.0784465	0.937473	0.382909	0.0226455	0.174187		42	36	12	-0.235339	0.813945	0.999703	0.0679366	7.38332e-05		47	38	12	-0.0784465	0.937473	0.898073	0.0226455	0.0253782		49	16	12	-1.80427	0.0711892	0.469328	0.520847	-0.144096	-1.28825	-1.13369	0.888433	0.866096		40	38
ASV_hat_01076	96.2	Pseudomonadota	Gammaproteobacteria	Enterobacterales	Enterobacteriaceae	Pantoea	Pantoea	41	15	11	-1.6004	0.109511	0.508966	0.482537	-0.131408		41	15	11	-1.6004	0.109511	0.334297	0.482537	-0.193079		41	16	11	-1.51148	0.130665	0.363134	0.45573	-0.181667		41	9	11	-2.13386	0.0328542	0.258472	0.643383	-0.226777	-1.48564	-1.2451	0.634348	0.776964		41	25
ASV_hat_01093	100	Pseudomonadota	Gammaproteobacteria	Enterobacterales	Shewanellaceae	Shewanella	Shewanella baltica	69	51	15	-0.511166	0.609235	0.170139	0.131982	0.277009		68	52	15	-0.454369	0.649563	0.445365	0.117318	0.152072		78	51	15	-0.511166	0.609235	0.310749	0.131982	0.202907		56	9	15	-2.89661	0.00377224	0.696067	0.7479	0.0774999	-1.37692	-1.42987	0.583087	0.391037		69	51
ASV_hat_01501	100	Pseudomonadota	Gammaproteobacteria	Enterobacterales	Shewanellaceae	Shewanella	Shewanella putrefaciens	39.5	26.5	11	-0.57792	0.563318	0.603582	0.17425	0.10314		39	27	11	-0.533465	0.593712	0.582886	0.160846	0.109118		48.5	26.5	11	-0.57792	0.563318	0.697206	0.17425	0.0771932		26.5	11	11	-1.95604	0.0504606	0.57503	0.589768	0.111415	-1.49548	-1.56758	0.49484	0.439722		39.5	26.5
ASV_hat_01525	98.4	Pseudomonadota	Gammaproteobacteria	Pseudomonadales	Moraxellaceae	Acinetobacter	Acinetobacter	22	6	7	-1.35225	0.176296	0.145448	0.511101	-0.294701		22	6	7	-1.35225	0.176296	0.154238	0.511101	-0.288144		22	6	7	-1.35225	0.176296	0.145988	0.511101	-0.294288		22	0	7	-2.36643	0.0179605	0.159113	0.894427	-0.284636	-1.68521	-1.53295	0.227958	0.455818		22	6
ASV_hat_01625	99	Bacillota	Bacilli_A	Lactobacillales	Lactobacillaceae	Ligilactobacillus	Ligilactobacillus	23	5	7	-1.52128	0.12819	0.152037	0.574989	-0.289757		23	5	7	-1.52128	0.12819	0.100244	0.574989	-0.33474		23	5	7	-1.52128	0.12819	0.116867	0.574989	-0.31854		23	5	7	-1.52128	0.12819	0.0749164	0.574989	-0.364475	-1.66814	-1.32554	0.392232	0.814013		23	5
ASV_hat_01646	98.4	Campylobacterota_A	Campylobacteria	Campylobacterales	Helicobacteraceae	Helicobacter_D	Helicobacter_D	150	21	18	-2.809	0.0049696	0.00127318	0.662087	-0.711868		157	14	18	-3.11385	0.00184663	0.000334947	0.733942	-0.814294		151	29	18	-2.4606	0.0138707	0.00057464	0.579968	-0.77313		158	0	18	-3.72356	0.000196437	0.000240641	0.87765	-0.839406	-1.56577	-0.940556	0.440397	0.616933		150	21
ASV_hat_01820	100	Bacillota_A	Clostridia	Clostridiales	Clostridiaceae			87.5	17.5	14	-2.19718	0.0280078	0.752475	0.58722	-0.0625353		91	14	14	-2.41689	0.0156536	0.0276706	0.645942	-0.458578		89	16	14	-2.29134	0.0219437	0.0580738	0.612387	-0.389534		102	2	14	-3.17021	0.00152328	0.000662264	0.847275	-0.762261	-1.58064	-0.927197	0.601071	0.818423		87	18
ASV_hat_01882	100	Bacillota_A	Clostridia	Clostridiales	Clostridiaceae	Clostridium_T	Eubacterium multiforme	45	0	9	-2.66557	0.00768579	0.00292319	0.888523	-0.646694		45	0	9	-2.66557	0.00768579	0.00155044	0.888523	-0.696547		45	0	9	-2.66557	0.00768579	0.00159758	0.888523	-0.694212		45	0	9	-2.66557	0.00768579	0.00134753	0.888523	-0.707462	-1.74507	-1.28146	9.05768e-16	0.655307		45	0
ASV_hat_01891	100	Bacillota	Bacilli_A	Lactobacillales	Lactobacillaceae	Limosilactobacillus	Limosilactobacillus vaginalis	23	13	8	-0.70014	0.48384	0.186754	0.247537	0.266226		23	13	8	-0.70014	0.48384	0.612079	0.247537	0.100714		23	13	8	-0.70014	0.48384	0.470214	0.247537	0.143806		21	11	8	-0.980196	0.326989	0.728726	0.346552	-0.0687846	-1.37156	-1.31736	0.826538	0.743069		23	13
ASV_hat_01937	100	Bacillota_A	Clostridia	Clostridiales	Clostridiaceae	Clostridium_T	Clostridium_T cagae	36	9	9	-1.59934	0.109745	0.64284	0.533114	0.0920603		36	9	9	-1.59934	0.109745	0.577417	0.533114	-0.110716		36	18	9	-0.533114	0.593955	0.581644	0.177705	-0.10948		36	9	9	-1.59934	0.109745	0.155033	0.533114	-0.287565	-1.56064	-1.33885	0.569429	0.636442		36	9
ASV_hat_01946	100	Bacillota	Bacilli_A	Bacillales_A	Planococcaceae	Kurthia	Kurthia gibsonii	29	26	10	-0.152894	0.878482	0.433882	0.0483494	0.155986		28	27	10	-0.0509647	0.959354	0.85339	0.0161165	0.036618		29	28	10	0.0509647	1.04065	0.797756	0.0161165	0.0507941		32	14	10	-1.37605	0.168807	0.845456	0.435144	-0.0386258	-1.42946	-1.40132	0.622766	0.551339		28	27
ASV_hat_02009	100	Pseudomonadota	Gammaproteobacteria	Pseudomonadales	Pseudomonadaceae	Pseudomonas_E	Pseudomonas_E extremorientalis	25	20	9	-0.296174	0.767097	0.920236	0.0987248	0.0198376		25	20	9	-0.296174	0.767097	0.779537	0.0987248	-0.055493		25	22	9	-0.0592349	0.952765	0.756729	0.019745	-0.061423		27	3	9	-2.31016	0.0208793	0.618573	0.770054	-0.0988712	-1.48296	-1.40745	0.603271	0.643963		25	20
ASV_hat_02074	100	Bacteroidota	Bacteroidia	Bacteroidales	Bacteroidaceae	Bacteroides_H	Bacteroides_H uniformis	46	9	10	-1.88569	0.0593361	0.219869	0.596309	-0.246795		46	9	10	-1.88569	0.0593361	0.027728	0.596309	-0.458392		46	10	10	-1.78377	0.0744618	0.0409763	0.564076	-0.422657		53	2	10	-2.5992	0.00934411	0.00699575	0.821939	-0.576292	-1.61228	-1.19609	0.476468	0.730985		46	9
ASV_hat_02158	100	Bacillota	Bacilli_A	Lactobacillales	Lactobacillaceae	Latilactobacillus	Latilactobacillus sakei	56	10	11	-2.04495	0.0408598	0.142526	0.616575	-0.296952		59	7	11	-2.31168	0.0207952	0.0151753	0.696998	-0.511306		57	10	11	-2.04495	0.0408598	0.0231717	0.616575	-0.474407		64	2	11	-2.75624	0.00584708	0.00344491	0.831036	-0.633625	-1.63878	-1.17556	0.39069	0.713169		56	10
ASV_hat_02211	100	Pseudomonadota	Gammaproteobacteria	Pseudomonadales	Moraxellaceae	Acinetobacter	Acinetobacter albensis	72.5	18.5	13	-1.88691	0.0591721	0.112194	0.523335	-0.322888		70	21	13	-1.7122	0.0868601	0.102529	0.474878	-0.332385		70	49	13	0.2446	1.19323	0.146668	0.0678398	-0.293772		69	0	13	-3.1798	0.00147378	0.146163	0.881917	-0.294155	-1.54538	-1.42833	0.391125	0.475767		73	18
ASV_hat_02422	98.2	Bacillota_A	Clostridia	Peptostreptococcales	Peptostreptococcaceae	Paraclostridium	Paraclostridium	18	10	7	-0.676123	0.498962	0.400731	0.255551	0.167658		18	10	7	-0.676123	0.498962	0.687373	0.255551	0.079846		18	10	7	-0.676123	0.498962	0.729657	0.255551	0.0685384		18	7	7	-1.18322	0.236724	0.902453	0.447214	-0.0242818	-1.56458	-1.54519	0.575041	0.481552		18	10
ASV_hat_02609	100	Pseudomonadota	Gammaproteobacteria	Burkholderiales	Chromobacteriaceae	Gulbenkiania	Gulbenkiania mobilis	31	24	10	-0.356753	0.721277	0.373466	0.112815	0.177726		31	24	10	-0.356753	0.721277	0.762905	0.112815	0.0598117		31	24	10	-0.356753	0.721277	0.660354	0.112815	0.0872152		31	10	10	-1.78377	0.0744618	0.642494	0.564076	-0.0921566	-1.54775	-1.47056	0.60485	0.472221		31	24
ASV_hat_02641	100	Pseudomonadota	Gammaproteobacteria	Pseudomonadales	Moraxellaceae	Acinetobacter	Acinetobacter harbinensis	36	0	8	-2.5205	0.0117187	0.0425057	0.891133	-0.419235		36	0	8	-2.5205	0.0117187	0.0104499	0.891133	-0.542972		36	0	8	-2.5205	0.0117187	0.0130565	0.891133	-0.524158		36	0	8	-2.5205	0.0117187	0.00702068	0.891133	-0.576	-1.74507	-1.4222	9.05768e-16	0.560534		36	0
ASV_hat_02946	100	Bacillota	Bacilli_A	Lactobacillales	Lactobacillaceae	Limosilactobacillus	Limosilactobacillus reuteri	24	21	10	-0.662541	0.507624	0.557698	0.209514	0.116538		24	21	10	-0.662541	0.507624	0.900657	0.209514	0.0247315		24	21	10	-0.662541	0.507624	0.816412	0.209514	0.0460135		24	16	10	-1.17219	0.241121	0.839906	0.370679	-0.0400329	-1.4509	-1.40829	0.710885	0.649202		31	24
ASV_hat_02963	99.8	Bacillota	Bacilli_A	Erysipelotrichales	Erysipelotrichaceae	Bulleidia		38	17	10	-1.07026	0.284503	0.892906	0.338446	0.0266728		38	17	10	-1.07026	0.284503	0.283656	0.338446	-0.214884		38	17	10	-1.07026	0.284503	0.335661	0.338446	-0.192524		40	7	10	-2.08955	0.0366579	0.0854573	0.660775	-0.351188	-1.60684	-1.33845	0.500132	0.593851		38	17
ASV_hat_02991	90.5	Pseudomonadota	Gammaproteobacteria	Pseudomonadales			Acinetobacter pseudolwoffii	31.5	13.5	9	-1.06623	0.286321	0.165184	0.355409	-0.280386		31.5	13.5	9	-1.06623	0.286321	0.165161	0.355409	-0.280402		31.5	22.5	9	0	1	0.161245	0	-0.283128		31.5	0	9	-2.66557	0.00768579	0.180999	0.888523	-0.269872	-1.68521	-1.57536	0.147427	0.399613		31.5	13.5
ASV_hat_03205	99.6	Bacillota	Bacilli_A	Lactobacillales	Lactobacillaceae	Lentilactobacillus	Lentilactobacillus farraginis	16	12	7	-0.338062	0.735317	0.507666	0.127775	0.131815		16	12	7	-0.338062	0.735317	0.768313	0.127775	0.0584044		16	12	7	-0.338062	0.735317	0.728418	0.127775	0.0688661		16	12	7	-0.338062	0.735317	0.97947	0.127775	0.0050975	-1.51331	-1.51805	0.656744	0.567829		16	12
ASV_hat_03300	100	Bacteroidota	Bacteroidia	Bacteroidales	Rikenellaceae	Alistipes_A	Alistipes_A onderdonkii	23	22	9	-0.0592349	0.952765	0.551761	0.019745	0.118312		23	22	9	-0.0592349	0.952765	0.816722	0.019745	0.0459343		23	22	9	-0.0592349	0.952765	0.795294	0.019745	0.0514273		22	9	9	-1.59934	0.109745	0.98812	0.533114	-0.00294948	-1.53886	-1.53659	0.539124	0.462914		23	22
ASV_hat_03673	100	Bacillota	Bacilli_A	Lactobacillales	Lactobacillaceae	Ligilactobacillus	Ligilactobacillus aviarius	25.5	10.5	8	-1.05021	0.293622	0.197659	0.371305	-0.259551		25.5	10.5	8	-1.05021	0.293622	0.241136	0.371305	-0.235469		25.5	10.5	8	-1.05021	0.293622	0.235088	0.371305	-0.238611		25.5	0	8	-2.5205	0.0117187	0.314589	0.891133	-0.20127	-1.62945	-1.48508	0.331041	0.585137		25.5	10.5
ASV_hat_03955	100	Bacteroidota	Bacteroidia	Bacteroidales	Bacteroidaceae	Phocaeicola_A	Phocaeicola_A dorei	103.5	32.5	16	-1.83566	0.0664078	0.0604107	0.458915	-0.385704		103.5	32.5	16	-1.83566	0.0664078	0.0207095	0.458915	-0.484313		103.5	32.5	16	-1.83566	0.0664078	0.0318003	0.458915	-0.446		103.5	0	16	-3.5162	0.000437777	0.014935	0.879049	-0.512676	-1.5844	-1.08098	0.454967	0.731618		103.5	32.5
ASV_hat_04021	99	Pseudomonadota	Gammaproteobacteria	Enterobacterales	Enterobacteriaceae	Citrobacter_A	Citrobacter_A pasteurii	24	12	8	-0.840168	0.400814	0.397638	0.297044	-0.168777		24	12	8	-0.840168	0.400814	0.289284	0.297044	-0.212331		24	12	8	-0.840168	0.400814	0.327518	0.297044	-0.195858		24	0	8	-2.5205	0.0117187	0.315986	0.891133	-0.200677	-1.68718	-1.6112	0.208894	0.289117		24	12
ASV_hat_05021	98.8	Pseudomonadota	Gammaproteobacteria	Pseudomonadales	Moraxellaceae	Acinetobacter		142.5	28.5	18	-2.48237	0.0130512	0.00658969	0.5851	-0.5812		151.5	19.5	18	-2.87432	0.00404894	0.00262205	0.677485	-0.655307		148.5	44.5	18	-1.78556	0.0741698	0.00314129	0.420862	-0.640976		149.5	0	18	-3.72356	0.000196437	0.001743	0.87765	-0.687409	-1.53375	-1.06207	0.462158	0.65393		142.5	28.5
ASV_hat_06671	98.2	Pseudomonadota	Gammaproteobacteria	Pseudomonadales	Moraxellaceae	Acinetobacter		33	12	9	-1.24393	0.213524	0.212797	0.414644	-0.250745		36	9	9	-1.59934	0.109745	0.102335	0.533114	-0.332583		36	12	9	-1.24393	0.213524	0.116281	0.414644	-0.319078		36	0	9	-2.66557	0.00768579	0.100404	0.888523	-0.334573	-1.65271	-1.53882	0.274567	0.337453		35	10
ASV_hat_07115	98.6	Pseudomonadota	Gammaproteobacteria	Pseudomonadales	Moraxellaceae	Acinetobacter		28.5	26.5	10	-0.101929	0.918813	0.573897	0.0322329	0.111748		28.5	26.5	10	-0.101929	0.918813	0.960965	0.0322329	0.00969523		28.5	26.5	10	-0.101929	0.918813	0.955826	0.0322329	0.0109729		29.5	0	10	-2.80306	0.00506203	0.973779	0.886405	-0.0065109	-1.60524	-1.60327	0.300115	0.250801		29.5	25.5
ASV_hat_08807	98.2	Pseudomonadota	Gammaproteobacteria	Pseudomonadales	Moraxellaceae	Acinetobacter		30	25	10	-0.254824	0.798859	0.544631	0.0805823	-0.120455		33.5	21.5	10	-0.611577	0.540818	0.675697	0.193398	-0.0830155		32.5	30.5	10	0.305788	1.24023	0.732171	0.0966988	-0.0678739		33.5	0	10	-2.80306	0.00506203	0.770915	0.886405	-0.0577283	-1.56617	-1.53942	0.337807	0.389745		31.5	23.5
ASV_hat_08907	98.4	Pseudomonadota	Gammaproteobacteria	Pseudomonadales	Moraxellaceae	Acinetobacter		35	31	11	-0.177822	0.858863	0.528249	0.0536153	0.125436		34.5	31.5	11	-0.133366	0.893904	0.97312	0.0402114	0.0066747		34.5	32.5	11	-0.0444554	0.964541	0.936159	0.0134038	0.0158675		34.5	0	11	-2.93406	0.00334562	0.981217	0.884652	-0.00466372	-1.61574	-1.61377	0.314283	0.235285		35	31
ASV_hat_12250	98.4	Pseudomonadota	Gammaproteobacteria	Pseudomonadales	Moraxellaceae	Acinetobacter		99	37	16	-1.60297	0.108941	0.0849459	0.400743	-0.351799		100	36	16	-1.65468	0.0979893	0.0644385	0.41367	-0.379397		100	36	16	-1.65468	0.0979893	0.0769157	0.41367	-0.361836		100	0	16	-3.5162	0.000437777	0.0745182	0.879049	-0.365008	-1.64567	-1.47029	0.224039	0.377611		99	37
ASV_hat_12796	98.2	Pseudomonadota	Gammaproteobacteria	Pseudomonadales	Moraxellaceae	Acinetobacter		38	17	10	-1.07026	0.284503	0.268576	0.338446	-0.221908		38	17	10	-1.07026	0.284503	0.244636	0.338446	-0.233678		38	17	10	-1.07026	0.284503	0.277935	0.338446	-0.217516		38	0	10	-2.80306	0.00506203	0.260217	0.886405	-0.225927	-1.65657	-1.53667	0.274734	0.40964		38	17
ASV_hat_13564	98.4	Pseudomonadota	Gammaproteobacteria	Pseudomonadales	Moraxellaceae	Acinetobacter		55	23	12	-1.25514	0.209427	0.171795	0.362329	-0.275898		54	24	12	-1.1767	0.239317	0.177804	0.339683	-0.271935		55	34	12	-0.392232	0.694887	0.198361	0.113228	-0.259132		54	0	12	-3.05941	0.00221772	0.201172	0.883176	-0.257462	-1.64872	-1.54396	0.21479	0.337013		55	23
ASV_hat_14039	98.2	Pseudomonadota	Gammaproteobacteria	Pseudomonadales	Moraxellaceae	Acinetobacter		57	48	14	-0.282494	0.777565	0.776055	0.0754997	0.056395		57	48	14	-0.282494	0.777565	0.722233	0.0754997	-0.0705057		57	48	14	-0.282494	0.777565	0.777923	0.0754997	-0.0559109		57	0	14	-3.29577	0.00098154	0.744779	0.88083	-0.064553	-1.61879	-1.59739	0.248031	0.202198		57	48
ASV_hat_16458	98.6	Pseudomonadota	Gammaproteobacteria	Pseudomonadales	Moraxellaceae	Acinetobacter		34	11	9	-1.3624	0.173071	0.234635	0.454134	-0.238848		34	11	9	-1.3624	0.173071	0.172872	0.454134	-0.275179		34	11	9	-1.3624	0.173071	0.159291	0.454134	-0.284509		34	0	9	-2.66557	0.00768579	0.16175	0.888523	-0.282774	-1.69876	-1.57766	0.139707	0.384396		34	11
ASV_hat_19576	98.1	Pseudomonadota	Gammaproteobacteria	Pseudomonadales	Moraxellaceae	Acinetobacter		25	3	7	-1.85934	0.0629791	0.0873745	0.702764	-0.348924		27	1	7	-2.1974	0.0279918	0.0319061	0.83054	-0.445698		27	1	7	-2.1974	0.0279918	0.036649	0.83054	-0.433004		27	0	7	-2.36643	0.0179605	0.0414658	0.894427	-0.42155	-1.72672	-1.62217	0.0935712	0.244031		25	3
[truncated: 22 more columns]

## Sheet: HGFG winter
								RA	RA	RA	RA	RA	RA	RA	RA			HELLINGER	HELLINGER	HELLINGER	HELLINGER	HELLINGER	HELLINGER	HELLINGER	HELLINGER		LOGNORMAL	LOGNORMAL	LOGNORMAL	LOGNORMAL	LOGNORMAL	LOGNORMAL	LOGNORMAL	LOGNORMAL		WILCOXON (CLR)	WILCOXON (CLR)	WILCOXON (CLR)	WILCOXON (CLR)	WILCOXON (CLR)	WILCOXON (CLR)	WILCOXON (CLR)	WILCOXON (CLR)	CLR	CLR	CLR	CLR		DESEQ2
ASV	% similarity	phylum	class	order	family	genus	species	W-high	W-low	sample size	z	p	t-test (paired)	r	Cohen's d			W-high	W-low	sample size	z	p	t-test (paired)	r	Cohen's d		W-high	W-low	sample size	z	p	t-test (paired)	r	Cohen's d		W-high	W-low	sample size	z	p	t-test (paired)	r	Cohen's d	HG ave	FG ave	HG stdev	FG stdev		W-high
ASV_hat_00001	100	Pseudomonadota	Gammaproteobacteria	Enterobacterales	Vibrionaceae	Aliivibrio	Aliivibrio finisterrensis	317	0	25	-4.37237	1.22903e-05	2.5067e-05	0.874475	1.01068		ASV_hat_00001	322	0	25	-4.37237	1.22903e-05	5.08072e-07	0.874475	1.31385		317	0	25	-4.37237	1.22903e-05	4.44593e-06	0.874475	1.14315		322	1	25	-4.34547	1.3898e-05	8.3302e-08	0.869093	1.46171	1.8987	-0.267996	0.959319	1.34032	ASV_hat_00001	330
ASV_hat_00005	100	Pseudomonadota	Gammaproteobacteria	Enterobacterales	Vibrionaceae	Aliivibrio	Aliivibrio sp028765545	336	4	26	-4.35575	1.3261e-05	0.00209655	0.854233	0.672936		ASV_hat_00005	345	3	26	-4.38115	1.18054e-05	7.25325e-06	0.859214	1.10541		339	4	26	-4.35575	1.3261e-05	0.000157695	0.854233	0.871427		350	5	26	-4.33036	1.48869e-05	3.1911e-09	0.849253	1.74537	1.53089	-0.65651	0.79443	1.34618	ASV_hat_00005	344
ASV_hat_00008	89.7	Bacillota	Bacilli_A	Mycoplasmatales	Mycoplasmoidaceae	Mycoplasma_L		134	0	16	-3.5162	0.000437777	0.00286199	0.879049	0.648373		ASV_hat_00008	134	0	16	-3.5162	0.000437777	0.000313365	0.879049	0.819357		134	0	16	-3.5162	0.000437777	0.000858422	0.879049	0.74233		121	0	16	-3.5162	0.000437777	1.0924e-05	0.879049	1.074	-0.155642	-1.65133	1.47948	0.374708	ASV_hat_00008	172
ASV_hat_00009	91.4	Bacteroidota	Bacteroidia	Bacteroidales	Bacteroidaceae			276	50	26	-3.18745	0.00143535	0.00701805	0.62511	0.576031		ASV_hat_00009	260	66	26	-2.78108	0.00541786	0.0036141	0.545414	0.629795		273	53	26	-3.11125	0.00186296	0.00179324	0.610167	0.685187		239	111	26	-1.63817	0.101386	0.28645	0.321271	0.213611	0.971118	0.721422	1.15638	0.406552	ASV_hat_00009	307
ASV_hat_00019	100	Pseudomonadota	Gammaproteobacteria	Enterobacterales	Aeromonadaceae	Aeromonas	Haemophilus piscium	169	80	22	-1.50965	0.131132	0.0483926	0.321859	0.407014		ASV_hat_00019	160	89	22	-1.21746	0.223429	0.192432	0.259564	0.262714		169	80	22	-1.50965	0.131132	0.072203	0.321859	0.368156		129	104	22	-0.730477	0.465099	0.875057	0.155738	0.0311546	-0.684166	-0.724873	1.08573	0.796241	ASV_hat_00019	175
ASV_hat_00022	100	Pseudomonadota	Gammaproteobacteria	Enterobacterales	Vibrionaceae	Vibrio	Vibrio scophthalmi	28	0	7	-2.36643	0.0179605	0.210043	0.894427	0.25231		ASV_hat_00022	28	0	7	-2.36643	0.0179605	0.0578335	0.894427	0.389936		28	0	7	-2.36643	0.0179605	0.0623813	0.894427	0.382574		27	0	7	-2.36643	0.0179605	0.00902365	0.894427	0.555238	-1.04364	-1.75612	1.28319	9.05768e-16	ASV_hat_00022	28
ASV_hat_00029	99.4	Pseudomonadota	Gammaproteobacteria	Enterobacterales	Enterobacteriaceae	Morganella		241	85	26	-2.29852	0.0215324	0.00493107	0.450776	0.604808		ASV_hat_00029	226	99	26	-1.94295	0.0520228	0.0300483	0.381043	0.451143		240	85	26	-2.29852	0.0215324	0.00671966	0.450776	0.579598		250	137	26	-0.977822	0.328162	0.955781	0.191767	0.0109841	0.630426	0.61917	1.018	0.314818	ASV_hat_00029	276
ASV_hat_00030	100	Actinomycetota	Actinomycetes	Mycobacteriales	Mycobacteriaceae	Lawsonella		45	0	9	-2.66557	0.00768579	0.0191791	0.888523	0.491034		ASV_hat_00030	45	0	9	-2.66557	0.00768579	0.00471188	0.888523	0.608484		45	0	9	-2.66557	0.00768579	0.0064534	0.888523	0.582912		39	0	9	-2.66557	0.00768579	0.00187078	0.888523	0.681874	-1.09294	-1.75612	0.972587	9.05768e-16	ASV_hat_00030	45
ASV_hat_00032	99	Pseudomonadota	Gammaproteobacteria	Enterobacterales	Vibrionaceae	Photobacterium	Photobacterium piscicola	64	2	11	-2.75624	0.00584708	0.141199	0.831036	0.297987		ASV_hat_00032	64	2	11	-2.75624	0.00584708	0.0291151	0.831036	0.453995		64	2	11	-2.75624	0.00584708	0.0377192	0.831036	0.430347		61	3	11	-2.66733	0.00764576	0.00504608	0.804229	0.602942	-0.660302	-1.52119	1.50182	0.706049	ASV_hat_00032	70
ASV_hat_00033	100	Bacillota	Bacilli_A	Lactobacillales	Lactobacillaceae	Weissella	Weissella confusa	58	22	13	-1.64231	0.100525	0.0635892	0.455496	0.380698		ASV_hat_00033	55	24	13	-1.50254	0.132957	0.156888	0.41673	0.286226		55	24	13	-1.50254	0.132957	0.107044	0.41673	0.327859		39	39	14	-0.847483	0.396726	0.401836	0.226499	0.167259	-0.965175	-1.15855	1.05261	0.852064	ASV_hat_00033	58
ASV_hat_00038	99.6	Bacteroidota	Bacteroidia	Flavobacteriales	Flavobacteriaceae	Flavobacterium	Myroides phaeus	207	120	26	-1.40959	0.158661	0.0290812	0.276443	0.4541		ASV_hat_00038	199	128	26	-1.2064	0.227662	0.127723	0.236595	0.308972		206	121	26	-1.38419	0.1663	0.0503931	0.271462	0.403163		214	156	26	-0.495261	0.620416	0.909591	0.0971286	0.0224965	0.370131	0.344314	0.925081	0.502758	ASV_hat_00038	223
ASV_hat_00040	100	Pseudomonadota	Gammaproteobacteria	Enterobacterales	Vibrionaceae	Aliivibrio	Aliivibrio sp028765575	134	0	16	-3.5162	0.000437777	0.0152713	0.879049	0.510764		ASV_hat_00040	134	0	16	-3.5162	0.000437777	0.000977345	0.879049	0.73233		134	0	16	-3.5162	0.000437777	0.00398722	0.879049	0.621926		128	0	16	-3.5162	0.000437777	3.05905e-05	0.879049	0.995561	-0.143108	-1.49427	1.49419	0.813862	ASV_hat_00040	134
ASV_hat_00044	100	Bacteroidota	Bacteroidia	Bacteroidales	Bacteroidaceae	Bacteroides	Bacteroides neonati	108.5	27.5	16	-2.09421	0.0362417	0.0177535	0.523551	0.497758		ASV_hat_00044	108.5	27.5	16	-2.09421	0.0362417	0.0314925	0.523551	0.446885		108.5	27.5	16	-2.09421	0.0362417	0.0223558	0.523551	0.477578		75	39	16	-1.49955	0.13373	0.108281	0.374889	0.326647	-0.818633	-1.19186	1.07938	0.764598	ASV_hat_00044	117.5
ASV_hat_00051	100	Pseudomonadota	Gammaproteobacteria	Enterobacterales	Vibrionaceae	Photobacterium	Photobacterium piscicola	54	1	10	-2.70113	0.00691043	0.0330592	0.854172	0.442462		ASV_hat_00051	54	1	10	-2.70113	0.00691043	0.0228913	0.854172	0.475485		54	1	10	-2.70113	0.00691043	0.0346449	0.854172	0.438175		41	2	10	-2.5992	0.00934411	0.00985743	0.821939	0.547863	-0.772533	-1.49872	1.55066	0.850993	ASV_hat_00051	61
ASV_hat_00059	100	Pseudomonadota	Gammaproteobacteria	Pseudomonadales	Moraxellaceae	Psychrobacter	Psychrobacter proteolyticus	57	21	12	-1.41204	0.157939	0.111083	0.40762	0.323944		ASV_hat_00059	59	19	12	-1.56893	0.116664	0.121755	0.452911	0.314144		58	20	12	-1.49048	0.136097	0.125234	0.430265	0.311104		55	20	12	-1.49048	0.136097	0.171866	0.430265	0.27585	-1.04498	-1.39819	1.05115	0.76377	ASV_hat_00059	58
ASV_hat_00060	100	Pseudomonadota	Gammaproteobacteria	Enterobacterales	Aeromonadaceae	Aeromonas	Aeromonas allosaccharophila	173	106	24	-1.25714	0.208702	0.103701	0.256613	0.331195		ASV_hat_00060	142	136	24	-0.4	0.689157	0.549355	0.0816497	0.119033		161	118	24	-0.914286	0.360567	0.238018	0.186628	0.237081		165	113	24	-1.05714	0.290446	0.658356	0.215788	-0.0877651	-0.569039	-0.445819	1.02687	0.732141	ASV_hat_00060	178
ASV_hat_00061	93.8	Bacteroidota	Bacteroidia	Bacteroidales	Bacteroidaceae	Bacteroides		114	41	18	-1.93799	0.0526243	0.0445878	0.456789	0.414749		ASV_hat_00061	107	48	18	-1.63314	0.10244	0.0771432	0.384934	0.361539		114	41	18	-1.93799	0.0526243	0.0463865	0.456789	0.411022		70	54	18	-1.37184	0.170114	0.227536	0.323345	0.24262	-0.887977	-1.20573	1.01419	0.733009	ASV_hat_00061	117
ASV_hat_00064	100	Pseudomonadota	Alphaproteobacteria	Pelagibacterales	Pelagibacteraceae	Pelagibacter	Pelagibacter ubique	112	0	15	-3.40777	0.000654958	0.00331383	0.879883	0.636719		ASV_hat_00064	110	0	15	-3.40777	0.000654958	0.000133017	0.879883	0.884307		112	0	15	-3.40777	0.000654958	0.000336888	0.879883	0.813854		79	0	15	-3.40777	0.000654958	4.05091e-05	0.879883	0.974267	-0.661586	-1.57904	1.01219	0.521656	ASV_hat_00064	112
ASV_hat_00066	100	Pseudomonadota	Gammaproteobacteria	Pseudomonadales	Moraxellaceae	Psychrobacter	Psychrobacter alimentarius_A	14	8	7	-1.01419	0.310494	0.263021	0.383326	0.224568		ASV_hat_00066	15	7	7	-1.18322	0.236724	0.283367	0.447214	0.215015		15	7	7	-1.18322	0.236724	0.284039	0.447214	0.214709		12	7	7	-1.18322	0.236724	0.325498	0.447214	0.196693	-1.39686	-1.57228	0.766495	0.538825	ASV_hat_00066	16
ASV_hat_00069	100	Pseudomonadota	Gammaproteobacteria	Enterobacterales	Shewanellaceae	Shewanella	Shewanella baltica	235	67	25	-2.56961	0.0101813	0.00240886	0.513922	0.662005		ASV_hat_00069	207	93	25	-1.87003	0.0614796	0.0463527	0.374006	0.411091		231	70	25	-2.48889	0.0128143	0.00498629	0.497778	0.603907		160	140	25	-0.605406	0.54491	0.983781	0.121081	-0.00402689	-0.1031	-0.0975066	1.21352	0.647916	ASV_hat_00069	250
ASV_hat_00072	100	Pseudomonadota	Gammaproteobacteria	Enterobacterales	Aeromonadaceae	Aeromonas	Aeromonas hydrophila	127.5	63.5	20	-1.54931	0.121308	0.0985353	0.346435	0.336531		ASV_hat_00072	124.5	66.5	20	-1.43731	0.150631	0.310061	0.321392	0.203202		127.5	63.5	20	-1.54931	0.121308	0.180484	0.346435	0.270202		72	55	20	-1.86663	0.0619528	0.574872	0.417392	0.111461	-1.01375	-1.16404	0.895221	0.720073	ASV_hat_00072	132.5
ASV_hat_00076	99.4	Bacteroidota	Bacteroidia	Bacteroidales	Bacteroidaceae	Bacteroides		52	5	11	-2.4895	0.0127922	0.0717457	0.750614	0.368788		ASV_hat_00076	52	4	11	-2.57841	0.00992549	0.0151852	0.777421	0.51125		51	5	11	-2.4895	0.0127922	0.0226495	0.750614	0.476424		49	3	11	-2.66733	0.00764576	0.00590318	0.804229	0.590193	-0.941722	-1.53594	1.04084	0.623314	ASV_hat_00076	58
ASV_hat_00079	100	Pseudomonadota	Gammaproteobacteria	Pseudomonadales	Moraxellaceae	Psychrobacter	Psychrobacter pulmonis	157	98	23	-1.2166	0.223757	0.0304037	0.253678	0.450078		ASV_hat_00079	141	112	23	-0.790789	0.429067	0.426329	0.164891	0.158595		152	101	23	-1.12535	0.260439	0.10532	0.234652	0.329568		158	83	23	-1.67282	0.0943623	0.555969	0.348808	-0.117054	-0.796877	-0.650807	1.05813	0.728235	ASV_hat_00079	163.5
ASV_hat_00085	100	Pseudomonadota	Gammaproteobacteria	Pseudomonadales	Moraxellaceae	Acinetobacter		105.5	47.5	18	-1.65491	0.097942	0.0270646	0.390067	0.460566		ASV_hat_00085	85	68	18	-0.762131	0.445982	0.239431	0.179636	0.236349		100	53	18	-1.41539	0.156955	0.0770494	0.33361	0.361661		78	75	18	-0.457279	0.647471	0.906934	0.107782	0.0231608	-0.841336	-0.870723	1.10341	0.858667	ASV_hat_00085	110.5
ASV_hat_00086	100	Pseudomonadota	Gammaproteobacteria	Enterobacterales	Vibrionaceae	Aliivibrio	Aliivibrio sp028765545	105	0	14	-3.29577	0.00098154	0.0173927	0.88083	0.499539		ASV_hat_00086	105	0	14	-3.29577	0.00098154	0.000903691	0.88083	0.738372		105	0	14	-3.29577	0.00098154	0.00210664	0.88083	0.672559		93	0	14	-3.29577	0.00098154	0.000108953	0.88083	0.899402	-0.408589	-1.55582	1.37159	0.707903	ASV_hat_00086	105
ASV_hat_00087	98.1	Pseudomonadota	Gammaproteobacteria	Pseudomonadales	Moraxellaceae	Acinetobacter	Acinetobacter wanghuae	121	32	17	-2.10655	0.035157	0.0415506	0.510912	0.421359		ASV_hat_00087	105	48	17	-1.34914	0.177293	0.283163	0.327214	0.215109		112	41	17	-1.6805	0.0928595	0.114242	0.407582	0.320965		88	65	17	-0.544388	0.586174	0.927137	0.132034	0.0181161	-0.803302	-0.826738	1.14734	0.959322	ASV_hat_00087	128
ASV_hat_00088	100	Pseudomonadota	Gammaproteobacteria	Enterobacterales	Aeromonadaceae	Aeromonas	Aeromonas veronii	175	114	24	-1.02857	0.303681	0.544514	0.209956	0.12049		ASV_hat_00088	191.5	95.5	24	-1.55714	0.119437	0.627356	0.31785	-0.0963923		179.5	108.5	24	-1.18571	0.235735	0.920573	0.242033	-0.0197535		204	44	24	-3.02857	0.00245713	0.158113	0.618205	-0.285348	-0.945951	-0.564626	0.934578	0.708986	ASV_hat_00088	175
ASV_hat_00093	100	Pseudomonadota	Gammaproteobacteria	Enterobacterales	Vibrionaceae	Photobacterium	Photobacterium malacitanum	28	17	9	-0.651584	0.51467	0.216998	0.217195	0.248387		ASV_hat_00093	28	17	9	-0.651584	0.51467	0.261129	0.217195	0.225484		28	17	9	-0.651584	0.51467	0.207829	0.217195	0.25358		22	18	9	-0.533114	0.593955	0.774914	0.177705	0.0566906	-1.35588	-1.42301	1.0244	0.642654	ASV_hat_00093	28
ASV_hat_00094	99.6	Bacillota	Bacilli_A	Lactobacillales	Lactobacillaceae	Leuconostoc		56	14	12	-1.96116	0.0498602	0.053615	0.566139	0.397236		ASV_hat_00094	56	14	12	-1.96116	0.0498602	0.0402265	0.566139	0.424377		56	14	12	-1.96116	0.0498602	0.0426467	0.566139	0.418925		42	15	12	-1.88271	0.059739	0.0401657	0.543493	0.424518	-1.02205	-1.51393	0.968907	0.608602	ASV_hat_00094	56
ASV_hat_00099	100	Bacillota	Bacilli_A	Lactobacillales	Lactobacillaceae	Ligilactobacillus	Ligilactobacillus sp945923665	226	78	25	-2.27363	0.022988	0.270851	0.454727	-0.22083		ASV_hat_00099	243	65	25	-2.62342	0.00870509	0.0225611	0.524685	-0.47677		229	75	25	-2.35435	0.0185549	0.119636	0.470871	-0.316032		272	34	25	-3.45754	0.000545135	0.00156546	0.691508	-0.695796	-0.676775	0.187467	1.11274	0.66301	ASV_hat_00099	226
ASV_hat_00101	100	Bacillota	Bacilli_A	Lactobacillales	Lactobacillaceae	Lactobacillus	Lactobacillus crispatus	29	7	8	-1.54031	0.123485	0.313454	0.544581	0.201752		ASV_hat_00101	28	8	8	-1.40028	0.161429	0.302586	0.495074	0.206435		28	8	8	-1.40028	0.161429	0.371552	0.495074	0.178451		9	9	8	-1.26025	0.207578	0.288889	0.445566	0.212508	-1.38446	-1.56213	0.759449	0.575224	ASV_hat_00101	29
ASV_hat_00103	100	Actinomycetota	Actinomycetes	Actinomycetales	Microbacteriaceae	Rhodoglobus	Salinibacterium amurskyense	27	1	7	-2.1974	0.0279918	0.0800823	0.83054	0.357775		ASV_hat_00103	27	1	7	-2.1974	0.0279918	0.0388688	0.83054	0.427567		27	1	7	-2.1974	0.0279918	0.0370137	0.83054	0.432091		25	1	7	-2.1974	0.0279918	0.0340179	0.83054	0.439848	-1.19328	-1.6978	1.07657	0.297352	ASV_hat_00103	27
ASV_hat_00110	96.6	Pseudomonadota	Gammaproteobacteria	Enterobacterales	Vibrionaceae	Aliivibrio	Aliivibrio finisterrensis	181	6	19	-3.58155	0.000341556	0.000104755	0.821665	0.902373		ASV_hat_00110	182	7	19	-3.54131	0.000398142	3.69539e-05	0.812433	0.981229		182	6	19	-3.58155	0.000341556	5.3714e-05	0.821665	0.952901		175	7	19	-3.54131	0.000398142	3.30976e-05	0.812433	0.989585	-0.0197776	-1.482	1.28072	0.776182	ASV_hat_00110	194
ASV_hat_00111	100	Bacillota	Bacilli_A	Staphylococcales	Staphylococcaceae	Staphylococcus	Staphylococcus caprae	32	4	8	-1.96039	0.04995	0.183908	0.693103	0.268018		ASV_hat_00111	32	4	8	-1.96039	0.04995	0.0627028	0.693103	0.382071		32	4	8	-1.96039	0.04995	0.0657276	0.693103	0.377452		15	4	8	-1.96039	0.04995	0.0351068	0.693103	0.43696	-1.35011	-1.70651	0.74793	0.252952	ASV_hat_00111	32
ASV_hat_00120	100	Pseudomonadota	Gammaproteobacteria	Pseudomonadales	Moraxellaceae	Psychrobacter	Psychrobacter sanguinis	50	4	10	-2.39534	0.0166049	0.105349	0.757474	0.329539		ASV_hat_00120	48	5	10	-2.29341	0.0218243	0.0323666	0.725241	0.444393		49	5	10	-2.29341	0.0218243	0.0306308	0.725241	0.449404		42	5	10	-2.29341	0.0218243	0.0210259	0.725241	0.482981	-1.02965	-1.58292	1.09886	0.494096	ASV_hat_00120	51
ASV_hat_00121	100	Pseudomonadota	Gammaproteobacteria	Pseudomonadales	Moraxellaceae	Psychrobacter	Psychrobacter maritimus	178	12	19	-3.3401	0.000837479	0.0034478	0.766272	0.633558		ASV_hat_00121	173	17	19	-3.13889	0.00169589	0.00139329	0.720111	0.704867		178	12	19	-3.3401	0.000837479	0.00176677	0.766272	0.68635		143	21	19	-2.97792	0.0029021	0.00220095	0.683182	0.669116	-0.373577	-1.14753	1.15565	0.778446	ASV_hat_00121	178
ASV_hat_00128	100	Pseudomonadota	Gammaproteobacteria	Enterobacterales	Enterobacteriaceae_A	Escherichia	Shigella sonnei	98	55	17	-1.01777	0.308788	0.238654	0.246845	0.236751		ASV_hat_00128	83	70	17	-0.307698	0.758312	0.341218	0.0746277	0.190281		97	56	17	-0.970431	0.331832	0.188082	0.235364	0.265397		79	66	17	-0.49705	0.619154	0.82603	0.120552	-0.04356	-1.03597	-0.983813	1.07636	0.822407	ASV_hat_00128	98
ASV_hat_00140	100	Pseudomonadota	Gammaproteobacteria	PS1	Thioglobaceae	Pseudothioglobus		26	2	7	-2.02837	0.0425225	0.104438	0.766652	0.330451		ASV_hat_00140	26	2	7	-2.02837	0.0425225	0.0542677	0.766652	0.396074		26	2	7	-2.02837	0.0425225	0.0552689	0.766652	0.394316		13	2	7	-2.02837	0.0425225	0.041856	0.766652	0.420675	-1.4058	-1.71899	0.700988	0.18931	ASV_hat_00140	28
ASV_hat_00141	100	Bacillota	Bacilli_A	Lactobacillales	Streptococcaceae	Lactococcus		96	61	18	-1.06698	0.285979	0.0826913	0.25149	0.354531		ASV_hat_00141	94	60	18	-1.11053	0.266769	0.262017	0.261755	0.225053		96	60	18	-1.11053	0.266769	0.138492	0.261755	0.300122		89	73	19	-0.885328	0.37598	0.815519	0.203108	0.0462416	-0.7557	-0.820296	1.1504	0.976057	ASV_hat_00141	102
ASV_hat_00142	100	Pseudomonadota	Alphaproteobacteria	Rhodobacterales	Rhodobacteraceae	Planktomarina	Planktomarina temperata	71.5	6.5	12	-2.54951	0.0107874	0.0250301	0.73598	0.467553		ASV_hat_00142	69.5	8.5	12	-2.39262	0.0167287	0.0146191	0.690689	0.514509		71.5	6.5	12	-2.54951	0.0107874	0.0140143	0.73598	0.518123		26	11	12	-2.1965	0.0280561	0.0194202	0.634075	0.489943	-1.10611	-1.57435	0.881873	0.442513	ASV_hat_00142	74.5
ASV_hat_00144	98.2	Pseudomonadota	Gammaproteobacteria	Enterobacterales	Vibrionaceae	Aliivibrio	Aliivibrio wodanis	51	4	10	-2.39534	0.0166049	0.0617893	0.757474	0.383505		ASV_hat_00144	50	5	10	-2.29341	0.0218243	0.0229135	0.725241	0.475399		50	5	10	-2.29341	0.0218243	0.0271895	0.725241	0.460153		48	5	10	-2.29341	0.0218243	0.0153086	0.725241	0.510555	-0.871005	-1.56607	1.27531	0.672158	ASV_hat_00144	51
ASV_hat_00147	99.6	Pseudomonadota	Gammaproteobacteria	Pseudomonadales	Moraxellaceae	Acinetobacter	Acinetobacter harbinensis	104.5	48.5	17	-1.32547	0.185016	0.634141	0.321473	-0.0944883		ASV_hat_00147	106.5	46.5	17	-1.42014	0.155566	0.201852	0.344435	-0.257062		105.5	47.5	17	-1.37281	0.169813	0.309549	0.332954	-0.203421		115	32	17	-2.10655	0.035157	0.0650535	0.510912	-0.378465	-1.38632	-0.866092	0.822665	0.950681	ASV_hat_00147	104.5
ASV_hat_00148	100	Pseudomonadota	Gammaproteobacteria	Enterobacterales	Shewanellaceae	Shewanella		80	73	17	-0.165683	0.868406	0.324066	0.0401841	0.197288		ASV_hat_00148	82	71	17	-0.26036	0.794586	0.912342	0.0631465	-0.0218091		81	72	17	-0.213021	0.83131	0.759689	0.0516653	0.0606502		100	53	17	-1.11245	0.265947	0.240731	0.269808	-0.235678	-1.16533	-0.845015	0.993075	0.879613	ASV_hat_00148	80
ASV_hat_00149	100	Pseudomonadota	Gammaproteobacteria	SAR86	D2472	D2472	D2472 sp902599315	72	3	12	-2.82407	0.00474177	0.0385768	0.815239	0.428266		ASV_hat_00149	72	3	12	-2.82407	0.00474177	0.0082425	0.815239	0.562759		72	3	12	-2.82407	0.00474177	0.00897058	0.815239	0.555729		57	3	12	-2.82407	0.00474177	0.0049604	0.815239	0.604328	-1.04071	-1.68126	0.969242	0.269533	ASV_hat_00149	75
ASV_hat_00152	100	Pseudomonadota	Gammaproteobacteria	Pseudomonadales	Moraxellaceae	Acinetobacter		116.5	113.5	21	-0.0695153	0.944579	0.347939	0.0151695	0.187601		ASV_hat_00152	124.5	105.5	21	-0.347576	0.728158	0.855293	0.0758474	-0.0361372		120.5	109.5	21	-0.208546	0.834803	0.790946	0.0455084	0.0525468		141	64	21	-1.79002	0.0734509	0.3321	0.390614	-0.193975	-1.21989	-0.974076	0.871295	0.732846	ASV_hat_00152	116.5
ASV_hat_00153	100	Pseudomonadota	Gammaproteobacteria	Pseudomonadales	Moraxellaceae	Psychrobacter	Psychrobacter piscatorii	43	2	9	-2.42863	0.015156	0.0754383	0.809543	0.36378		ASV_hat_00153	43	2	9	-2.42863	0.015156	0.0231937	0.809543	0.474323		43	2	9	-2.42863	0.015156	0.0262456	0.809543	0.463319		20	4	9	-2.19169	0.0284018	0.0232738	0.730564	0.474017	-1.24845	-1.60232	0.848353	0.446323	ASV_hat_00153	43
ASV_hat_00154	100	Bacillota	Bacilli_A	Lactobacillales	Lactobacillaceae	Lactobacillus	Lactobacillus johnsonii	121	32	17	-2.10655	0.035157	0.229814	0.510912	-0.2414		ASV_hat_00154	125	28	17	-2.2959	0.0216817	0.0240414	0.556837	-0.471139		122	31	17	-2.15388	0.0312493	0.0478163	0.522394	-0.40815		135	2	17	-3.52669	0.000420791	0.00435252	0.855348	-0.614881	-1.53593	-0.96163	0.556269	0.762762	ASV_hat_00154	120
ASV_hat_00155	95.3	Bacteroidota	Bacteroidia	Flavobacteriales	Flavobacteriaceae	Myroides	Myroides	147	66	21	-1.7205	0.0853409	0.0384992	0.375445	0.428452		ASV_hat_00155	147	66	21	-1.7205	0.0853409	0.0920383	0.375445	0.34359		147	66	21	-1.7205	0.0853409	0.0314548	0.375445	0.446994		115	98	21	-0.608259	0.543016	0.614266	0.132733	0.100093	-0.667172	-0.816554	1.17621	0.838349	ASV_hat_00155	156
ASV_hat_00159	100	Bacillota	Bacilli_A	Lactobacillales	Streptococcaceae	Streptococcus	Streptococcus dysgalactiae	56	14	12	-1.96116	0.0498602	0.0449365	0.566139	0.414016		ASV_hat_00159	56	14	12	-1.96116	0.0498602	0.070448	0.566139	0.370601		56	14	12	-1.96116	0.0498602	0.0516669	0.566139	0.40078		48	18	12	-1.64738	0.0994809	0.163376	0.475556	0.281638	-1.11188	-1.46108	1.00519	0.625654	ASV_hat_00159	56
ASV_hat_00166	100	Bacteroidota	Bacteroidia	Flavobacteriales	Flavobacteriaceae	MS024-2A	MS024-2A sp902546725	44	0	9	-2.66557	0.00768579	0.0261301	0.888523	0.463714		ASV_hat_00166	44	0	9	-2.66557	0.00768579	0.00703861	0.888523	0.57579		44	0	9	-2.66557	0.00768579	0.0104289	0.888523	0.543141		25	0	9	-2.66557	0.00768579	0.00406176	0.888523	0.620439	-1.13347	-1.62767	0.922173	0.442675	ASV_hat_00166	50
ASV_hat_00175	99.8	Pseudomonadota	Gammaproteobacteria	Enterobacterales	Vibrionaceae	Vibrio	Vibrio metschnikovii	76	7	13	-2.6906	0.00713241	0.0165554	0.746238	0.503809		ASV_hat_00175	74	9	13	-2.55083	0.0107468	0.0105498	0.707472	0.542173		74	9	13	-2.55083	0.0107468	0.00852402	0.707472	0.559974		67	11	13	-2.41106	0.0159064	0.0224945	0.668706	0.477031	-0.880311	-1.41664	1.0662	0.716871	ASV_hat_00175	86
ASV_hat_00179	100	Pseudomonadota	Gammaproteobacteria	Enterobacterales	Enterobacteriaceae_A	Escherichia	Shigella sonnei	85	31	15	-1.64709	0.0995397	0.0691461	0.425277	0.372449		ASV_hat_00179	85	31	15	-1.64709	0.0995397	0.0564964	0.425277	0.392197		85	31	15	-1.64709	0.0995397	0.0323478	0.425277	0.444446		76	38	15	-1.24952	0.211476	0.322149	0.322624	0.198086	-0.924102	-1.18155	1.22111	0.768812	ASV_hat_00179	88
ASV_hat_00182	100	Bacillota	Bacilli_A	Lactobacillales	Lactobacillaceae	Paucilactobacillus	Paucilactobacillus oligofermentans	17.5	10.5	7	-0.591608	0.554113	0.357557	0.223607	0.183825		ASV_hat_00182	17.5	10.5	7	-0.591608	0.554113	0.43375	0.223607	0.156031		17.5	10.5	7	-0.591608	0.554113	0.438682	0.223607	0.154342		15	11	7	-0.507093	0.61209	0.570918	0.191663	0.112623	-1.43016	-1.55003	0.798137	0.596769	ASV_hat_00182	18.5
ASV_hat_00184	100	Bacteroidota	Bacteroidia	Flavobacteriales	Flavobacteriaceae	MAG-121220-bin8		27	1	7	-2.1974	0.0279918	0.0566424	0.83054	0.391948		ASV_hat_00184	27	1	7	-2.1974	0.0279918	0.0312093	0.83054	0.447706		27	1	7	-2.1974	0.0279918	0.0260466	0.83054	0.464		25	2	7	-2.02837	0.0425225	0.0316782	0.766652	0.44635	-1.25313	-1.68688	0.952903	0.250447	ASV_hat_00184	28
ASV_hat_00190	97.7	Bacteroidota	Bacteroidia	Flavobacteriales	Flavobacteriaceae	Myroides		111	85	20	-0.746653	0.455273	0.812714	0.166957	0.0469588		ASV_hat_00190	117	79	20	-0.970649	0.331723	0.479264	0.217044	-0.14086		108	87	20	-0.671988	0.501591	0.933279	0.150261	-0.016585		148	55	20	-1.86663	0.0619528	0.0862432	0.417392	-0.350254	-1.00196	-0.53132	1.07425	0.880528	ASV_hat_00190	111
ASV_hat_00201	100	Pseudomonadota	Gammaproteobacteria	Enterobacterales	Alteromonadaceae	Pseudoalteromonas	Pseudoalteromonas undina	44	1	9	-2.5471	0.0108622	0.0300771	0.849033	0.451056		ASV_hat_00201	44	1	9	-2.5471	0.0108622	0.0138859	0.849033	0.51891		44	1	9	-2.5471	0.0108622	0.0100252	0.849033	0.546451		41	4	9	-2.19169	0.0284018	0.0176291	0.730564	0.498368	-1.05174	-1.57007	1.09228	0.44932	ASV_hat_00201	44
ASV_hat_00202	98.1	Bacteroidota	Bacteroidia	Flavobacteriales	Flavobacteriaceae	Myroides		215	111	26	-1.63817	0.101386	0.0230962	0.321271	0.474696		ASV_hat_00202	206	119	26	-1.43499	0.151291	0.208978	0.281424	0.25292		216	109	26	-1.68897	0.091226	0.0382271	0.331233	0.429109		200	126	26	-1.2572	0.208681	0.728951	0.246557	-0.0687251	-0.403464	-0.283441	1.29152	0.731867	ASV_hat_00202	226
ASV_hat_00206	100	Pseudomonadota	Gammaproteobacteria	Cardiobacteriales	Wohlfahrtiimonadaceae	Wohlfahrtiimonas	Wohlfahrtiimonas chitiniclastica	94	76	18	-0.413728	0.679073	0.172007	0.0975167	0.275756		ASV_hat_00206	89	81	18	-0.195977	0.844628	0.643445	0.0461921	0.0918921		93	77	18	-0.370178	0.71125	0.387536	0.0872518	0.172473		90	60	18	-1.11053	0.266769	0.824486	0.261755	-0.0439534	-1.17661	-1.12716	0.844887	0.666331	ASV_hat_00206	99
ASV_hat_00216	100	Bacillota	Bacilli_A	Lactobacillales	Vagococcaceae	Vagococcus_B	Vagococcus_B fluvialis	21	16	9	-0.770054	0.441268	0.25661	0.256685	0.22769		ASV_hat_00216	21	16	9	-0.770054	0.441268	0.413142	0.256685	0.16322		21	16	9	-0.770054	0.441268	0.397865	0.256685	0.168695		16	9	9	-1.59934	0.109745	0.577989	0.533114	0.110548	-1.43203	-1.53774	0.700109	0.526401	ASV_hat_00216	21
ASV_hat_00220	98.9	Actinomycetota	Actinomycetes	Propionibacteriales	Propionibacteriaceae	Cutibacterium		138.5	29	18	-2.4606	0.0138707	0.0636341	0.579968	0.380629		ASV_hat_00220	143.5	22	18	-2.76545	0.00568447	0.00930276	0.651822	0.5527		142.5	25	18	-2.6348	0.00841877	0.018777	0.621027	0.492882		21	0	18	-3.72356	0.000196437	0.00483202	0.87765	0.606449	-1.20857	-1.60306	0.510188	0.370234	ASV_hat_00220	150
ASV_hat_00222	100	Pseudomonadota	Gammaproteobacteria	Pseudomonadales	Moraxellaceae	Acinetobacter		126	107	22	-0.63308	0.526681	0.147733	0.134973	0.292966		ASV_hat_00222	128	105	22	-0.698011	0.48517	0.522891	0.148817	0.127084		126	107	22	-0.63308	0.526681	0.248285	0.134973	0.23183		138	62	22	-2.09403	0.0362569	0.605729	0.44645	-0.102526	-1.0294	-0.893595	0.996975	0.705338	ASV_hat_00222	126
ASV_hat_00223	100	Pseudomonadota	Gammaproteobacteria	Pseudomonadales	Moraxellaceae	Acinetobacter		79	43	16	-1.29272	0.196108	0.10707	0.32318	0.327833		ASV_hat_00223	76	46	16	-1.13759	0.255291	0.197305	0.284398	0.259764		78	44	16	-1.24101	0.214602	0.102937	0.310253	0.331969		63	48	16	-1.03418	0.301054	0.578392	0.258544	0.11043	-1.09779	-1.25192	1.02982	0.695796	ASV_hat_00223	83
ASV_hat_00226	100	Pseudomonadota	Gammaproteobacteria	Enterobacterales	Vibrionaceae	Vibrio	Vibrio metschnikovii	105	58	18	-1.19763	0.231059	0.13599	0.282285	0.302127		ASV_hat_00226	99	63	18	-0.979883	0.327144	0.279047	0.230961	0.217001		102	60	18	-1.11053	0.266769	0.200876	0.261755	0.257638		83	63	18	-0.979883	0.327144	0.538164	0.230961	0.122412	-0.948559	-1.12422	0.998657	0.825698	ASV_hat_00226	109
ASV_hat_00227	100	Pseudomonadota	Gammaproteobacteria	Enterobacterales	Shewanellaceae	Shewanella	Shewanella xiamenensis	40	11	10	-1.68184	0.0926007	0.0904097	0.531843	0.345426		ASV_hat_00227	40	11	10	-1.68184	0.0926007	0.0873526	0.531843	0.34895		40	11	10	-1.68184	0.0926007	0.0846885	0.531843	0.352108		37	15	11	-1.6004	0.109511	0.112064	0.482537	0.323011	-1.19943	-1.53855	0.892869	0.548925	ASV_hat_00227	41
ASV_hat_00235	100	Pseudomonadota	Alphaproteobacteria	Puniceispirillales	Puniceispirillaceae	UBA3439	UBA3439 sp003282865	50.5	4.5	10	-2.34438	0.0190589	0.0787857	0.741357	0.35942		ASV_hat_00235	50.5	4.5	10	-2.34438	0.0190589	0.0195941	0.741357	0.489164		50.5	4.5	10	-2.34438	0.0190589	0.0188589	0.741357	0.492503		45	5	10	-2.29341	0.0218243	0.0130054	0.725241	0.524491	-1.15431	-1.67449	0.918014	0.294163	ASV_hat_00235	50.5
ASV_hat_00239	99.8	Pseudomonadota	Gammaproteobacteria	Enterobacterales	Shewanellaceae	Shewanella		141	138	24	-0.342857	0.731706	0.121198	0.0699854	0.314638		ASV_hat_00239	159	118	24	-0.914286	0.360567	0.760197	0.186628	0.0605178		141	137	24	-0.371429	0.710318	0.26917	0.0758175	0.221626		198	59	24	-2.6	0.00932238	0.21288	0.530723	-0.250698	-0.906291	-0.640243	0.952487	0.520261	ASV_hat_00239	149
ASV_hat_00242	93	Pseudomonadota	Gammaproteobacteria	Burkholderiales	UBA11063	Aquella		133	3	16	-3.36107	0.000776411	0.00169536	0.840267	0.689575		ASV_hat_00242	132	4	16	-3.30936	0.000935091	0.000409996	0.82734	0.798904		133	3	16	-3.36107	0.000776411	0.000592811	0.840267	0.770748		123	4	16	-3.30936	0.000935091	0.000311652	0.82734	0.819774	-0.553753	-1.42582	1.13173	0.593679	ASV_hat_00242	133
ASV_hat_00267	100	Bacillota	Bacilli_A	Lactobacillales	Carnobacteriaceae	Carnobacterium	Carnobacterium maltaromaticum	19.5	16.5	8	-0.210042	0.833635	0.705205	0.0742611	-0.0750461		ASV_hat_00267	22	14	8	-0.560112	0.575403	0.506322	0.19803	-0.132237		21	15	8	-0.420084	0.674424	0.55145	0.148522	-0.118405		22	0	8	-2.5205	0.0117187	0.435076	0.891133	-0.155576	-1.6027	-1.49944	0.433924	0.492962	ASV_hat_00267	19.5
ASV_hat_00281	100	Bacillota	Bacilli_A	Lactobacillales	Lactobacillaceae	Lactobacillus	Lactobacillus amylovorus	186	90	23	-1.45992	0.144313	0.340474	0.304414	-0.19058		ASV_hat_00281	210	66	23	-2.18988	0.0285332	0.0161729	0.456621	-0.505827		197	79	23	-1.79448	0.0727362	0.0422735	0.374175	-0.419747		221	49	23	-2.70693	0.00679084	0.00360226	0.564434	-0.630057	-1.1411	-0.398811	0.918805	0.786494	ASV_hat_00281	186
ASV_hat_00283	97.5	Bacteroidota	Bacteroidia	Flavobacteriales_	Flavobacteriaceae	Myroides		27	9	8	-1.26025	0.207578	0.1174	0.445566	0.318054		ASV_hat_00283	27	9	8	-1.26025	0.207578	0.135026	0.445566	0.302907		27	9	8	-1.26025	0.207578	0.143233	0.445566	0.296404		26	9	8	-1.26025	0.207578	0.155315	0.445566	0.287361	-1.2916	-1.60667	0.882595	0.52797	ASV_hat_00283	29
ASV_hat_00305	100	Bacillota	Bacilli_A	Lactobacillales	Lactobacillaceae	Limosilactobacillus	Limosilactobacillus mucosae	101.5	69.5	19	-1.02618	0.304809	0.378616	0.235421	0.175789		ASV_hat_00305	100.5	70.5	19	-0.985933	0.324166	0.847061	0.226189	-0.0382194		101.5	69.5	19	-1.02618	0.304809	0.888835	0.235421	0.0276937		111	54	19	-1.64993	0.0989574	0.325264	0.37852	-0.19679	-1.13134	-0.847458	0.951068	0.866285	ASV_hat_00305	101.5
ASV_hat_00307	100	Pseudomonadota	Gammaproteobacteria	Pseudomonadales	Moraxellaceae	Acinetobacter		74	46	15	-0.795147	0.426528	0.667466	0.205306	0.0852635		ASV_hat_00307	74	46	15	-0.795147	0.426528	0.648359	0.205306	0.0905274		74	46	15	-0.795147	0.426528	0.620796	0.205306	0.0982423		74	46	15	-0.795147	0.426528	0.710348	0.205306	0.0736705	-1.05008	-1.15864	1.01432	0.939197	ASV_hat_00307	78
ASV_hat_00309	100	Pseudomonadota	Gammaproteobacteria	Pseudomonadales	Halomonadaceae	Cobetia	Cobetia amphilecti	36	9	9	-1.59934	0.109745	0.0430988	0.533114	0.417937		ASV_hat_00309	36	9	9	-1.59934	0.109745	0.0699066	0.533114	0.371366		36	9	9	-1.59934	0.109745	0.0476115	0.533114	0.408557		29	14	9	-1.00699	0.313938	0.225594	0.335664	0.243667	-1.24339	-1.48569	0.984418	0.567857	ASV_hat_00309	36
ASV_hat_00311	99.4	Actinomycetota	Actinomycetes	Propionibacteriales	Propionibacteriaceae	Cutibacterium		120	15	16	-2.74056	0.00613337	0.0612809	0.685141	0.384311		ASV_hat_00311	120	15	16	-2.74056	0.00613337	0.00456981	0.685141	0.610955		120	15	16	-2.74056	0.00613337	0.0112109	0.685141	0.53706		15	0	16	-3.5162	0.000437777	0.00269503	0.879049	0.653135	-1.30296	-1.67371	0.473018	0.301871	ASV_hat_00311	126.5
ASV_hat_00315	100	Pseudomonadota	Gammaproteobacteria	Enterobacterales	Enterobacteriaceae	Citrobacter	Citrobacter pasteurii	19	17	8	-0.140028	0.888638	0.51479	0.0495074	0.129592		ASV_hat_00315	19	17	8	-0.140028	0.888638	0.837178	0.0495074	0.0407253		19	17	8	-0.140028	0.888638	0.83332	0.0495074	0.0417053		20	8	8	-1.40028	0.161429	0.900917	0.495074	-0.0246663	-1.46828	-1.44474	0.701111	0.656407	ASV_hat_00315	19
ASV_hat_00316	100	Bacteroidota	Bacteroidia	Flavobacteriales	Flavobacteriaceae	AU392	AU392 sp003443635	18	10	7	-0.676123	0.498962	0.110008	0.255551	0.324974		ASV_hat_00316	18	10	7	-0.676123	0.498962	0.170378	0.255551	0.276848		18	10	7	-0.676123	0.498962	0.119691	0.255551	0.315982		18	10	7	-0.676123	0.498962	0.392399	0.255551	0.170686	-1.46416	-1.62313	0.825863	0.323436	ASV_hat_00316	18
ASV_hat_00326	99.6	Fusobacteriota	Fusobacteriia	Fusobacteriales	Fusobacteriaceae	Fusobacterium_A	Fusobacterium_A ulcerans	157.5	16.5	19	-3.15901	0.00158305	0.00212206	0.724727	0.671986		ASV_hat_00326	157.5	16.5	19	-3.15901	0.00158305	0.000548054	0.724727	0.776753		158.5	15.5	19	-3.19925	0.00137784	0.000707398	0.733959	0.757204		129	19	19	-3.05841	0.00222518	0.000599697	0.701646	0.769864	-0.372254	-1.36697	1.12671	0.750812	ASV_hat_00326	165.5
ASV_hat_00332	100	Bacillota	Bacilli_A	Lactobacillales	Streptococcaceae	Lactococcus	Lactococcus garvieae	61	46	15	-0.795147	0.426528	0.222081	0.205306	0.245579		ASV_hat_00332	55	54	15	-0.340777	0.733271	0.735634	0.0879883	0.0669596		56	51	15	-0.511166	0.609235	0.512675	0.131982	0.13025		64	38	15	-1.24952	0.211476	0.629026	0.322624	-0.0959227	-0.944272	-0.854812	1.01589	0.933723	ASV_hat_00332	69
ASV_hat_00338	100	Pseudomonadota	Gammaproteobacteria	Enterobacterales	Enterobacteriaceae	Yersinia	Yersinia alsatica	159	148	25	-0.39015	0.696425	0.224442	0.07803	0.244292		ASV_hat_00338	167	138	25	-0.659219	0.509755	0.861128	0.131844	-0.0346638		154	153	25	-0.255616	0.798248	0.505334	0.0511231	0.132547		215	90	25	-1.95075	0.0510867	0.10706	0.39015	-0.327843	-0.583773	-0.126696	1.14631	0.644363	ASV_hat_00338	160
ASV_hat_00347	100	Pseudomonadota	Alphaproteobacteria	Pelagibacterales	Pelagibacteraceae	Pelagibacter	Pelagibacter sp902617025	25	2	7	-2.02837	0.0425225	0.0938773	0.766652	0.34155		ASV_hat_00347	25	2	7	-2.02837	0.0425225	0.052817	0.766652	0.398674		25	2	7	-2.02837	0.0425225	0.0545391	0.766652	0.395595		22	2	7	-2.02837	0.0425225	0.0429526	0.766652	0.418256	-1.31517	-1.70938	0.888071	0.238315	ASV_hat_00347	25
ASV_hat_00350	99	Bacteroidota	Bacteroidia	Bacteroidales	Paludibacteraceae	Paludibacter		19	9	7	-0.845154	0.398025	0.312587	0.319438	0.202121		ASV_hat_00350	19	9	7	-0.845154	0.398025	0.321198	0.319438	0.198484		19	9	7	-0.845154	0.398025	0.295682	0.319438	0.209471		12	9	7	-0.845154	0.398025	0.390083	0.319438	0.171535	-1.45046	-1.61008	0.746852	0.464017	ASV_hat_00350	20
ASV_hat_00353	100	Pseudomonadota	Gammaproteobacteria	Pseudomonadales	Moraxellaceae	Acinetobacter	Acinetobacter towneri_A	52	3	10	-2.49727	0.0125153	0.0159314	0.789707	0.507123		ASV_hat_00353	52	3	10	-2.49727	0.0125153	0.0116843	0.789707	0.533571		52	3	10	-2.49727	0.0125153	0.0120034	0.789707	0.531292		45	3	10	-2.49727	0.0125153	0.0122795	0.789707	0.529367	-1.11881	-1.6536	0.98314	0.373435	ASV_hat_00353	52
ASV_hat_00363	100	Pseudomonadota	Gammaproteobacteria	Pseudomonadales	Moraxellaceae	Psychrobacter	Psychrobacter okhotskensis	17	11	7	-0.507093	0.61209	0.94224	0.191663	0.014353		ASV_hat_00363	19	9	7	-0.845154	0.398025	0.674476	0.319438	0.0833484		17	11	7	-0.507093	0.61209	0.737829	0.191663	0.066381		9	9	7	-0.845154	0.398025	0.497571	0.319438	0.134997	-1.46532	-1.5608	0.616456	0.571253	ASV_hat_00363	17
ASV_hat_00367	100	Bacillota	Bacilli_A	Lactobacillales	Lactobacillaceae	Limosilactobacillus	Limosilactobacillus fermentum	27	18	9	-0.533114	0.593955	0.248908	0.177705	0.231517		ASV_hat_00367	29	16	9	-0.770054	0.441268	0.247624	0.256685	0.232164		28	17	9	-0.651584	0.51467	0.261392	0.217195	0.225356		25	15	9	-0.888523	0.374259	0.312413	0.296174	0.202196	-1.26421	-1.47596	0.912843	0.675394	ASV_hat_00367	30
ASV_hat_00369	91.9	Bacillota	Bacilli_A	Lactobacillales	Aerococcaceae			30	1	8	-2.38048	0.0172903	0.0189002	0.841625	0.492312		ASV_hat_00369	30	1	8	-2.38048	0.0172903	0.0174064	0.841625	0.499471		30	1	8	-2.38048	0.0172903	0.0162075	0.841625	0.505642		28	1	8	-2.38048	0.0172903	0.0216283	0.841625	0.480495	-1.20918	-1.69538	0.926753	0.309717	ASV_hat_00369	30
ASV_hat_00380	99.8	Pseudomonadota	Gammaproteobacteria	Pseudomonadales	Moraxellaceae	Acinetobacter		160	126	24	-0.685714	0.492893	0.804342	0.139971	-0.049103		ASV_hat_00380	174	109	24	-1.17143	0.241427	0.377237	0.239117	-0.176306		161	123	24	-0.771429	0.440453	0.626274	0.157467	-0.0966969		188	108	24	-1.2	0.230139	0.145385	0.244949	-0.294749	-0.675681	-0.212645	1.12036	0.899285	ASV_hat_00380	160
ASV_hat_00383	99.8	Pseudomonadota	Gammaproteobacteria	Enterobacterales	Enterobacteriaceae	Proteus	Proteus hauseri	199	41	22	-2.77581	0.00550639	0.0069674	0.591805	0.576626		ASV_hat_00383	185	50	22	-2.48362	0.0130054	0.015413	0.52951	0.50997		193	45	22	-2.64595	0.00814617	0.00275072	0.564119	0.651515		117	98	22	-0.925271	0.354825	0.310494	0.197268	0.203016	-0.435626	-0.679965	1.12242	0.747801	ASV_hat_00383	210
ASV_hat_00389	100	Pseudomonadota	Gammaproteobacteria	Enterobacterales	Enterobacteriaceae	Hafnia		34	11	9	-1.3624	0.173071	0.332625	0.454134	-0.19376		ASV_hat_00389	36	9	9	-1.59934	0.109745	0.124289	0.533114	-0.311924		36	9	9	-1.59934	0.109745	0.114902	0.533114	-0.320351		38	3	9	-2.31016	0.0208793	0.077732	0.770054	-0.360775	-1.52653	-1.22457	0.580584	0.829126	ASV_hat_00389	34
ASV_hat_00415	99.8	Pseudomonadota	Gammaproteobacteria	Enterobacterales	Shewanellaceae	Shewanella		75	19	14	-2.10301	0.0354647	0.0289955	0.562054	0.454366		ASV_hat_00415	75	19	14	-2.10301	0.0354647	0.0247051	0.562054	0.468718		75	19	14	-2.10301	0.0354647	0.0190062	0.562054	0.491824		61	22	14	-1.91468	0.055533	0.0644915	0.51172	0.379317	-1.01408	-1.49329	1.08088	0.565691	ASV_hat_00415	80
ASV_hat_00428	99.8	Pseudomonadota	Gammaproteobacteria	Enterobacterales	Vibrionaceae	Aliivibrio		61	5	11	-2.4895	0.0127922	0.104574	0.750614	0.330315		ASV_hat_00428	61	5	11	-2.4895	0.0127922	0.0237981	0.750614	0.472042		61	5	11	-2.4895	0.0127922	0.0260728	0.750614	0.46391		58	5	11	-2.4895	0.0127922	0.0111355	0.750614	0.537629	-0.913171	-1.55807	1.1334	0.559709	ASV_hat_00428	61
ASV_hat_00446	94.2	Bacteroidota	Bacteroidia	Flavobacteriales	Weeksellaceae			120	71	20	-1.26931	0.20433	0.616759	0.283827	0.0993852		ASV_hat_00446	140	51	20	-2.01596	0.0438037	0.210998	0.450783	-0.251766		127	64	20	-1.53064	0.125859	0.664943	0.342261	-0.0859549		176	22	20	-3.09861	0.0019443	0.00810955	0.692871	-0.564106	-1.20483	-0.596329	0.954832	0.736818	ASV_hat_00446	120
ASV_hat_00452	100	Bacillota	Bacilli_A	Lactobacillales	Lactobacillaceae	Lactobacillus	Lactobacillus delbrueckii	79	74	17	-0.118345	0.905794	0.193943	0.0287029	0.261793		ASV_hat_00452	88	65	17	-0.544388	0.586174	0.602271	0.132034	0.103516		83	70	17	-0.307698	0.758312	0.300833	0.0746277	0.207201		98	54	17	-1.06511	0.286827	0.385822	0.258326	-0.173106	-1.21659	-1.00562	0.981039	0.740531	ASV_hat_00452	79
ASV_hat_00461	98.5	Bacteroidota	Bacteroidia	Flavobacteriales	Flavobacteriaceae	Flavobacterium		99	54	17	-1.06511	0.286827	0.622324	0.258326	0.0978106		ASV_hat_00461	108	45	17	-1.49115	0.135922	0.553366	0.361657	-0.117831		103	50	17	-1.25446	0.209675	0.901753	0.304251	-0.024457		119	33	17	-2.05921	0.0394744	0.0535586	0.499431	-0.397337	-1.40459	-0.923437	0.859983	0.80061	ASV_hat_00461	99
ASV_hat_00467	99.6	Bacteroidota	Bacteroidia	Bacteroidales	Porphyromonadaceae	Porphyromonas_A	Falsiporphyromonas endometrii	52	1	10	-2.70113	0.00691043	0.0965343	0.854172	0.338662		ASV_hat_00467	52	1	10	-2.70113	0.00691043	0.021874	0.854172	0.4795		52	1	10	-2.70113	0.00691043	0.0294964	0.854172	0.45282		27	1	10	-2.70113	0.00691043	0.00620028	0.854172	0.586185	-1.0797	-1.70837	1.01179	0.243478	ASV_hat_00467	53
ASV_hat_00469	97.9	Bacteroidota	Bacteroidia	Flavobacteriales	Flavobacteriaceae	Flavobacterium		189.5	135.5	26	-1.01592	0.309668	0.225916	0.199238	0.243493		ASV_hat_00469	202.5	122.5	26	-1.34609	0.178273	0.783906	0.263991	0.0543633		187.5	137.5	26	-0.965123	0.334483	0.387976	0.189276	0.172311		216	85	26	-2.29852	0.0215324	0.396768	0.450776	-0.169093	-0.792539	-0.537505	1.06469	0.747999	ASV_hat_00469	190.5
ASV_hat_00471	99.4	Pseudomonadota	Gammaproteobacteria	Pseudomonadales	Moraxellaceae	Acinetobacter		56	39	14	-0.847483	0.396726	0.912468	0.226499	0.0217774		ASV_hat_00471	58	37	14	-0.973035	0.330536	0.729631	0.260055	-0.0685453		56	39	14	-0.847483	0.396726	0.743673	0.226499	-0.0648435		63	16	14	-2.29134	0.0219437	0.528746	0.612387	-0.125284	-1.41531	-1.28275	0.691704	0.745162	ASV_hat_00471	56
ASV_hat_00475	94.6	Fusobacteriota	Fusobacteriia	Fusobacteriales	Fusobacteriaceae	Fusobacterium_B		121	15	16	-2.74056	0.00613337	0.0119189	0.685141	-0.53189		ASV_hat_00475	127	9	16	-3.05082	0.00228219	0.000185897	0.762704	-0.858969		123	13	16	-2.84398	0.00445535	0.000820211	0.710996	-0.745835		134	3	16	-3.36107	0.000776411	3.72322e-05	0.840267	-0.98066	-1.56019	-0.800566	0.566233	0.807176	ASV_hat_00475	121
ASV_hat_00483	100	Pseudomonadota	Gammaproteobacteria	Pseudomonadales	Pseudomonadaceae	Pseudomonas_E	Pseudomonas_E salomonii	54.5	23.5	12	-1.21592	0.224015	0.0919985	0.351006	0.343635		ASV_hat_00483	51	27	12	-0.941357	0.346522	0.17742	0.271746	0.272186		53	25	12	-1.09825	0.272095	0.129285	0.317038	0.307651		34	27	12	-0.941357	0.346522	0.424219	0.271746	0.159329	-1.22827	-1.41887	0.949979	0.636375	ASV_hat_00483	54.5
ASV_hat_00488	98.4	Bacteroidota	Bacteroidia	Bacteroidales	Porphyromonadaceae	Porphyromonas		38	17	10	-1.07026	0.284503	0.240463	0.338446	-0.235815		ASV_hat_00488	38	17	10	-1.07026	0.284503	0.22249	0.338446	-0.245355		38	17	10	-1.07026	0.284503	0.231436	0.338446	-0.240537		38	0	10	-2.80306	0.00506203	0.215664	0.886405	-0.249132	-1.58916	-1.36569	0.474321	0.666366	ASV_hat_00488	38
ASV_hat_00489	100	Bacteroidota	Bacteroidia	Flavobacteriales	Weeksellaceae	Cloacibacterium		54	51	14	-0.0941647	0.924978	0.370583	0.0251666	0.178819		ASV_hat_00489	54	51	14	-0.0941647	0.924978	0.748118	0.0251666	0.0636768		54	51	14	-0.0941647	0.924978	0.610311	0.0251666	0.101218		54	14	14	-2.41689	0.0156536	0.77736	0.645942	-0.0560568	-1.43127	-1.37216	0.717715	0.5809	ASV_hat_00489	54
ASV_hat_00490	99.4	Pseudomonadota	Gammaproteobacteria	Enterobacterales	Shewanellaceae	Shewanella		42	22	11	-0.978019	0.328065	0.168965	0.294884	0.277802		ASV_hat_00490	38	26	11	-0.622376	0.533695	0.3246	0.187653	0.197066		38	26	11	-0.622376	0.533695	0.31523	0.187653	0.200998		26	22	11	-0.978019	0.328065	0.4667	0.294884	0.144959	-1.29322	-1.43853	0.799922	0.669968	ASV_hat_00490	44
ASV_hat_00512	99.8	Bacillota	Bacilli_A	Lactobacillales	Vagococcaceae	Vagococcus_D	Vagococcus_D salmoninarum	99	39	17	-1.77518	0.0758683	0.0385963	0.430544	0.428219		ASV_hat_00512	102	36	17	-1.91719	0.0552134	0.0452077	0.464988	0.41345		102	36	17	-1.91719	0.0552134	0.0290472	0.464988	0.454205		64	44	17	-1.53849	0.123929	0.117032	0.373138	0.318389	-0.811513	-1.17394	1.02904	0.79648	ASV_hat_00512	102
ASV_hat_00529	99.4	Pseudomonadota	Gammaproteobacteria	Enterobacterales	Shewanellaceae	Shewanella		27	1	7	-2.1974	0.0279918	0.0309615	0.83054	0.448429		ASV_hat_00529	27	1	7	-2.1974	0.0279918	0.0254278	0.83054	0.466148		27	1	7	-2.1974	0.0279918	0.0224895	0.83054	0.477051		27	1	7	-2.1974	0.0279918	0.032297	0.83054	0.444589	-1.24539	-1.70193	0.959453	0.276326	ASV_hat_00529	27
ASV_hat_00548	99.6	Pseudomonadota	Gammaproteobacteria	Enterobacterales	Shewanellaceae	Shewanella	Shewanella oneidensis	101	19	15	-2.32864	0.019878	0.133584	0.601253	-0.304083		ASV_hat_00548	104	16	15	-2.49903	0.0124533	0.0132893	0.645247	-0.522654		102	18	15	-2.38544	0.0170587	0.0320502	0.615918	-0.445288		106	0	15	-3.40777	0.000654958	0.00364668	0.879883	-0.629077	-1.6148	-1.14376	0.415269	0.650273	ASV_hat_00548	101
ASV_hat_00550	100	Bacteroidota	Bacteroidia	Bacteroidales	Bacteroidaceae	Bacteroides_E	Bacteroides_E coprosuis	33	3	8	-2.10042	0.0356919	0.0372808	0.742611	-0.431427		ASV_hat_00550	33	3	8	-2.10042	0.0356919	0.0290624	0.742611	-0.454158		33	3	8	-2.10042	0.0356919	0.0303766	0.742611	-0.450159		32	0	8	-2.5205	0.0117187	0.0390905	0.891133	-0.427039	-1.65048	-1.36783	0.374685	0.670972	ASV_hat_00550	33
ASV_hat_00558	100	Bacillota_A	Clostridia	Peptostreptococcales	Peptostreptococcaceae	Peptostreptococcus	Peptostreptococcus russellii_A	192	18	20	-3.24794	0.00116243	0.000586683	0.726262	-0.771543		ASV_hat_00558	201	9	20	-3.58394	0.000338455	2.82815e-05	0.801393	-1.00152		199	11	20	-3.50927	0.000449337	7.52821e-05	0.784697	-0.92736		202	5	20	-3.73327	0.000189012	9.17094e-06	0.834784	-1.0874	-1.43846	-0.573552	0.607428	0.685411	ASV_hat_00558	192
ASV_hat_00589	99	Pseudomonadota	Gammaproteobacteria	Enterobacterales	Enterobacteriaceae	Citrobacter		16	5	7	-1.52128	0.12819	0.153514	0.574989	0.288672		ASV_hat_00589	16	5	7	-1.52128	0.12819	0.134236	0.574989	0.30355		16	5	7	-1.52128	0.12819	0.126811	0.574989	0.309749		11	5	7	-1.52128	0.12819	0.170164	0.574989	0.276992	-1.41395	-1.65561	0.748966	0.358755	ASV_hat_00589	16
ASV_hat_00627	100	Bacteroidota	Bacteroidia	Bacteroidales	Porphyromonadaceae	Porphyromonas	Porphyromonas pogonae	43.5	11.5	10	-1.63087	0.102918	0.227244	0.515727	0.242777		ASV_hat_00627	38.5	16.5	10	-1.12122	0.262193	0.219212	0.354562	0.247158		43.5	11.5	10	-1.63087	0.102918	0.148602	0.515727	0.292312		20	10	10	-1.78377	0.0744618	0.360242	0.564076	0.182783	-1.38362	-1.52619	0.735804	0.440469	ASV_hat_00627	46.5
ASV_hat_00630	99.6	Pseudomonadota	Gammaproteobacteria	Enterobacterales	Shewanellaceae	Shewanella	Shewanella baltica	15	6	7	-1.35225	0.176296	0.0919098	0.511101	0.343734		ASV_hat_00630	15	6	7	-1.35225	0.176296	0.169301	0.511101	0.277574		15	6	7	-1.35225	0.176296	0.143746	0.511101	0.296008		15	6	7	-1.35225	0.176296	0.273401	0.511101	0.21963	-1.4547	-1.6419	0.722702	0.364165	ASV_hat_00630	15
ASV_hat_00634	100	Fusobacteriota	Fusobacteriia	Fusobacteriales	Fusobacteriaceae	Fusobacterium_A		56	23	13	-1.57243	0.115851	0.395816	0.436113	0.169439		ASV_hat_00634	56	23	13	-1.57243	0.115851	0.81341	0.436113	-0.0467806		56	23	13	-1.57243	0.115851	0.99063	0.436113	0.00232619		56	13	13	-2.27128	0.0231298	0.235002	0.629941	-0.238656	-1.52182	-1.27183	0.680188	0.631307	ASV_hat_00634	56
ASV_hat_00641	99.8	Pseudomonadota	Gammaproteobacteria	Enterobacterales	Shewanellaceae	Shewanella		70	27	14	-1.6008	0.109421	0.554516	0.427832	0.117488		ASV_hat_00641	70	27	14	-1.6008	0.109421	0.782103	0.427832	-0.0548294		70	27	14	-1.6008	0.109421	0.957526	0.427832	-0.0105501		70	27	14	-1.6008	0.109421	0.317572	0.427832	-0.200007	-1.53022	-1.3402	0.633276	0.595783	ASV_hat_00641	70
ASV_hat_00647	100	Pseudomonadota	Gammaproteobacteria	Enterobacterales	Enterobacteriaceae	Citrobacter	Citrobacter pasteurii	59.5	43	14	-0.596377	0.550924	0.310828	0.159388	0.202873		ASV_hat_00647	62.5	39	14	-0.847483	0.396726	0.87831	0.226499	0.0303367		62.5	39	14	-0.847483	0.396726	0.665405	0.226499	0.0858284		63	28	14	-1.53802	0.124043	0.420145	0.411054	-0.160752	-1.36053	-1.16439	0.863191	0.774764	ASV_hat_00647	59.5
ASV_hat_00682	100	Bacillota	Bacilli_A	Lactobacillales	Lactobacillaceae	Lactobacillus	Lactobacillus ultunensis	90	30	15	-1.70389	0.0884025	0.96523	0.439941	-0.00863518		ASV_hat_00682	90	30	15	-1.70389	0.0884025	0.220169	0.439941	-0.246629		90	30	15	-1.70389	0.0884025	0.312456	0.439941	-0.202177		90	29	15	-1.76068	0.0782923	0.0450636	0.454606	-0.41375	-1.53163	-1.03283	0.669582	0.816879	ASV_hat_00682	90
ASV_hat_00717	96.5	Bacteroidota	Bacteroidia	Bacteroidales	Bacteroidaceae	Bacteroides_E		28	0	7	-2.36643	0.0179605	0.0911461	0.894427	0.344592		ASV_hat_00717	28	0	7	-2.36643	0.0179605	0.02682	0.894427	0.46138		28	0	7	-2.36643	0.0179605	0.0335012	0.894427	0.441249		13	0	7	-2.36643	0.0179605	0.0100537	0.894427	0.546213	-1.34978	-1.75612	0.743921	9.05768e-16	ASV_hat_00717	28
ASV_hat_00731	91.6	Bacillota_A	Clostridia	Clostridiales	Clostridiaceae	Clostridium_AR		23	5	7	-1.52128	0.12819	0.181194	0.574989	0.269747		ASV_hat_00731	23	5	7	-1.52128	0.12819	0.14393	0.574989	0.295866		23	5	7	-1.52128	0.12819	0.16192	0.574989	0.282655		13	5	7	-1.52128	0.12819	0.128181	0.574989	0.308584	-1.39111	-1.64561	0.734513	0.408552	ASV_hat_00731	24
ASV_hat_00774	99.8	Pseudomonadota	Gammaproteobacteria	Pseudomonadales	Moraxellaceae	Acinetobacter		87.5	66.5	18	-0.827457	0.407978	0.115218	0.195033	0.320058		ASV_hat_00774	77	77	18	-0.370178	0.71125	0.509696	0.0872518	0.13118		84	70	18	-0.675031	0.499656	0.246932	0.159106	0.232513		92	48	18	-1.63314	0.10244	0.83861	0.384934	-0.0403617	-1.15595	-1.11025	0.933252	0.700001	ASV_hat_00774	91.5
ASV_hat_00776	100	Pseudomonadota	Gammaproteobacteria	Pseudomonadales	Moraxellaceae	Acinetobacter		55	34	13	-0.803685	0.421579	0.215062	0.222902	0.249469		ASV_hat_00776	55	34	13	-0.803685	0.421579	0.433124	0.222902	0.156247		55	34	13	-0.803685	0.421579	0.364732	0.222902	0.181053		34	25	13	-1.43266	0.151956	0.736127	0.397347	0.0668296	-1.28983	-1.36523	0.819433	0.660409	ASV_hat_00776	58
ASV_hat_00806	96.2	Pseudomonadota	Gammaproteobacteria	Pseudomonadales	Pseudohongiellaceae	UBA5109		44	0	9	-2.66557	0.00768579	0.0352324	0.888523	0.436632		ASV_hat_00806	44	0	9	-2.66557	0.00768579	0.0054059	0.888523	0.597355		44	0	9	-2.66557	0.00768579	0.00709852	0.888523	0.575093		39	0	9	-2.66557	0.00768579	0.00291263	0.888523	0.646981	-1.07565	-1.64577	1.00246	0.391972	ASV_hat_00806	47
ASV_hat_00880	100	Bacteroidota	Bacteroidia	Bacteroidales	Bacteroidaceae	Bacteroides_H	Bacteroides_H pyogenes_A	25	3	7	-1.85934	0.0629791	0.0798277	0.702764	0.358096		ASV_hat_00880	25	3	7	-1.85934	0.0629791	0.0779722	0.702764	0.360465		25	3	7	-1.85934	0.0629791	0.065038	0.702764	0.378488		18	3	7	-1.85934	0.0629791	0.108309	0.702764	0.32662	-1.39816	-1.67675	0.767975	0.280435	ASV_hat_00880	25
ASV_hat_00886	100	Bacillota_C	Negativicutes	Selenomonadales	Selenomonadaceae	Megamonas	Megamonas rupellensis	179	31	20	-2.76262	0.00573399	0.0727774	0.61774	-0.367367		ASV_hat_00886	193	17	20	-3.28527	0.00101883	0.0011005	0.73461	-0.72316		182	28	20	-2.87462	0.0040452	0.00456919	0.642784	-0.610966		201	5	20	-3.73327	0.000189012	3.58382e-05	0.834784	-0.983553	-1.4982	-0.4448	0.647551	0.868547	ASV_hat_00886	179
ASV_hat_00888	100	Bacillota	Bacilli_A	Lactobacillales	Streptococcaceae	Floricoccus	Floricoccus tropicus	30	6	9	-1.95475	0.0506124	0.090456	0.651584	0.345373		ASV_hat_00888	27	9	9	-1.59934	0.109745	0.115129	0.533114	0.32014		28	8	9	-1.71781	0.085831	0.0841327	0.572604	0.352777		16	9	9	-1.59934	0.109745	0.208305	0.533114	0.253306	-1.32389	-1.55199	0.817679	0.505745	ASV_hat_00888	30
ASV_hat_00890	100	Pseudomonadota	Gammaproteobacteria	Enterobacterales	Shewanellaceae	Shewanella	Shewanella baltica	154	66	21	-1.7205	0.0853409	0.804911	0.375445	0.048957		ASV_hat_00890	154	66	21	-1.7205	0.0853409	0.319125	0.375445	-0.199353		155	65	21	-1.75526	0.0792146	0.581535	0.383029	-0.109512		171	38	21	-2.69372	0.00706599	0.0580509	0.587817	-0.389573	-1.34988	-0.914173	0.760812	0.687762	ASV_hat_00890	154
ASV_hat_00911	99.4	Pseudomonadota	Gammaproteobacteria	Enterobacterales	Vibrionaceae	Vibrio	Vibrio cincinnatiensis	23	3	7	-1.85934	0.0629791	0.0783959	0.702764	0.35992		ASV_hat_00911	23	3	7	-1.85934	0.0629791	0.0539033	0.702764	0.396721		23	3	7	-1.85934	0.0629791	0.0548727	0.702764	0.395008		22	3	7	-1.85934	0.0629791	0.0533489	0.702764	0.397714	-1.33587	-1.69174	0.797893	0.328261	ASV_hat_00911	24
ASV_hat_00932	99.8	Bacillota	Bacilli_A	Lactobacillales	Streptococcaceae	Lactococcus_A		21	7	7	-1.18322	0.236724	0.297693	0.447214	0.208582		ASV_hat_00932	21	7	7	-1.18322	0.236724	0.247439	0.447214	0.232257		21	7	7	-1.18322	0.236724	0.247895	0.447214	0.232027		19	7	7	-1.18322	0.236724	0.244946	0.447214	0.23352	-1.37153	-1.6114	0.816856	0.521591	ASV_hat_00932	21
ASV_hat_01006	100	Pseudomonadota	Alphaproteobacteria	TMED25	TMED25	TMED25	TMED25 sp002704755	25	3	7	-1.85934	0.0629791	0.0559932	0.702764	0.393061		ASV_hat_01006	25	3	7	-1.85934	0.0629791	0.0623988	0.702764	0.382546		25	3	7	-1.85934	0.0629791	0.0517397	0.702764	0.400646		18	3	7	-1.85934	0.0629791	0.0836181	0.702764	0.3534	-1.40148	-1.69168	0.75181	0.248167	ASV_hat_01006	27
ASV_hat_01027	100	Bacillota	Bacilli_A	Staphylococcales	Staphylococcaceae	Staphylococcus		61	34	14	-1.16136	0.245494	0.123653	0.310388	0.312478		ASV_hat_01027	54	40	14	-0.784706	0.432626	0.317539	0.209722	0.200021		60	35	14	-1.09859	0.271948	0.206583	0.29361	0.2543		52	43	14	-0.596377	0.550924	0.770224	0.159388	0.0579078	-1.05981	-1.14092	1.08227	0.871401	ASV_hat_01027	64
ASV_hat_01076	100	Pseudomonadota	Gammaproteobacteria	Enterobacterales	Enterobacteriaceae	Pantoea	Pantoea brenneri	33	25	11	-0.711287	0.476907	0.228231	0.214461	0.242247		ASV_hat_01076	29	28	11	-0.444554	0.656642	0.643081	0.134038	0.0919932		32	26	11	-0.622376	0.533695	0.476139	0.187653	0.141874		31	26	11	-0.622376	0.533695	0.861683	0.187653	-0.0345238	-1.28803	-1.25275	0.886596	0.782085	ASV_hat_01076	33
ASV_hat_01093	99.8	Pseudomonadota	Gammaproteobacteria	Enterobacterales	Shewanellaceae	Shewanella	Shewanella baltica	66	62.5	16	-0.284398	0.776105	0.225472	0.0710996	0.243733		ASV_hat_01093	67	61.5	16	-0.336107	0.73679	0.652873	0.0840267	0.0892779		66	62.5	16	-0.284398	0.776105	0.401632	0.0710996	0.167332		70	15	16	-2.74056	0.00613337	0.864865	0.685141	-0.0337211	-1.45972	-1.43582	0.612645	0.396034	ASV_hat_01093	71.5
ASV_hat_01181	100	Bacillota_C	Negativicutes	Veillonellales	Veillonellaceae	Veillonella_A	Veillonella_A montpellierensis	19	17	8	-0.140028	0.888638	0.314596	0.0495074	0.201267		ASV_hat_01181	19	17	8	-0.140028	0.888638	0.771892	0.0495074	0.0574746		19	17	8	-0.140028	0.888638	0.696507	0.0495074	0.0773814		23	10	8	-1.12022	0.262618	0.555273	0.396059	-0.117261	-1.51619	-1.42174	0.713307	0.661176	ASV_hat_01181	19
ASV_hat_01202	100	Bacillota	Bacilli_A	Lactobacillales	Lactobacillaceae	Pediococcus	Pediococcus acidilactici	31	16	10	-1.17219	0.241121	0.134514	0.370679	0.303323		ASV_hat_01202	31	16	10	-1.17219	0.241121	0.218773	0.370679	0.2474		31	16	10	-1.17219	0.241121	0.198537	0.370679	0.259027		26	16	10	-1.17219	0.241121	0.365814	0.370679	0.180638	-1.27053	-1.49516	0.935523	0.638359	ASV_hat_01202	33
ASV_hat_01227	88.7	Bacillota_A	Clostridia	Lachnospirales	Cellulosilyticaceae			18	18	9	-0.533114	0.593955	0.430379	0.177705	0.157193		ASV_hat_01227	20	16	9	-0.770054	0.441268	0.421152	0.256685	0.1604		26	17	9	-0.651584	0.51467	0.431178	0.217195	0.156917		15	0	9	-2.66557	0.00768579	0.447037	0.888523	0.151507	-1.43767	-1.55479	0.618321	0.496629	ASV_hat_01227	18
ASV_hat_01274	96.4	Pseudomonadota	Gammaproteobacteria	Enterobacterales	Vibrionaceae	Aliivibrio		25.5	0	7	-2.36643	0.0179605	0.0241066	0.894427	0.470898		ASV_hat_01274	25.5	0	7	-2.36643	0.0179605	0.00953075	0.894427	0.55068		25.5	0	7	-2.36643	0.0179605	0.0100908	0.894427	0.545904		22	0	7	-2.36643	0.0179605	0.00648852	0.894427	0.582467	-1.27427	-1.75612	0.827263	9.05768e-16	ASV_hat_01274	29.5
ASV_hat_01501	99	Pseudomonadota	Gammaproteobacteria	Enterobacterales	Shewanellaceae	Shewanella	Shewanella putrefaciens	27.5	27.5	10	0	1	0.391585	0	0.170984		ASV_hat_01501	27.5	27.5	10	0	1	0.606693	0	0.10225		27.5	27.5	10	0	1	0.634912	0	0.0942725		28	10	10	-1.78377	0.0744618	0.862969	0.564076	0.0341992	-1.55009	-1.5765	0.568436	0.443475	ASV_hat_01501	27.5
ASV_hat_01525	98.4	Pseudomonadota	Gammaproteobacteria	Pseudomonadales	Moraxellaceae	Acinetobacter	Acinetobacter	22	14	8	-0.560112	0.575403	0.595508	0.19803	0.10546		ASV_hat_01525	18	18	8	0	1	0.988692	0	-0.00280756		18	18	8	0	1	0.999418	0	-0.000144381		18	0	8	-2.5205	0.0117187	0.829479	0.891133	-0.0426819	-1.56627	-1.54188	0.481004	0.460139	ASV_hat_01525	24
ASV_hat_01533	100	Bacillota_A	Clostridia	Lachnospirales	Lachnospiraceae	XBB1006		32	6	9	-1.95475	0.0506124	0.121866	0.651584	0.314046		ASV_hat_01533	32	6	9	-1.95475	0.0506124	0.0638416	0.651584	0.38031		33	6	9	-1.95475	0.0506124	0.057165	0.651584	0.391061		24	6	9	-1.95475	0.0506124	0.0625701	0.651584	0.382278	-1.2651	-1.61335	0.87008	0.427227	ASV_hat_01533	32
ASV_hat_01593	97.5	Pseudomonadota	Gammaproteobacteria	Enterobacterales	Vibrionaceae	Aliivibrio	Aliivibrio finisterrensis	61	25	13	-1.43266	0.151956	0.0689624	0.397347	0.372713		ASV_hat_01593	75	15	13	-2.13151	0.0330469	0.0134345	0.591175	0.521728		77	18	13	-1.92186	0.0546239	0.0181728	0.533027	0.49573		65	15	13	-2.13151	0.0330469	0.00646468	0.591175	0.582769	-0.899601	-1.51973	0.948874	0.67188	ASV_hat_01593	72
ASV_hat_01613	98.8	Pseudomonadota	Gammaproteobacteria	Pseudomonadales	Pseudomonadaceae	Thiopseudomonas	Denitrificimonas caeni	17.5	4.5	7	-1.60579	0.108319	0.133837	0.606933	0.303876		ASV_hat_01613	17.5	4.5	7	-1.60579	0.108319	0.0962335	0.606933	0.338985		17.5	4.5	7	-1.60579	0.108319	0.0845788	0.606933	0.352239		12	5	7	-1.52128	0.12819	0.118858	0.574989	0.316732	-1.35855	-1.66436	0.861524	0.337855	ASV_hat_01613	17.5
ASV_hat_01625	100	Bacillota	Bacilli_A	Lactobacillales	Lactobacillaceae	Ligilactobacillus	Ligilactobacillus agilis	29	10	9	-1.48087	0.138641	0.760687	0.493624	-0.0603899		ASV_hat_01625	29	10	9	-1.48087	0.138641	0.542767	0.493624	-0.121018		29	10	9	-1.48087	0.138641	0.583971	0.493624	-0.108802		29	9	9	-1.59934	0.109745	0.385571	0.533114	-0.173199	-1.53242	-1.33404	0.667399	0.818571	ASV_hat_01625	29
ASV_hat_01646	100	Campylobacterota_A	Campylobacteria	Campylobacterales	Helicobacteraceae	Helicobacter_D	Helicobacter_D pullorum	170	20	19	-3.01816	0.00254312	0.922936	0.692414	-0.019164		ASV_hat_01646	169	21	19	-2.97792	0.0029021	0.0337482	0.683182	-0.440577		170	26	19	-2.77671	0.00549121	0.0537293	0.637021	-0.397032		169	19	19	-3.05841	0.00222518	0.00101155	0.701646	-0.729674	-1.60155	-0.944382	0.510808	0.622123	ASV_hat_01646	170
ASV_hat_01820	100	Bacillota_A	Clostridia	Clostridiales	Clostridiaceae			122.5	22.5	17	-2.55626	0.0105805	0.127088	0.619984	-0.309513		ASV_hat_01820	125.5	19.5	17	-2.69827	0.00697004	0.0173356	0.654427	-0.499824		124.5	20.5	17	-2.65093	0.00802695	0.0243988	0.642946	-0.469827		135	1	17	-3.57403	0.000351533	0.00771559	0.866829	-0.568224	-1.52854	-0.932298	0.571602	0.823726	ASV_hat_01820	122.5
ASV_hat_01882	100	Bacillota_A	Clostridia	Clostridiales	Clostridiaceae	Clostridium_T	Eubacterium multiforme	48.5	6.5	10	-2.14052	0.0323129	0.016034	0.676891	-0.50657		ASV_hat_01882	48.5	6.5	10	-2.14052	0.0323129	0.0142495	0.676891	-0.516701		48.5	7.5	10	-2.03859	0.0414911	0.0144507	0.644658	-0.515501		49	0	10	-2.80306	0.00506203	0.0144915	0.886405	-0.51526	-1.6553	-1.28869	0.356262	0.660624	ASV_hat_01882	48.5
ASV_hat_01891	100	Bacillota	Bacilli_A	Lactobacillales	Lactobacillaceae	Limosilactobacillus	Limosilactobacillus vaginalis	35	22	11	-0.978019	0.328065	0.702296	0.294884	0.0758258		ASV_hat_01891	35	22	11	-0.978019	0.328065	0.958678	0.294884	-0.0102638		35	23	11	-0.889108	0.373945	0.984505	0.268076	0.00384713		35	19	11	-1.24475	0.213223	0.68045	0.375307	-0.0817226	-1.41993	-1.32543	0.749814	0.747904	ASV_hat_01891	35
ASV_hat_01937	100	Bacillota_A	Clostridia	Clostridiales	Clostridiaceae	Clostridium_T	Clostridium_T cagae	36	0	8	-2.5205	0.0117187	0.0215837	0.891133	-0.480677		ASV_hat_01937	36	0	8	-2.5205	0.0117187	0.0081471	0.891133	-0.563723		36	1	8	-2.38048	0.0172903	0.00842442	0.841625	-0.560949		36	0	8	-2.5205	0.0117187	0.00611512	0.891133	-0.587315	-1.71328	-1.3465	0.218462	0.641522	ASV_hat_01937	36
ASV_hat_01946	100	Bacillota	Bacilli_A	Bacillales_A	Planococcaceae	Kurthia	Kurthia gibsonii	51.5	39.5	13	-0.419314	0.674987	0.26143	0.116297	0.225338		ASV_hat_01946	46.5	44.5	13	-0.0698857	0.944285	0.507713	0.0193828	0.131801		50.5	40.5	13	-0.349428	0.726768	0.402031	0.096914	0.167189		47	25	13	-1.43266	0.151956	0.922236	0.397347	0.0193386	-1.39033	-1.40897	0.732637	0.556302	ASV_hat_01946	53.5
ASV_hat_02009	100	Pseudomonadota	Gammaproteobacteria	Pseudomonadales	Pseudomonadaceae	Pseudomonas_E	Pseudomonas_E extremorientalis	23	5	7	-1.52128	0.12819	0.0980924	0.574989	0.336999		ASV_hat_02009	22	6	7	-1.35225	0.176296	0.199933	0.511101	0.258196		25	5	7	-1.52128	0.12819	0.175181	0.574989	0.273652		18	9	7	-0.845154	0.398025	0.46316	0.319438	0.146126	-1.33666	-1.41596	0.805465	0.648599	ASV_hat_02009	26
ASV_hat_02074	100	Bacteroidota	Bacteroidia	Bacteroidales	Bacteroidaceae	Bacteroides_H	Bacteroides_H uniformis	56	22	12	-1.33359	0.182338	0.842224	0.384974	-0.039445		ASV_hat_02074	57	21	12	-1.41204	0.157939	0.174436	0.40762	-0.274143		57	21	12	-1.41204	0.157939	0.20853	0.40762	-0.253177		65	1	12	-2.98097	0.00287341	0.0511881	0.860531	-0.40167	-1.56254	-1.20289	0.577607	0.736298	ASV_hat_02074	56
ASV_hat_02158	100	Bacillota	Bacilli_A	Lactobacillales	Lactobacillaceae	Latilactobacillus	Latilactobacillus sakei	70	8	12	-2.43184	0.0150223	0.100091	0.702012	-0.334899		ASV_hat_02158	70	8	12	-2.43184	0.0150223	0.0145863	0.702012	-0.514701		70	11	12	-2.1965	0.0280561	0.0150613	0.634075	-0.511953		70	0	12	-3.05941	0.00221772	0.00700505	0.883176	-0.576183	-1.62851	-1.18193	0.364415	0.718466	ASV_hat_02158	70
ASV_hat_02211	98.2	Pseudomonadota	Gammaproteobacteria	Pseudomonadales	Moraxellaceae	Acinetobacter	Acinetobacter	71	7	13	-2.6906	0.00713241	0.353057	0.746238	-0.185583		ASV_hat_02211	70	8	13	-2.62071	0.00877463	0.139459	0.726855	-0.299355		70	15	13	-2.13151	0.0330469	0.214978	0.591175	-0.249516		70	0	13	-3.1798	0.00147378	0.12135	0.881917	-0.314503	-1.62312	-1.43471	0.383341	0.480193	ASV_hat_02211	71
ASV_hat_02403	99.8	Pseudomonadota	Gammaproteobacteria	Pseudomonadales	Pseudomonadaceae	Thiopseudomonas	Denitrificimonas caeni	14	13	7	-0.169031	0.865772	0.761461	0.0638877	-0.0601882		ASV_hat_02403	14	13	7	-0.169031	0.865772	0.962494	0.0638877	0.00931515		14	13	7	-0.169031	0.865772	0.94203	0.0638877	0.0144053		13	6	7	-1.35225	0.176296	0.82505	0.511101	0.0438098	-1.515	-1.5537	0.583095	0.582073	ASV_hat_02403	17
ASV_hat_02422	100	Bacillota_A	Clostridia	Peptostreptococcales	Peptostreptococcaceae	Paraclostridium	Paraclostridium benzoelyticum	26	10	8	-1.12022	0.262618	0.126454	0.396059	0.310055		ASV_hat_02422	26	10	8	-1.12022	0.262618	0.278018	0.396059	0.217478		26	10	8	-1.12022	0.262618	0.226056	0.396059	0.243417		21	10	8	-1.12022	0.262618	0.548661	0.396059	0.119242	-1.43733	-1.55454	0.772547	0.485589	ASV_hat_02422	26
ASV_hat_02609	100	Pseudomonadota	Gammaproteobacteria	Burkholderiales	Chromobacteriaceae	Gulbenkiania	Gulbenkiania mobilis	46	20	11	-1.15584	0.247746	0.143848	0.348499	0.295929		ASV_hat_02609	42	24	11	-0.800198	0.423596	0.317354	0.241269	0.200099		44	22	11	-0.978019	0.328065	0.225402	0.294884	0.243771		27	21	11	-1.06693	0.286003	0.584784	0.321692	0.108566	-1.38415	-1.47864	0.716329	0.477105	ASV_hat_02609	46
ASV_hat_02641	100	Pseudomonadota	Gammaproteobacteria	Pseudomonadales	Moraxellaceae	Acinetobacter	Acinetobacter harbinensis	34.5	31.5	11	-0.133366	0.893904	0.254824	0.0402114	0.228569		ASV_hat_02641	34.5	31.5	11	-0.133366	0.893904	0.724065	0.0402114	0.0700194		34.5	31.5	11	-0.133366	0.893904	0.573304	0.0402114	0.111922		39	26	11	-0.622376	0.533695	0.69932	0.187653	-0.076625	-1.49615	-1.42985	0.701308	0.565122	ASV_hat_02641	34.5
ASV_hat_02686	98	Pseudomonadota	Gammaproteobacteria	Enterobacterales	Vibrionaceae	Photobacterium	Photobacterium piscicola	35	1	8	-2.38048	0.0172903	0.0675746	0.841625	0.374722		ASV_hat_02686	35	1	8	-2.38048	0.0172903	0.0175016	0.841625	0.498998		36	1	8	-2.38048	0.0172903	0.0205827	0.841625	0.484852		26	1	8	-2.38048	0.0172903	0.00805068	0.841625	0.564709	-1.23046	-1.69366	0.838865	0.31846	ASV_hat_02686	37
ASV_hat_02707	91.9	Bacillota_A	Clostridia	Lachnospirales	Lachnospiraceae	Oribacterium		14.5	8.5	7	-0.92967	0.352542	0.518806	0.351382	0.128346		ASV_hat_02707	14.5	8.5	7	-0.92967	0.352542	0.74479	0.351382	0.0645499		14.5	8.5	7	-0.92967	0.352542	0.750438	0.351382	0.0630688		15	7	7	-1.18322	0.236724	0.990036	0.447214	0.00247388	-1.5765	-1.57844	0.566494	0.473934	ASV_hat_02707	14.5
ASV_hat_02793	99.8	Actinomycetota	Actinomycetes	Propionibacteriales	Propionibacteriaceae	Cutibacterium	Cutibacterium modestum	28	0	7	-2.36643	0.0179605	0.019523	0.894427	0.489482		ASV_hat_02793	28	0	7	-2.36643	0.0179605	0.00921681	0.894427	0.553474		28	0	7	-2.36643	0.0179605	0.0100731	0.894427	0.546051		25	0	7	-2.36643	0.0179605	0.0064464	0.894427	0.583001	-1.25405	-1.75612	0.861187	9.05768e-16	ASV_hat_02793	28
ASV_hat_02946	99.8	Bacillota	Bacilli_A	Lactobacillales	Lactobacillaceae	Limosilactobacillus	Limosilactobacillus reuteri	50.5	24.5	12	-1.13747	0.25534	0.173831	0.32836	0.274543		ASV_hat_02946	49.5	25.5	12	-1.05903	0.289587	0.240422	0.305715	0.235837		50.5	24.5	12	-1.13747	0.25534	0.195948	0.32836	0.26058		30	24	12	-1.1767	0.239317	0.47088	0.339683	0.143588	-1.26259	-1.41679	0.878846	0.65379	ASV_hat_02946	52.5
ASV_hat_02963	90.5	Bacillota	Bacilli_A	Erysipelotrichales	Erysipelotrichaceae	Bulleidia		50.5	4.5	10	-2.34438	0.0190589	0.0208775	0.741357	-0.483603		ASV_hat_02963	50.5	4.5	10	-2.34438	0.0190589	0.0147197	0.741357	-0.513921		50.5	5.5	10	-2.24245	0.0249325	0.0157193	0.709124	-0.508278		51	0	10	-2.80306	0.00506203	0.0142948	0.886405	-0.516429	-1.67791	-1.34568	0.276852	0.598998	ASV_hat_02963	50.5
ASV_hat_02991	99	Pseudomonadota	Gammaproteobacteria	Pseudomonadales	Moraxellaceae	Acinetobacter	Acinetobacter pseudolwoffii	27	9	8	-1.26025	0.207578	0.362317	0.445566	-0.181982		ASV_hat_02991	27	9	8	-1.26025	0.207578	0.275155	0.445566	-0.218809		27	9	8	-1.26025	0.207578	0.318281	0.445566	-0.199708		29	0	8	-2.5205	0.0117187	0.266014	0.891133	-0.22313	-1.69536	-1.58387	0.25533	0.403379	ASV_hat_02991	27
ASV_hat_03673	100	Bacillota	Bacilli_A	Lactobacillales	Lactobacillaceae	Ligilactobacillus	Ligilactobacillus aviarius	20	17	9	-0.651584	0.51467	0.361892	0.217195	0.182146		ASV_hat_03673	20	17	9	-0.651584	0.51467	0.602962	0.217195	0.103318		20	17	9	-0.651584	0.51467	0.561412	0.217195	0.115433		20	9	9	-1.59934	0.109745	0.884478	0.533114	0.0287872	-1.46465	-1.49401	0.730829	0.589264	ASV_hat_03673	20
ASV_hat_03756	99.2	Pseudomonadota	Gammaproteobacteria	Enterobacterales	Vibrionaceae	Aliivibrio		22	6	7	-1.35225	0.176296	0.26168	0.511101	0.225217		ASV_hat_03756	22	6	7	-1.35225	0.176296	0.155147	0.511101	0.287482		22	6	7	-1.35225	0.176296	0.169347	0.511101	0.277543		7	6	7	-1.35225	0.176296	0.124306	0.511101	0.311908	-1.43256	-1.64642	0.639863	0.387517	ASV_hat_03756	22
ASV_hat_03955	100	Bacteroidota	Bacteroidia	Bacteroidales	Bacteroidaceae	Phocaeicola		91	0	13	-3.1798	0.00147378	0.0179876	0.881917	-0.49662		ASV_hat_03955	91	0	13	-3.1798	0.00147378	0.000604706	0.881917	-0.769227		91	0	13	-3.1798	0.00147378	0.0012645	0.881917	-0.7124		91	0	13	-3.1798	0.00147378	9.62644e-05	0.881917	-0.908766	-1.75612	-1.08651	4.52884e-16	0.736837	ASV_hat_03955	91
ASV_hat_04021	99	Pseudomonadota	Gammaproteobacteria	Enterobacterales	Enterobacteriaceae	Citrobacter	Citrobacter pasteurii	24	12	8	-0.840168	0.400814	0.786684	0.297044	-0.0536461		ASV_hat_04021	24	12	8	-0.840168	0.400814	0.428128	0.297044	-0.157971		24	12	8	-0.840168	0.400814	0.448949	0.297044	-0.150863		25	0	8	-2.5205	0.0117187	0.389686	0.891133	-0.171681	-1.69044	-1.6197	0.255304	0.293221	ASV_hat_04021	24
ASV_hat_05021	98.8	Pseudomonadota	Gammaproteobacteria	Pseudomonadales	Moraxellaceae	Acinetobacter		133.5	2.5	16	-3.38692	0.000706809	0.000322906	0.846731	-0.817077		ASV_hat_05021	133.5	2.5	16	-3.38692	0.000706809	6.65207e-05	0.846731	-0.936719		133.5	2.5	16	-3.38692	0.000706809	9.44904e-05	0.846731	-0.910173		134	0	16	-3.5162	0.000437777	4.88053e-05	0.879049	-0.960155	-1.73296	-1.06675	0.118074	0.659013	ASV_hat_05021	133.5
ASV_hat_06671	98.2	Pseudomonadota	Gammaproteobacteria	Pseudomonadales	Moraxellaceae	Acinetobacter		42.5	12.5	10	-1.52894	0.126279	0.550468	0.483494	-0.118699		ASV_hat_06671	42.5	12.5	10	-1.52894	0.126279	0.17379	0.483494	-0.27457		42.5	12.5	10	-1.52894	0.126279	0.176691	0.483494	-0.272661		43	0	10	-2.80306	0.00506203	0.131863	0.886405	-0.3055	-1.68859	-1.54647	0.264142	0.342321	ASV_hat_06671	42.5
ASV_hat_07115	98.6	Pseudomonadota	Gammaproteobacteria	Pseudomonadales	Moraxellaceae	Acinetobacter		38.5	6.5	9	-1.89552	0.058024	0.057027	0.631839	-0.391294		ASV_hat_07115	38.5	6.5	9	-1.89552	0.058024	0.0628562	0.631839	-0.381832		38.5	6.5	9	-1.89552	0.058024	0.0605493	0.631839	-0.385481		41	0	9	-2.66557	0.00768579	0.0570058	0.888523	-0.39133	-1.72619	-1.61135	0.108623	0.255555	ASV_hat_07115	38.5
ASV_hat_07967	97.8	Pseudomonadota	Gammaproteobacteria	Enterobacterales	Vibrionaceae	Aliivibrio		26	2	7	-2.02837	0.0425225	0.0541474	0.766652	0.396287		ASV_hat_07967	27	1	7	-2.1974	0.0279918	0.0236159	0.83054	0.472724		27	1	7	-2.1974	0.0279918	0.0277312	0.83054	0.458382		3	0	8	-2.5205	0.0117187	0.0199016	0.891133	0.487802	-1.42203	-1.67333	0.559138	0.310258	ASV_hat_07967	34.5
ASV_hat_08123	98.6	Pseudomonadota	Gammaproteobacteria	Pseudomonadales	Moraxellaceae	Acinetobacter		26.5	9.5	8	-1.19024	0.233953	0.19911	0.420813	-0.258685		ASV_hat_08123	26.5	9.5	8	-1.19024	0.233953	0.177106	0.420813	-0.27239		26.5	9.5	8	-1.19024	0.233953	0.196607	0.420813	-0.260183		27	0	8	-2.5205	0.0117187	0.187464	0.891133	-0.265782	-1.70046	-1.58428	0.199611	0.362386	ASV_hat_08123	26.5
ASV_hat_08334	98	Actinomycetota	Actinomycetes	Propionibacteriales	Propionibacteriaceae	Cutibacterium		18	18	9	-0.533114	0.593955	0.430379	0.177705	0.157193		ASV_hat_08334	20	16	9	-0.770054	0.441268	0.421152	0.256685	0.1604		26	17	9	-0.651584	0.51467	0.431178	0.217195	0.156917		15	0	9	-2.66557	0.00768579	0.0585658	0.888523	0.151507	-1.59225	-1.75612	0.421571	9.05768e-16	ASV_hat_08334
ASV_hat_08807	98.2	Pseudomonadota	Gammaproteobacteria	Pseudomonadales	Moraxellaceae	Acinetobacter		31.5	4.5	8	-1.89038	0.0587074	0.112199	0.66835	-0.322883		ASV_hat_08807	31.5	4.5	8	-1.89038	0.0587074	0.0418685	0.66835	-0.420647		31.5	11.5	8	-0.910182	0.362727	0.0506017	0.321798	-0.402769		41	0	9	-2.66557	0.00768579	0.0438445	0.888523	-0.416328	-1.69146	-1.54707	0.194926	0.393955	ASV_hat_08807	31.5
ASV_hat_08907	98.4	Pseudomonadota	Gammaproteobacteria	Pseudomonadales	Moraxellaceae	Acinetobacter		31	14	10	-1.37605	0.168807	0.780224	0.435144	0.0553154		ASV_hat_08907	29	16	10	-1.17219	0.241121	0.738874	0.370679	-0.0661057		29	19	10	-0.8664	0.386271	0.786061	0.27398	-0.0538068		30	0	10	-2.80306	0.00506203	0.711642	0.886405	-0.0733249	-1.64861	-1.62185	0.27517	0.239979	ASV_hat_08907	31
ASV_hat_12042	99	Pseudomonadota	Gammaproteobacteria	Pseudomonadales	Moraxellaceae	Psychrobacter		18	6	7	-1.35225	0.176296	0.412393	0.511101	0.163485		ASV_hat_12042	18	6	7	-1.35225	0.176296	0.192258	0.511101	0.26282		18	6	7	-1.35225	0.176296	0.209553	0.511101	0.25259		6	0	7	-2.36643	0.0179605	0.188202	0.894427	0.265323	-1.61047	-1.71419	0.307209	0.213812	ASV_hat_12042	18
ASV_hat_12250	98.4	Pseudomonadota	Gammaproteobacteria	Pseudomonadales	Moraxellaceae	Acinetobacter		87	18	14	-2.16579	0.0303273	0.528131	0.578831	-0.125473		ASV_hat_12250	87	18	14	-2.16579	0.0303273	0.0802087	0.578831	-0.357615		87	18	14	-2.16579	0.0303273	0.113563	0.578831	-0.321599		90	0	14	-3.29577	0.00098154	0.0478054	0.88083	-0.408172	-1.68829	-1.47625	0.290491	0.382129	ASV_hat_12250	87
ASV_hat_12796	98.2	Pseudomonadota	Gammaproteobacteria	Pseudomonadales	Moraxellaceae	Acinetobacter		32	13	9	-1.12546	0.260393	0.349261	0.375154	-0.187078		ASV_hat_12796	32	13	9	-1.12546	0.260393	0.243221	0.375154	-0.234399		32	13	9	-1.12546	0.260393	0.298026	0.375154	-0.208435		32	0	9	-2.66557	0.00768579	0.23952	0.888523	-0.236303	-1.67311	-1.54474	0.295385	0.413921	ASV_hat_12796	32
ASV_hat_13564	98.4	Pseudomonadota	Gammaproteobacteria	Pseudomonadales	Moraxellaceae	Acinetobacter		55	20	12	-1.49048	0.136097	0.575409	0.430265	-0.111304		ASV_hat_13564	55	20	12	-1.49048	0.136097	0.284269	0.430265	-0.214603		55	29	12	-0.784465	0.432768	0.329436	0.226455	-0.195067		56	0	12	-3.05941	0.00221772	0.259473	0.883176	-0.226289	-1.65198	-1.55119	0.285578	0.34151	ASV_hat_13564	55
ASV_hat_14039	98.2	Pseudomonadota	Gammaproteobacteria	Pseudomonadales	Moraxellaceae	Acinetobacter		52.5	38.5	13	-0.4892	0.6247	0.895831	0.13568	-0.0259398		ASV_hat_14039	51	40	13	-0.384371	0.700703	0.50852	0.106605	-0.131548		52	47	13	0.104828	1.08349	0.588498	0.0290742	-0.107487		66	0	14	-3.29577	0.00098154	0.535509	0.88083	-0.123219	-1.64249	-1.60419	0.226095	0.207372	ASV_hat_14039	52
ASV_hat_16458	98.6	Pseudomonadota	Gammaproteobacteria	Pseudomonadales	Moraxellaceae	Acinetobacter		27	9	8	-1.26025	0.207578	0.244971	0.445566	-0.233507		ASV_hat_16458	27	9	8	-1.26025	0.207578	0.16368	0.445566	-0.281427		27	9	8	-1.26025	0.207578	0.173548	0.445566	-0.27473		27	0	8	-2.5205	0.0117187	0.160395	0.891133	-0.283727	-1.71088	-1.58616	0.16285	0.388256	ASV_hat_16458	27
ASV_hat_17226	97.7	Pseudomonadota	Gammaproteobacteria	Pseudomonadales	Moraxellaceae	Acinetobacter		18.5	9.5	7	-0.760639	0.446873	0.787577	0.287494	0.0534156		ASV_hat_17226	18.5	9.5	7	-0.760639	0.446873	0.657935	0.287494	-0.0878812		18.5	9.5	7	-0.760639	0.446873	0.61131	0.287494	-0.100933		20	0	7	-2.36643	0.0179605	0.639219	0.894427	-0.093069	-1.70449	-1.67775	0.210315	0.172827	ASV_hat_17226	18.5
ASV_hat_19576	98.1	Pseudomonadota	Gammaproteobacteria	Pseudomonadales	Moraxellaceae	Acinetobacter		34.5	10.5	9	-1.42164	0.155132	0.125024	0.473879	-0.311286		ASV_hat_19576	34.5	10.5	9	-1.42164	0.155132	0.107224	0.473879	-0.327682		34.5	18.5	9	-0.473879	0.635586	0.114439	0.15796	-0.320781		37	0	9	-2.66557	0.00768579	0.107639	0.888523	-0.327274	-1.71461	-1.63025	0.12068	0.248275	ASV_hat_19576	34.5
[truncated: 23 more columns]

## Sheet: MMFM winter
								RA	RA	RA	RA	RA	RA	RA	RA		HELLINGER	HELLINGER	HELLINGER	HELLINGER	HELLINGER	HELLINGER	HELLINGER	HELLINGER		LOGNORMAL	LOGNORMAL	LOGNORMAL	LOGNORMAL	LOGNORMAL	LOGNORMAL	LOGNORMAL	LOGNORMAL		WILCOXON (CLR)	WILCOXON (CLR)	WILCOXON (CLR)	WILCOXON (CLR)	WILCOXON (CLR)	WILCOXON (CLR)	WILCOXON (CLR)	WILCOXON (CLR)	CLR	CLR	CLR	CLR		DESEQ2	DESEQ2
ASV	% similarity	phylum	class	order	family	genus	species	W-high	W-low	sample size	z	p	t-test (paired)	r	Cohen's d		W-high	W-low	sample size	z	p	t-test (paired)	r	Cohen's d		W-high	W-low	sample size	z	p	t-test (paired)	r	Cohen's d		W-high	W-low	sample size	z	p	t-test (paired)	r	Cohen's d	MM ave	FM ave	MM stdev	FM stdev		W-high	W-low
ASV_hat_00001	100	Pseudomonadota	Gammaproteobacteria	Enterobacterales	Vibrionaceae	Aliivibrio	Aliivibrio finisterrensis	237	66	25	-2.59652	0.00941742	0.0180534	0.519303	0.496303		247	61	25	-2.73105	0.00631326	0.00414491	0.54621	0.618812		241	66	25	-2.59652	0.00941742	0.0113107	0.519303	0.536313		269	46	25	-3.13466	0.00172056	0.00200426	0.626931	0.676471	1.53331	0.685691	1.0099	1.57447		267	66
ASV_hat_00005	100	Pseudomonadota	Gammaproteobacteria	Enterobacterales	Vibrionaceae	Aliivibrio	Aliivibrio sp028765545	181	68	22	-1.89924	0.0575329	0.0621672	0.404919	0.38291		185	66	22	-1.96417	0.0495102	0.0650234	0.418763	0.37851		237	68	22	-1.89924	0.0575329	0.102855	0.404919	0.332052		230	54	22	-2.35376	0.0185846	0.0341634	0.501823	0.439457	0.781021	0.0843569	1.43416	1.67153		196	68
ASV_hat_00008	89.7	Bacillota	Bacilli_A	Mycoplasmatales	Mycoplasmoidaceae	Mycoplasma_L		27	9	8	-1.26025	0.207578	0.241924	0.445566	-0.235064		26	10	8	-1.12022	0.262618	0.179268	0.396059	-0.270986		27	19	8	0.140028	1.11136	0.140508	0.0495074	-0.298529		25	9	8	-1.26025	0.207578	0.297634	0.445566	-0.208608	-1.38884	-1.15554	0.802351	1.19102		27	11
ASV_hat_00009	91.4	Bacteroidota	Bacteroidia	Bacteroidales	Bacteroidaceae			260	36	24	-3.25714	0.0011254	0.00096369	0.664862	-0.733415		249	44	24	-3.02857	0.00245713	0.00294122	0.618205	-0.646206		257	155	24	0.142857	1.1136	0.0012761	0.0291606	-0.711691		230	60	24	-2.57143	0.010128	0.0285869	0.524891	-0.455646	-0.661823	0.129638	1.1735	1.26265		260	65
ASV_hat_00029	99.4	Pseudomonadota	Gammaproteobacteria	Enterobacterales	Enterobacteriaceae_A	Morganella		150	36	19	-2.37429	0.0175828	0.0131796	0.544699	-0.52336		153	30	19	-2.61574	0.00890339	0.00950945	0.600092	-0.550867		153	83	19	-0.482906	0.629162	0.00922872	0.110786	-0.553366		149	18	19	-3.09865	0.00194406	0.0203382	0.710879	-0.485901	-1.05772	-0.405529	0.946051	1.17673		150	65
ASV_hat_00030	100	Actinomycetota	Actinomycetes	Mycobacteriales	Mycobacteriaceae	Lawsonella		36	9	9	-1.59934	0.109745	0.101459	0.533114	-0.333482		36	9	9	-1.59934	0.109745	0.103391	0.533114	-0.331508		36	9	9	-1.59934	0.109745	0.0864089	0.533114	-0.350059		36	0	9	-2.66557	0.00768579	0.180103	0.888523	-0.270448	-1.58102	-1.26812	0.496674	0.956082		36	9
ASV_hat_00033	100	Bacillota	Bacilli_A	Lactobacillales	Lactobacillaceae	Weissella	Weissella confusa	32	4	8	-1.96039	0.04995	0.0344093	0.693103	-0.4388		32	4	8	-1.96039	0.04995	0.0559884	0.693103	-0.393069		32	4	8	-1.96039	0.04995	0.0482894	0.693103	-0.407217		32	3	8	-2.10042	0.0356919	0.0870862	0.742611	-0.349262	-1.64195	-1.28017	0.412647	0.888612		32	15
ASV_hat_00038	99.6	Bacteroidota	Bacteroidia	Flavobacteriales	Flavobacteriaceae	Myroides	Myroides phaeus	62	14	12	-1.96116	0.0498602	0.0565352	0.566139	-0.392131		60	15	12	-1.88271	0.059739	0.101435	0.543493	-0.333507		62	26	12	-1.0198	0.307821	0.0771113	0.294392	-0.361581		57	16	12	-1.80427	0.0711892	0.217598	0.520847	-0.248052	-1.37395	-1.04729	0.7501	1.10481		62	40
ASV_hat_00040	98.2	Pseudomonadota	Gammaproteobacteria	Enterobacterales	Vibrionaceae	Aliivibrio	Aliivibrio sp028765575	81	54	16	-0.723923	0.469113	0.837695	0.180981	0.040594		82	53	16	-0.775632	0.437967	0.749011	0.193908	0.0634427		124	54	16	-0.723923	0.469113	0.999704	0.180981	7.35608e-05		80	40	16	-1.44785	0.14766	0.193849	0.361961	0.26185	-0.415334	-0.720116	1.26866	1.37397		84	54
ASV_hat_00059	100	Pseudomonadota	Gammaproteobacteria	Pseudomonadales	Moraxellaceae	Psychrobacter	Psychrobacter proteolyticus	37	29	11	-0.355643	0.722108	0.820575	0.107231	-0.0449506		37	29	11	-0.355643	0.722108	0.950976	0.107231	0.012179		44	29	11	-0.355643	0.722108	0.911544	0.107231	-0.0220084		25	24	11	-0.800198	0.423596	0.474443	0.241269	0.142425	-1.18489	-1.38343	0.964436	0.956707		37	29
ASV_hat_00060	100	Pseudomonadota	Gammaproteobacteria	Enterobacterales	Aeromonadaceae	Aeromonas	Aeromonas allosaccharophila	35	19	10	-0.8664	0.386271	0.622332	0.27398	-0.0978082		34	20	10	-0.764471	0.444587	0.548149	0.241747	-0.119396		35	23	10	-0.458682	0.646462	0.500578	0.145048	-0.134045		33	17	10	-1.07026	0.284503	0.586769	0.338446	-0.107989	-1.40592	-1.27538	0.769954	0.917433		41	35
ASV_hat_00069	100	Pseudomonadota	Gammaproteobacteria	Enterobacterales	Shewanellaceae	Shewanella	Shewanella baltica	25	20	9	-0.296174	0.767097	0.424584	0.0987248	-0.159202		24	21	9	-0.177705	0.858955	0.800465	0.0592349	-0.0500979		33	19	9	-0.414644	0.678402	0.783543	0.138215	-0.054457		18	11	9	-1.3624	0.173071	0.785482	0.454134	0.0539564	-1.31282	-1.36623	0.84082	0.868114		48	20
ASV_hat_00076	99.4	Bacteroidota	Bacteroidia	Bacteroidales	Bacteroidaceae	Bacteroides	Bacteroides	21	7	7	-1.18322	0.236724	0.172416	0.447214	0.275483		21	7	7	-1.18322	0.236724	0.209901	0.447214	0.252392		21	7	7	-1.18322	0.236724	0.178146	0.447214	0.271713		13	7	7	-1.18322	0.236724	0.328182	0.447214	0.195584	-1.4618	-1.63015	0.724903	0.371776		30	7
ASV_hat_00086	96.6	Pseudomonadota	Gammaproteobacteria	Enterobacterales	Vibrionaceae	Aliivibrio	Aliivibrio sp028765545	63	15	12	-1.88271	0.059739	0.0695834	0.543493	0.371825		59	19	12	-1.56893	0.116664	0.106833	0.452911	0.328067		63	20	12	-1.49048	0.136097	0.105708	0.430265	0.329181		63	20	12	-1.49048	0.136097	0.153084	0.430265	0.288987	-0.787437	-1.19262	1.27917	1.06194		63	15
ASV_hat_00087	100	Pseudomonadota	Gammaproteobacteria	Pseudomonadales_	Moraxellaceae	Acinetobacter	Acinetobacter wanghuae	19	9	7	-0.845154	0.398025	0.307213	0.319438	-0.204427		19	9	7	-0.845154	0.398025	0.446923	0.319438	-0.151546		19	9	7	-0.845154	0.398025	0.450576	0.319438	-0.150316		19	8	7	-1.01419	0.310494	0.587397	0.383326	-0.107807	-1.55475	-1.44459	0.57662	0.762344		19	9
ASV_hat_00099	100	Bacillota	Bacilli_A	Lactobacillales	Lactobacillaceae	Ligilactobacillus	Ligilactobacillus sp945923665	87	4	13	-2.90025	0.0037286	0.00288109	0.804386	-0.647845		87	4	13	-2.90025	0.0037286	0.00132775	0.804386	-0.708611		87	10	13	-2.48094	0.0131036	0.00159103	0.688089	-0.694532		86	5	13	-2.83037	0.00464943	0.00124436	0.785003	-0.713645	-1.62255	-0.695441	0.479677	1.20072		87	25
ASV_hat_00110	96.6	Pseudomonadota	Gammaproteobacteria	Enterobacterales	Vibrionaceae	Aliivibrio	Aliivibrio finisterrensis	106	58	18	-1.19763	0.231059	0.32472	0.282285	0.197016		119	48	18	-1.63314	0.10244	0.109855	0.384934	0.325121		135	55	18	-1.32829	0.184084	0.196731	0.31308	0.260108		133	44	18	-1.80734	0.0707093	0.0351218	0.425994	0.43692	-0.44293	-1.09515	1.14273	1.11393		116	58
ASV_hat_00121	100	Pseudomonadota	Gammaproteobacteria	Pseudomonadales	Moraxellaceae	Psychrobacter	Psychrobacter maritimus	107	13	15	-2.66942	0.00759822	0.0130681	0.689241	-0.524082		101	19	15	-2.32864	0.019878	0.0179001	0.601253	-0.497044		106	92	15	1.81748	1.93086	0.00943029	0.469271	-0.551564		82	30	15	-1.70389	0.0884025	0.185521	0.439941	-0.266999	-0.972907	-0.656755	0.949268	1.34961		107	13
ASV_hat_00128	100	Pseudomonadota	Gammaproteobacteria	Enterobacterales	Enterobacteriaceae	Escherichia	Shigella sonnei	60	18	12	-1.64738	0.0994809	0.110374	0.475556	-0.324623		58	20	12	-1.49048	0.136097	0.0870069	0.430265	-0.349355		59	33	12	-0.470679	0.63787	0.0598951	0.135873	-0.386538		55	11	12	-2.1965	0.0280561	0.214455	0.634075	-0.24981	-1.32578	-1.00657	0.759575	1.17863		60	18
ASV_hat_00141	100	Bacillota	Bacilli_A	Lactobacillales	Streptococcaceae	Lactococcus		36	9	9	-1.59934	0.109745	0.0894607	0.533114	-0.346509		36	9	9	-1.59934	0.109745	0.0853666	0.533114	-0.351296		36	13	9	-1.12546	0.260393	0.079571	0.375154	-0.358421		35	7	9	-1.83628	0.066316	0.105711	0.612094	-0.329178	-1.55046	-1.16628	0.597148	1.00373		36	23
ASV_hat_00144	98.2	Pseudomonadota	Gammaproteobacteria	Enterobacterales	Vibrionaceae	Aliivibrio	Aliivibrio wodanis	26	10	8	-1.12022	0.262618	0.469474	0.396059	0.144049		25	11	8	-0.980196	0.326989	0.443163	0.346552	0.152818		25	11	8	-0.980196	0.326989	0.466186	0.346552	0.145128		22	11	8	-0.980196	0.326989	0.425526	0.346552	0.158874	-1.23463	-1.4023	0.991834	0.859684		26	10
ASV_hat_00153	100	Pseudomonadota	Gammaproteobacteria	Pseudomonadales	Moraxellaceae	Psychrobacter	Psychrobacter piscatorii	26	10	8	-1.12022	0.262618	0.0989433	0.396059	-0.336101		25	11	8	-0.980196	0.326989	0.268319	0.346552	-0.222031		25	22	8	0.560112	1.4246	0.208362	0.19803	-0.253274		21	16	8	-0.280056	0.779435	0.744267	0.0990148	-0.0646875	-1.37626	-1.30756	0.791015	1.02643		26	10
ASV_hat_00179	100	Pseudomonadota	Gammaproteobacteria	Enterobacterales	Enterobacteriaceae	Escherichia	Shigella sonnei	28	8	8	-1.40028	0.161429	0.159267	0.495074	-0.284526		28	8	8	-1.40028	0.161429	0.187035	0.495074	-0.26605		28	21	8	0.420084	1.32558	0.191259	0.148522	-0.263433		24	12	8	-0.840168	0.400814	0.274399	0.297044	-0.219163	-1.47085	-1.2042	0.731575	1.10806		28	12
ASV_hat_00190	97.7	Bacteroidota	Bacteroidia	Flavobacteriales	Flavobacteriaceae	Myroides		25	3	7	-1.85934	0.0629791	0.052803	0.702764	-0.398699		24	4	7	-1.69031	0.0909689	0.084376	0.638877	-0.352483		25	6	7	-1.35225	0.176296	0.064754	0.511101	-0.378918		23	1	7	-2.1974	0.0279918	0.183339	0.83054	-0.268379	-1.57207	-1.30254	0.52761	0.950186		25	17
ASV_hat_00197	100	Bacillota	Bacilli_A	Staphylococcales	Staphylococcaceae	Staphylococcus	Staphylococcus epidermidis	35	10	9	-1.48087	0.138641	0.126805	0.493624	-0.309754		35	10	9	-1.48087	0.138641	0.119094	0.493624	-0.316519		35	10	9	-1.48087	0.138641	0.11593	0.493624	-0.319401		35	8	9	-1.71781	0.085831	0.130586	0.572604	-0.306561	-1.5105	-1.12839	0.704357	1.06146		35	10
ASV_hat_00201	100	Pseudomonadota	Gammaproteobacteria	Enterobacterales	Alteromonadaceae	Pseudoalteromonas	Pseudoalteromonas undina	47	19	11	-1.24475	0.213223	0.172133	0.375307	-0.275672		50	16	11	-1.51148	0.130665	0.103338	0.45573	-0.331562		49	34	11	0.0889108	1.07085	0.102956	0.0268076	-0.33195		49	11	11	-1.95604	0.0504606	0.131011	0.589768	-0.306207	-1.2502	-0.854779	0.914213	1.34684		47	19
ASV_hat_00202	98.1	Bacteroidota	Bacteroidia	Flavobacteriales	Flavobacteriaceae	Myroides		46	9	10	-1.88569	0.0593361	0.0635295	0.596309	-0.38079		46	9	10	-1.88569	0.0593361	0.0887019	0.596309	-0.347382		46	16	10	-1.17219	0.241121	0.0650384	0.370679	-0.378488		42	7	10	-2.08955	0.0366579	0.172936	0.660775	-0.275137	-1.48861	-1.19291	0.587336	0.960319		46	34
ASV_hat_00220	98.9	Actinomycetota	Actinomycetes	Propionibacteriales	Propionibacteriaceae	Cutibacterium	Cutibacterium	66	54	15	-0.340777	0.733271	0.631642	0.0879883	-0.0951885		65.5	54.5	15	-0.312379	0.754753	0.861777	0.0806559	-0.0345001		63	57	15	-0.170389	0.864705	0.863115	0.0439941	-0.0341626		55	0	15	-3.40777	0.000654958	0.955151	0.879883	-0.0111407	-1.49658	-1.49087	0.366403	0.406602		69.5	54
ASV_hat_00239	99.8	Pseudomonadota	Gammaproteobacteria	Enterobacterales	Shewanellaceae	Shewanella		25	3	7	-1.85934	0.0629791	0.140463	0.702764	-0.298564		25	3	7	-1.85934	0.0629791	0.109956	0.702764	-0.325024		25	8	7	-1.01419	0.310494	0.101295	0.383326	-0.333651		23	0	7	-2.36643	0.0179605	0.108063	0.894427	-0.326859	-1.64686	-1.37194	0.342774	0.860928		25	24
ASV_hat_00242	93	Pseudomonadota	Gammaproteobacteria	Burkholderiales	UBA11063	Aquella		93.5	26.5	15	-1.90267	0.0570833	0.115108	0.491268	-0.32016		87.5	32.5	15	-1.5619	0.118313	0.0871371	0.40328	-0.349202		92.5	74.5	15	0.823545	1.5898	0.0638195	0.212638	-0.380344		79.5	35.5	15	-1.39151	0.164072	0.287286	0.359285	-0.213233	-1.06759	-0.768654	0.96583	1.25679		93.5	26.5
ASV_hat_00281	100	Bacillota	Bacilli_A	Lactobacillales	Lactobacillaceae	Lactobacillus	Lactobacillus amylovorus	27	1	7	-2.1974	0.0279918	0.0859618	0.83054	-0.350588		27	1	7	-2.1974	0.0279918	0.0420691	0.83054	-0.4202		27	1	7	-2.1974	0.0279918	0.0385315	0.83054	-0.428375		27	0	7	-2.36643	0.0179605	0.0373171	0.894427	-0.431337	-1.71204	-1.3614	0.224774	0.757702		27	1
ASV_hat_00305	100	Bacillota	Bacilli_A	Lactobacillales	Lactobacillaceae	Limosilactobacillus	Limosilactobacillus mucosae	33	3	8	-2.10042	0.0356919	0.085761	0.742611	-0.350826		33	3	8	-2.10042	0.0356919	0.0426985	0.742611	-0.418811		33	9	8	-1.26025	0.207578	0.0411495	0.445566	-0.422264		32	0	8	-2.5205	0.0117187	0.040245	0.891133	-0.424335	-1.6515	-1.26697	0.369752	0.914502		33	22
ASV_hat_00309	99.8	Pseudomonadota	Gammaproteobacteria	Pseudomonadales	Halomonadaceae	Cobetia	Cobetia amphilecti	35	10	9	-1.48087	0.138641	0.116003	0.493624	-0.319333		35	10	9	-1.48087	0.138641	0.104199	0.493624	-0.330691		35	23	9	0.0592349	1.04723	0.0747137	0.019745	-0.364746		34	5	9	-2.07322	0.0381517	0.246707	0.691074	-0.232627	-1.45867	-1.21979	0.589865	1.05695		35	10
ASV_hat_00311	100	Actinomycetota	Actinomycetes	Propionibacteriales	Propionibacteriaceae	Cutibacterium	Cutibacterium acnes	53.5	51.5	14	-0.0627765	0.949944	0.702635	0.0167777	0.0757349		56.5	48.5	14	-0.251106	0.801732	0.722671	0.0671109	0.0703894		63.5	51.5	14	-0.0627765	0.949944	0.663539	0.0167777	0.0863401		49.5	0	14	-3.29577	0.00098154	0.688019	0.88083	0.0796713	-1.52195	-1.5626	0.390188	0.342315		54.5	51.5
ASV_hat_00332	100	Bacillota	Bacilli_A	Lactobacillales	Streptococcaceae	Lactococcus	Lactococcus garvieae	36	0	8	-2.5205	0.0117187	0.0157133	0.891133	-0.508311		36	0	8	-2.5205	0.0117187	0.0055049	0.891133	-0.59588		36	0	8	-2.5205	0.0117187	0.00638573	0.891133	-0.583775		36	0	8	-2.5205	0.0117187	0.00321277	0.891133	-0.639186	-1.75612	-1.12183	4.52884e-16	0.992335		36	13
ASV_hat_00338	99.8	Pseudomonadota	Gammaproteobacteria	Enterobacterales	Enterobacteriaceae	Yersinia	Yersinia alsatica	25	3	7	-1.85934	0.0629791	0.157635	0.702764	-0.285689		25	3	7	-1.85934	0.0629791	0.10425	0.702764	-0.33064		25	4	7	-1.69031	0.0909689	0.104771	0.638877	-0.330117		25	3	7	-1.85934	0.0629791	0.101327	0.702764	-0.333618	-1.61654	-1.27976	0.495751	0.928093		25	20
ASV_hat_00380	99.4	Pseudomonadota	Gammaproteobacteria	Pseudomonadales	Moraxellaceae	Acinetobacter		24	4	7	-1.69031	0.0909689	0.0725803	0.638877	-0.367637		24	4	7	-1.69031	0.0909689	0.108095	0.638877	-0.326828		24	4	7	-1.69031	0.0909689	0.0997463	0.638877	-0.335259		24	4	7	-1.69031	0.0909689	0.177314	0.638877	-0.272255	-1.61223	-1.29828	0.509225	0.966139		24	18
ASV_hat_00383	100	Pseudomonadota	Gammaproteobacteria	Enterobacterales	Enterobacteriaceae	Proteus	Proteus hauseri	25	3	7	-1.85934	0.0629791	0.0702997	0.702764	-0.37081		24	4	7	-1.69031	0.0909689	0.119138	0.638877	-0.316479		24	6	7	-1.35225	0.176296	0.100167	0.511101	-0.33482		23	4	7	-1.69031	0.0909689	0.224059	0.638877	-0.2445	-1.56305	-1.31569	0.551374	0.925751		25	16
ASV_hat_00428	99.8	Pseudomonadota	Gammaproteobacteria	Enterobacterales	Vibrionaceae	Aliivibrio		26	10	8	-1.12022	0.262618	0.271236	0.396059	-0.220649		26	10	8	-1.12022	0.262618	0.424706	0.396059	-0.159159		26	11	8	-0.980196	0.326989	0.395814	0.346552	-0.16944		26	9	8	-1.26025	0.207578	0.565338	0.445566	-0.11427	-1.47123	-1.35198	0.686626	0.846753		26	10
ASV_hat_00443	100	Pseudomonadota	Alphaproteobacteria	Rhizobiales	Xanthobacteraceae	Bradyrhizobium		53	2	10	-2.5992	0.00934411	0.0106266	0.821939	-0.541564		53	2	10	-2.5992	0.00934411	0.00659537	0.821939	-0.581129		53	2	10	-2.5992	0.00934411	0.00648683	0.821939	-0.582489		53	0	10	-2.80306	0.00506203	0.00687532	0.886405	-0.577719	-1.69044	-1.0762	0.334882	0.961976		53	2
ASV_hat_00469	99.6	Bacteroidota	Bacteroidia	Flavobacteriales	Flavobacteriaceae	Flavobacterium	Flavobacterium profundi_A	20	16	8	-0.280056	0.779435	0.392916	0.0990148	-0.170497		19	17	8	-0.140028	0.888638	0.65788	0.0495074	-0.0878963		20	18	8	0	1	0.631777	0	-0.0951505		19	12	8	-0.840168	0.400814	0.994785	0.297044	0.00129466	-1.41313	-1.41455	0.742759	0.843533		42	20
ASV_hat_00483	97.9	Pseudomonadota	Gammaproteobacteria	Pseudomonadales	Pseudomonadaceae	Pseudomonas_E		41	14	10	-1.37605	0.168807	0.17093	0.435144	-0.276477		41	14	10	-1.37605	0.168807	0.168368	0.435144	-0.278207		41	14	10	-1.37605	0.168807	0.164681	0.435144	-0.280733		41	13	10	-1.47798	0.139414	0.181119	0.467377	-0.269795	-1.51007	-1.1368	0.707316	1.04735		41	14
ASV_hat_00512	100	Bacillota	Bacilli_A	Lactobacillales	Vagococcaceae	Vagococcus_D	Vagococcus_D salmoninarum	26	8	8	-1.40028	0.161429	0.161451	0.495074	-0.282984		26	8	8	-1.40028	0.161429	0.273097	0.495074	-0.219773		26	8	8	-1.40028	0.161429	0.221199	0.495074	-0.246063		26	4	8	-1.96039	0.04995	0.505461	0.693103	-0.132507	-1.52823	-1.37326	0.587215	0.917378		26	25
ASV_hat_00537	99.8	Pseudomonadota	Gammaproteobacteria	Burkholderiales	Burkholderiaceae	Pelomonas		25	3	7	-1.85934	0.0629791	0.13563	0.702764	-0.302417		25	3	7	-1.85934	0.0629791	0.0447265	0.702764	-0.414457		25	9	7	-0.845154	0.398025	0.0557917	0.319438	-0.393408		25	4	7	-1.69031	0.0909689	0.0477258	0.638877	-0.40833	-1.53596	-1.26372	0.62678	0.852459		25	3
ASV_hat_00558	100	Bacillota_A	Clostridia	Peptostreptococcales	Peptostreptococcaceae	Peptostreptococcus	Peptostreptococcus russellii_A	20	8	7	-1.01419	0.310494	0.24232	0.383326	-0.234861		20	8	7	-1.01419	0.310494	0.266034	0.383326	-0.223121		20	12	7	-0.338062	0.735317	0.271399	0.127775	-0.220572		19	9	7	-0.845154	0.398025	0.324911	0.319438	-0.196937	-1.56613	-1.36955	0.560711	0.835817		20	8
ASV_hat_01237	100	Actinomycetota	Actinomycetes	Propionibacteriales	Propionibacteriaceae	Cutibacterium	Cutibacterium acnes	16	12	7	-0.338062	0.735317	0.455987	0.127775	0.148506		16	12	7	-0.338062	0.735317	0.785157	0.127775	0.0540403		16	12	7	-0.338062	0.735317	0.789795	0.127775	0.0528434		16	12	7	-0.338062	0.735317	0.902173	0.127775	-0.0243519	-1.495	-1.46834	0.749321	0.693169		16	12
ASV_hat_01530	99.8	Pseudomonadota	Gammaproteobacteria	Pseudomonadales	Moraxellaceae	Psychrobacter		33	22	10	-0.560612	0.575062	0.568071	0.177281	-0.113462		33	22	10	-0.560612	0.575062	0.639405	0.177281	-0.0930172		34	33	10	0.560612	1.42494	0.524565	0.177281	-0.126568		30	9	10	-1.88569	0.0593361	0.850036	0.596309	-0.0374663	-1.41453	-1.37432	0.663281	0.826469		33	22
ASV_hat_02009	99.8	Pseudomonadota	Gammaproteobacteria	Pseudomonadales	Pseudomonadaceae	Pseudomonas_E	Pseudomonas_E extremorientalis	20	8	7	-1.01419	0.310494	0.494513	0.383326	-0.135967		20	8	7	-1.01419	0.310494	0.38369	0.383326	-0.173897		20	8	7	-1.01419	0.310494	0.410021	0.383326	-0.164328		20	6	7	-1.35225	0.176296	0.305963	0.511101	-0.204967	-1.60452	-1.39968	0.546844	0.766416		20	8
ASV_hat_21098	99.3	Pseudomonadota	Gammaproteobacteria	Enterobacterales	Vibrionaceae	Aliivibrio		17	11	7	-0.507093	0.61209	0.766951	0.191663	0.0587585		17	11	7	-0.507093	0.61209	0.728712	0.191663	0.0687883		17	11	7	-0.507093	0.61209	0.73137	0.191663	0.0680853		11	0	7	-2.36643	0.0179605	0.733018	0.894427	0.0676502	-1.67456	-1.69626	0.22982	0.199866		17	11
[truncated: 22 more columns]

## Sheet: HMFM winter
								RA	RA	RA	RA	RA	RA	RA	RA		HELLINGER	HELLINGER	HELLINGER	HELLINGER	HELLINGER	HELLINGER	HELLINGER	HELLINGER		LOGNORMAL	LOGNORMAL	LOGNORMAL	LOGNORMAL	LOGNORMAL	LOGNORMAL	LOGNORMAL	LOGNORMAL		WILCOXON (CLR)	WILCOXON (CLR)	WILCOXON (CLR)	WILCOXON (CLR)	WILCOXON (CLR)	WILCOXON (CLR)	WILCOXON (CLR)	WILCOXON (CLR)	CLR	CLR	CLR	CLR		DESEQ2	DESEQ2
ASV	% similarity	phylum	class	order	family	genus	species	W-high	W-low	sample size	z	p	t-test (paired)	r	Cohen's d		W-high	W-low	sample size	z	p	t-test (paired)	r	Cohen's d		W-high	W-low	sample size	z	p	t-test (paired)	r	Cohen's d		W-high	W-low	sample size	z	p	t-test (paired)	r	Cohen's d	HM ave	FM ave	HM stdev	FM stdev	DESEQ2	W-high	W-low
ASV_hat_00001	100	Pseudomonadota	Gammaproteobacteria	Enterobacterales	Vibrionaceae	Aliivibrio	Aliivibrio finisterrensis	340	0	26	-4.45735	8.2981e-06	2.21441e-07	0.874157	1.38105		343	0	26	-4.45735	8.2981e-06	2.24212e-09	0.874157	1.77758		340	0	26	-4.45735	8.2981e-06	2.79904e-08	0.874157	1.55391		344	1	26	-4.43195	9.3386e-06	1.39726e-05	0.869176	1.05519	2.22275	0.685691	0.542275	1.57447	ASV_hat_00001	335	3
ASV_hat_00005	100	Pseudomonadota	Gammaproteobacteria	Enterobacterales	Vibrionaceae	Aliivibrio	Aliivibrio sp028765545	326	19	26	-3.97478	7.04433e-05	0.00165063	0.779519	0.691663		331	17	26	-4.02558	5.68352e-05	5.15893e-06	0.789481	1.13166		342	19	26	-3.97478	7.04433e-05	6.58579e-05	0.779519	0.937477		329	31	26	-3.67001	0.000242543	0.000148161	0.719748	0.876147	1.61472	0.0843569	0.951437	1.67153	ASV_hat_00005	318	25
ASV_hat_00008	89.7	Bacillota	Bacilli_A	Mycoplasmatales	Mycoplasmoidaceae	Mycoplasma_L		233	0	22	-4.1069	4.00996e-05	0.00266089	0.875595	0.654144		233	0	22	-4.1069	4.00996e-05	5.92847e-05	0.875595	0.945433		233	0	22	-4.1069	4.00996e-05	0.000424863	0.875595	0.79619		220	0	22	-4.1069	4.00996e-05	2.19503e-07	0.875595	1.38176	0.809434	-1.15554	1.48406	1.19102	ASV_hat_00008	215	0
ASV_hat_00009	91.4	Bacteroidota	Bacteroidia	Bacteroidales	Bacteroidaceae			170	119	24	-0.885714	0.375772	0.155962	0.180796	0.286893		162	121	24	-0.828571	0.407347	0.249757	0.169131	0.231091		270	119	24	-0.885714	0.375772	0.218762	0.180796	0.247406		158	131	24	-0.542857	0.587228	0.505445	0.11081	0.132512	0.310471	0.129638	1.16451	1.26265	ASV_hat_00009	138	131
ASV_hat_00019	100	Pseudomonadota	Gammaproteobacteria	Enterobacterales	Aeromonadaceae	Aeromonas	Haemophilus piscium	30	20	10	-0.764471	0.444587	0.786104	0.241747	-0.0537956		30	20	10	-0.764471	0.444587	0.726851	0.241747	0.0692812		30	20	10	-0.764471	0.444587	0.760028	0.241747	0.0605618		29	20	10	-0.764471	0.444587	0.457938	0.241747	0.147857	-1.22466	-1.40481	0.920166	0.858376	ASV_hat_00019	29	20
ASV_hat_00022	100	Pseudomonadota	Gammaproteobacteria	Enterobacterales	Vibrionaceae	Vibrio	Vibrio scophthalmi	26	2	7	-2.02837	0.0425225	0.247639	0.766652	0.232156		26	2	7	-2.02837	0.0425225	0.132409	0.766652	0.305049		26	2	7	-2.02837	0.0425225	0.138187	0.766652	0.300365		25	2	7	-2.02837	0.0425225	0.0535619	0.766652	0.397331	-1.13792	-1.67791	1.25992	0.398787	ASV_hat_00022	26	2
ASV_hat_00029	99.4	Pseudomonadota	Gammaproteobacteria	Enterobacterales	Enterobacteriaceae_A	Morganella		225.5	87.5	25	-2.01802	0.0435893	0.0782055	0.403604	0.360164		218	92	25	-1.89694	0.0578362	0.0885467	0.379387	0.347561		265	90	25	-1.95075	0.0510867	0.119793	0.39015	0.315891		139	94	25	-1.84312	0.065311	0.103831	0.368625	0.331063	0.0938214	-0.405529	0.983504	1.17673	ASV_hat_00029	192	98
ASV_hat_00030	100	Actinomycetota	Actinomycetes	Mycobacteriales	Mycobacteriaceae	Lawsonella		32	23	10	-0.458682	0.646462	0.499485	0.145048	-0.134391		32	23	10	-0.458682	0.646462	0.579657	0.145048	-0.110061		32	23	10	-0.458682	0.646462	0.622703	0.145048	-0.0977035		32	21	10	-0.662541	0.507624	0.598065	0.209514	-0.104724	-1.41448	-1.26812	0.831926	0.956082	ASV_hat_00030	32	23
ASV_hat_00032	99	Pseudomonadota	Gammaproteobacteria	Enterobacterales	Vibrionaceae	Photobacterium	Photobacterium piscicola	55	0	10	-2.80306	0.00506203	0.0975602	0.886405	0.337564		55	0	10	-2.80306	0.00506203	0.0105851	0.886405	0.541893		55	0	10	-2.80306	0.00506203	0.0132098	0.886405	0.523165		53	0	10	-2.80306	0.00506203	0.00155241	0.886405	0.696448	-0.734996	-1.64723	1.38184	0.55525	ASV_hat_00032	49	0
ASV_hat_00033	100	Bacillota	Bacilli_A	Lactobacillales	Lactobacillaceae	Weissella	Weissella confusa	36	30	11	-0.266733	0.789675	0.907311	0.0804229	0.0230665		34	32	11	-0.0889108	0.929153	0.998807	0.0268076	0.00029606		38	36	11	0.266733	1.21032	0.902608	0.0804229	-0.024243		32	27	11	-0.533465	0.593712	0.982003	0.160846	0.00446838	-1.27484	-1.28017	0.847982	0.888612	ASV_hat_00033	36	30
ASV_hat_00038	99.6	Bacteroidota	Bacteroidia	Flavobacteriales	Flavobacteriaceae	Myroides		91	57	17	-0.923093	0.355959	0.31849	0.223883	0.19962		97	49	17	-1.3018	0.192985	0.19469	0.315732	0.26134		121	55	17	-1.01777	0.308788	0.285148	0.246845	0.214203		107	47	17	-1.39647	0.162572	0.102	0.338695	0.332926	-0.529507	-1.04729	1.14511	1.10481	ASV_hat_00038	79	58
ASV_hat_00040	100	Pseudomonadota	Gammaproteobacteria	Enterobacterales	Vibrionaceae	Aliivibrio	Aliivibrio sp028765575	173	17	19	-3.13889	0.00169589	0.032201	0.720111	0.444861		172	18	19	-3.09865	0.00194406	0.00533996	0.710879	0.598352		173	17	19	-3.13889	0.00169589	0.012648	0.720111	0.526859		158	23	19	-2.89744	0.00376225	0.0048382	0.664718	0.606346	0.166121	-0.720116	1.46397	1.37397	ASV_hat_00040	162	28
ASV_hat_00044	100	Bacteroidota	Bacteroidia	Bacteroidales	Bacteroidaceae	Bacteroides	Bacteroides neonati	49	1	10	-2.70113	0.00691043	0.0314018	0.854172	0.447147		48	2	10	-2.5992	0.00934411	0.0100332	0.821939	0.546383		50	2	10	-2.5992	0.00934411	0.0154448	0.821939	0.509793		41	2	10	-2.5992	0.00934411	0.00614829	0.821939	0.586873	-1.0423	-1.6094	1.01594	0.558038	ASV_hat_00044	44	2
ASV_hat_00051	100	Pseudomonadota	Gammaproteobacteria	Enterobacterales	Vibrionaceae	Photobacterium	Photobacterium piscicola	45	0	9	-2.66557	0.00768579	0.078096	0.888523	0.360305		45	0	9	-2.66557	0.00768579	0.0404209	0.888523	0.423929		45	0	9	-2.66557	0.00768579	0.0758545	0.888523	0.363229		27	0	9	-2.66557	0.00768579	0.00562744	0.888523	0.59409	-0.907293	-1.51338	1.36686	0.871483	ASV_hat_00051	38	0
ASV_hat_00059	100	Pseudomonadota	Gammaproteobacteria	Pseudomonadales	Moraxellaceae	Psychrobacter	Psychrobacter proteolyticus	25	20	9	-0.296174	0.767097	0.265924	0.0987248	-0.223173		25	20	9	-0.296174	0.767097	0.375252	0.0987248	-0.177053		25	20	9	-0.296174	0.767097	0.308691	0.0987248	-0.20379		26	11	9	-1.3624	0.173071	0.761598	0.454134	-0.0601525	-1.45924	-1.38343	0.665522	0.956707	ASV_hat_00059	26	18
ASV_hat_00060	100	Pseudomonadota	Gammaproteobacteria	Enterobacterales	Aeromonadaceae	Aeromonas	Aeromonas allosaccharophila	41	32	12	-0.549125	0.58292	0.882544	0.158519	-0.0292728		40	31	12	-0.627572	0.530285	0.522855	0.181164	0.127095		57	36	12	-0.235339	0.813945	0.664643	0.0679366	0.0860373		39	28	12	-0.862911	0.388186	0.257749	0.249101	0.227131	-1.04677	-1.27538	0.947064	0.917433	ASV_hat_00060	41.5	31.5
ASV_hat_00061	93.8	Bacteroidota	Bacteroidia	Bacteroidales	Bacteroidaceae	Bacteroides		28	0	7	-2.36643	0.0179605	0.0473305	0.894427	0.409117		28	0	7	-2.36643	0.0179605	0.0133195	0.894427	0.522461		28	0	7	-2.36643	0.0179605	0.0142403	0.894427	0.516756		13	0	7	-2.36643	0.0179605	0.00757289	0.894427	0.569764	-1.29965	-1.75612	0.801151	4.52884e-16	ASV_hat_00061	25	0
ASV_hat_00064	100	Pseudomonadota	Alphaproteobacteria	Pelagibacterales	Pelagibacteraceae	Pelagibacter	Pelagibacter ubique	40	26	11	-0.622376	0.533695	0.771114	0.187653	0.0576766		40	26	11	-0.622376	0.533695	0.440553	0.187653	0.153705		40	26	11	-0.622376	0.533695	0.524119	0.187653	0.126705		30	26	11	-0.622376	0.533695	0.285211	0.187653	0.214174	-1.25003	-1.50719	0.823959	0.70765	ASV_hat_00064	40	26
ASV_hat_00069	100	Pseudomonadota	Gammaproteobacteria	Enterobacterales	Shewanellaceae	Shewanella	Shewanella baltica	78	20	14	-2.04024	0.0413269	0.201263	0.545276	0.257409		78	19	14	-2.10301	0.0354647	0.0685244	0.562054	0.373343		93	19	14	-2.10301	0.0354647	0.104159	0.562054	0.330732		63	18	14	-2.16579	0.0303273	0.0272387	0.578831	0.459991	-0.804227	-1.36623	1.10814	0.868114	ASV_hat_00069	65	25
ASV_hat_00072	100	Pseudomonadota	Gammaproteobacteria	Enterobacterales	Aeromonadaceae	Aeromonas	Aeromonas hydrophila	16	12	7	-0.338062	0.735317	0.787358	0.127775	-0.053472		16	12	7	-0.338062	0.735317	0.916908	0.127775	0.0206686		16	12	7	-0.338062	0.735317	0.873126	0.127775	0.0316405		12	6	7	-1.35225	0.176296	0.767894	0.511101	0.0585133	-1.49021	-1.54567	0.640307	0.609872	ASV_hat_00072	12	11
ASV_hat_00076	99.4	Bacteroidota	Bacteroidia	Bacteroidales	Bacteroidaceae	Bacteroides		20	8	7	-1.01419	0.310494	0.189281	0.383326	0.264653		20	8	7	-1.01419	0.310494	0.299303	0.383326	0.207872		20	8	7	-1.01419	0.310494	0.280176	0.383326	0.21648		13	8	7	-1.01419	0.310494	0.412109	0.383326	0.163586	-1.5049	-1.63015	0.618211	0.371776	ASV_hat_00076	14	8
ASV_hat_00079	100	Pseudomonadota	Gammaproteobacteria	Pseudomonadales	Moraxellaceae	Psychrobacter	Psychrobacter pulmonis	35	20	10	-0.764471	0.444587	0.371387	0.241747	0.178514		35	20	10	-0.764471	0.444587	0.391225	0.241747	0.171117		35	20	10	-0.764471	0.444587	0.369732	0.241747	0.179142		31	21	10	-0.662541	0.507624	0.479282	0.209514	0.140854	-1.37044	-1.5225	0.791043	0.593518	ASV_hat_00079	28	21
ASV_hat_00085	100	Pseudomonadota	Gammaproteobacteria	Pseudomonadales	Moraxellaceae	Acinetobacter		19	8	7	-1.01419	0.310494	0.386751	0.383326	0.172763		19	8	7	-1.01419	0.310494	0.319545	0.383326	0.199177		19	8	7	-1.01419	0.310494	0.326043	0.383326	0.196468		19	8	7	-1.01419	0.310494	0.290274	0.383326	0.211885	-1.40172	-1.60923	0.758286	0.525202	ASV_hat_00085	15	8
ASV_hat_00086	100	Pseudomonadota	Gammaproteobacteria	Enterobacterales	Vibrionaceae	Aliivibrio	Aliivibrio sp028765545	100	5	14	-2.98188	0.00286482	0.010186	0.796942	0.545117		97	8	14	-2.79355	0.00521324	0.00166359	0.746609	0.691052		99	6	14	-2.91911	0.00351036	0.00209271	0.780164	0.67308		95	10	14	-2.668	0.00763041	0.00674887	0.713053	0.579242	-0.403499	-1.19262	1.41689	1.06194	ASV_hat_00086	97	8
ASV_hat_00087	98.1	Pseudomonadota	Gammaproteobacteria	Pseudomonadales	Moraxellaceae	Acinetobacter		43	23	11	-0.889108	0.373945	0.38846	0.268076	0.172133		44	22	11	-0.978019	0.328065	0.307501	0.294884	0.204302		45	23	11	-0.889108	0.373945	0.334269	0.268076	0.19309		38	23	11	-0.889108	0.373945	0.290847	0.268076	0.211628	-1.17513	-1.44459	0.941213	0.762344	ASV_hat_00087	34	25
ASV_hat_00088	100	Pseudomonadota	Gammaproteobacteria	Enterobacterales	Aeromonadaceae	Aeromonas	Aeromonas veronii	32	9	9	-1.59934	0.109745	0.26039	0.533114	0.225843		36	5	9	-2.07322	0.0381517	0.0307511	0.691074	0.449048		41	6	9	-1.95475	0.0506124	0.038832	0.651584	0.427654		10	2	9	-2.42863	0.015156	0.0104368	0.809543	0.543077	-1.2095	-1.60334	0.775399	0.541188	ASV_hat_00088	25	9
ASV_hat_00094	99.6	Bacillota	Bacilli_A	Lactobacillales	Lactobacillaceae	Leuconostoc		21	15	8	-0.420084	0.674424	0.51937	0.148522	0.128171		21	15	8	-0.420084	0.674424	0.533695	0.148522	0.123771		21	15	8	-0.420084	0.674424	0.562443	0.148522	0.115128		18	15	8	-0.420084	0.674424	0.523931	0.148522	0.126763	-1.378	-1.52086	0.801462	0.665368	ASV_hat_00094	21	15
ASV_hat_00099	100	Bacillota	Bacilli_A	Lactobacillales	Lactobacillaceae	Ligilactobacillus	Ligilactobacillus sp945923665	124	47	18	-1.67669	0.0936034	0.27256	0.395199	-0.220025		119	52	18	-1.45894	0.144582	0.179034	0.343875	-0.271138		122	73	18	-0.544379	0.58618	0.13948	0.128311	-0.299339		112	44	18	-1.80734	0.0707093	0.207497	0.425994	-0.253772	-1.1064	-0.695441	0.905965	1.20072	ASV_hat_00099	128	39
ASV_hat_00101	100	Bacillota	Bacilli_A	Lactobacillales	Lactobacillaceae	Lactobacillus	Lactobacillus crispatus	26	10	8	-1.12022	0.262618	0.10214	0.396059	-0.332782		26	10	8	-1.12022	0.262618	0.288988	0.396059	-0.212464		26	23	8	0.70014	1.51616	0.170729	0.247537	-0.276612		18	3	8	-2.10042	0.0356919	0.962835	0.742611	-0.00923028	-1.39591	-1.38908	0.736093	0.906235	ASV_hat_00101	26	10
ASV_hat_00110	100	Pseudomonadota	Gammaproteobacteria	Enterobacterales	Vibrionaceae	Aliivibrio	Aliivibrio finisterrensis	267	0	23	-4.19726	2.70159e-05	1.41895e-07	0.87519	1.41755		268	0	23	-4.19726	2.70159e-05	5.75164e-09	0.87519	1.69231		269	0	23	-4.19726	2.70159e-05	1.62022e-08	0.87519	1.60107		263	0	23	-4.19726	2.70159e-05	2.42763e-07	0.87519	1.37355	0.521759	-1.09515	0.98515	1.11393	ASV_hat_00110	263	0
ASV_hat_00121	100	Pseudomonadota	Gammaproteobacteria	Pseudomonadales	Moraxellaceae	Psychrobacter	Psychrobacter maritimus	84	52	16	-0.82734	0.408044	0.878976	0.206835	-0.0301693		81	55	16	-0.672214	0.501447	0.529461	0.168053	-0.125065		111	82	16	0.723923	1.53089	0.370076	0.180981	-0.179011		77	29	16	-2.01664	0.0437329	0.65485	0.50416	-0.0887318	-0.775539	-0.656755	1.06089	1.34961	ASV_hat_00121	86	50
ASV_hat_00128	100	Pseudomonadota	Gammaproteobacteria	Enterobacterales	Enterobacteriaceae_A	Escherichia	Shigella sonnei	62	43	14	-0.596377	0.550924	0.361931	0.159388	-0.182131		66	39	14	-0.847483	0.396726	0.39802	0.226499	-0.168639		65	40	14	-0.784706	0.432626	0.363295	0.209722	-0.181605		68	33	14	-1.22414	0.220899	0.483079	0.327166	-0.139628	-1.22722	-1.00657	0.929959	1.17863	ASV_hat_00128	73	32
ASV_hat_00141	100	Bacillota	Bacilli_A	Lactobacillales	Streptococcaceae	Lactococcus_A		33	33	11	0	1	0.898063	0	0.0253809		35	31	11	-0.177822	0.858863	0.939036	0.0536153	-0.0151508		35	32	11	-0.0889108	0.929153	0.973558	0.0268076	-0.00656584		38	31	11	-0.177822	0.858863	0.73578	0.0536153	-0.0669212	-1.25433	-1.16628	0.940482	1.00373	ASV_hat_00141	38	22
ASV_hat_00142	100	Pseudomonadota	Alphaproteobacteria	Rhodobacterales	Rhodobacteraceae	Planktomarina	Planktomarina temperata	18	10	7	-0.676123	0.498962	0.767102	0.255551	0.0587192		18	10	7	-0.676123	0.498962	0.512608	0.255551	0.130271		22	10	7	-0.676123	0.498962	0.58968	0.255551	0.107145		11	8	7	-1.01419	0.310494	0.294129	0.383326	0.210161	-1.36441	-1.57611	0.769572	0.642272	ASV_hat_00142	14	11
ASV_hat_00144	100	Pseudomonadota	Gammaproteobacteria	Enterobacterales	Vibrionaceae	Aliivibrio	Aliivibrio wodanis	81	10	13	-2.48094	0.0131036	0.0439923	0.688089	0.416012		80	11	13	-2.41106	0.0159064	0.00637304	0.668706	0.583937		81	10	13	-2.48094	0.0131036	0.00904168	0.688089	0.555072		75	12	13	-2.34117	0.0192234	0.00705497	0.649324	0.575599	-0.650871	-1.4023	1.26487	0.859684	ASV_hat_00144	80	11
ASV_hat_00148	100	Pseudomonadota	Gammaproteobacteria	Enterobacterales	Shewanellaceae	Shewanella		21	15	8	-0.420084	0.674424	0.852729	0.148522	0.0367852		21	15	8	-0.420084	0.674424	0.637556	0.148522	0.0935333		21	15	8	-0.420084	0.674424	0.629339	0.148522	0.0958349		15	13	8	-0.70014	0.48384	0.593781	0.247537	0.105959	-1.41314	-1.52929	0.766607	0.672291	ASV_hat_00148	15	15
ASV_hat_00153	100	Pseudomonadota	Gammaproteobacteria	Pseudomonadales	Moraxellaceae	Psychrobacter	Psychrobacter piscatorii	30	15	9	-0.888523	0.374259	0.114066	0.296174	-0.321128		30	15	9	-0.888523	0.374259	0.332828	0.296174	-0.193678		30	28	9	0.651584	1.48533	0.234824	0.217195	-0.238749		22	13	9	-1.12546	0.260393	0.922543	0.375154	-0.0192619	-1.32998	-1.30756	0.755542	1.02643	ASV_hat_00153	30	15
ASV_hat_00155	95.3	Bacteroidota	Bacteroidia	Flavobacteriales	Flavobacteriaceae	Myroides		32	20	10	-0.764471	0.444587	0.44848	0.241747	0.151021		33	19	10	-0.8664	0.386271	0.388968	0.27398	0.171945		39	20	10	-0.764471	0.444587	0.514185	0.241747	0.12978		26	15	10	-1.27412	0.202622	0.243942	0.402911	0.234031	-1.21726	-1.49424	0.906607	0.745884	ASV_hat_00155	26	20
ASV_hat_00166	100	Bacteroidota	Bacteroidia	Flavobacteriales	Flavobacteriaceae	MS024-2A	MS024-2A sp902546725	14	13	7	-0.169031	0.865772	0.631262	0.0638877	0.0952951		16	10	7	-0.676123	0.498962	0.491733	0.255551	0.136853		19	12	7	-0.338062	0.735317	0.503862	0.127775	0.13301		14	10	7	-0.676123	0.498962	0.445659	0.255551	0.151973	-1.39064	-1.52423	0.807242	0.682845	ASV_hat_00166	13	9
ASV_hat_00175	99.8	Pseudomonadota	Gammaproteobacteria	Enterobacterales	Vibrionaceae	Vibrio	Vibrio metschnikovii	42	21	11	-1.06693	0.286003	0.701054	0.321692	0.076159		45	18	11	-1.33366	0.182314	0.216988	0.402114	0.248392		52	20	11	-1.15584	0.247746	0.338962	0.348499	0.191189		41	14	11	-1.68931	0.0911608	0.0629611	0.509345	0.381669	-1.05656	-1.47654	0.942972	0.791355	ASV_hat_00175	35	21
ASV_hat_00179	100	Pseudomonadota	Gammaproteobacteria	Enterobacterales	Enterobacteriaceae_A	Escherichia	Shigella sonnei	49	40	13	-0.384371	0.700703	0.627524	0.106605	-0.0963452		49	40	13	-0.384371	0.700703	0.795411	0.106605	-0.0513971		61	49	13	0.2446	1.19323	0.614431	0.0678398	-0.100046		43	24	13	-1.50254	0.132957	0.73998	0.41673	0.0658146	-1.11057	-1.2042	0.986879	1.10806	ASV_hat_00179	50	38
ASV_hat_00190	97.7	Bacteroidota	Bacteroidia	Flavobacteriales_B	Flavobacteriaceae	Myroides		38	15	10	-1.27412	0.202622	0.237339	0.402911	-0.237434		38	15	10	-1.27412	0.202622	0.551926	0.402911	-0.118262		38	29	10	0.152894	1.12152	0.424546	0.0483494	-0.159215		30	13	10	-1.47798	0.139414	0.993209	0.467377	-0.00168607	-1.30457	-1.30254	0.786831	0.950186	ASV_hat_00190	38	15
ASV_hat_00197	100	Bacillota	Bacilli_A	Staphylococcales	Staphylococcaceae	Staphylococcus	Staphylococcus epidermidis	44	11	10	-1.68184	0.0926007	0.0854376	0.531843	-0.351211		44	11	10	-1.68184	0.0926007	0.0845246	0.531843	-0.352305		44	11	10	-1.68184	0.0926007	0.0722664	0.531843	-0.368068		44	8	10	-1.98762	0.0468533	0.103932	0.628542	-0.330961	-1.56289	-1.12839	0.587013	1.06146	ASV_hat_00197	44	10
ASV_hat_00201	100	Pseudomonadota	Gammaproteobacteria	Enterobacterales	Alteromonadaceae	Pseudoalteromonas	Pseudoalteromonas undina	55	23	12	-1.25514	0.209427	0.163254	0.362329	-0.281723		57	21	12	-1.41204	0.157939	0.115265	0.40762	-0.320014		55	24	12	-1.1767	0.239317	0.0965289	0.339683	-0.338667		57	18	12	-1.64738	0.0994809	0.193174	0.475556	-0.262261	-1.26214	-0.854779	0.938095	1.34684	ASV_hat_00201	58	20
ASV_hat_00202	98.1	Bacteroidota	Bacteroidia	Flavobacteriales_B	Flavobacteriaceae	Myroides		91	42	16	-1.34443	0.17881	0.116362	0.336107	0.319003		90	42	16	-1.34443	0.17881	0.155291	0.336107	0.287378		102	40	16	-1.44785	0.14766	0.140885	0.361961	0.298233		87	41	16	-1.39614	0.162673	0.237221	0.349034	0.237496	-0.811409	-1.19291	1.15988	0.960319	ASV_hat_00202	82	43
ASV_hat_00220	98.9	Actinomycetota	Actinomycetes	Propionibacteriales	Propionibacteriaceae	Cutibacterium		90	46	16	-1.13759	0.255291	0.211391	0.284398	0.251542		91.5	44.5	16	-1.21516	0.224307	0.22269	0.303789	0.245246		92.5	43.5	16	-1.26686	0.205204	0.214945	0.316716	0.249535		48.5	0	16	-3.5162	0.000437777	0.294301	0.879049	0.210085	-1.35668	-1.49087	0.490285	0.406602	ASV_hat_00220	76	48
ASV_hat_00226	100	Pseudomonadota	Gammaproteobacteria	Enterobacterales	Vibrionaceae	Vibrio	Vibrio metschnikovii	24	3	7	-1.85934	0.0629791	0.0817409	0.702764	0.355702		24	3	7	-1.85934	0.0629791	0.0600725	0.702764	0.38625		24	3	7	-1.85934	0.0629791	0.0626338	0.702764	0.382179		23	4	7	-1.69031	0.0909689	0.059384	0.638877	0.38737	-1.2669	-1.67481	0.924264	0.414578	ASV_hat_00226	20	4
ASV_hat_00235	100	Pseudomonadota	Alphaproteobacteria	Puniceispirillales_A	Puniceispirillaceae	UBA3439	UBA3439 sp003282865	38	7	9	-1.83628	0.066316	0.145636	0.612094	0.294557		38	7	9	-1.83628	0.066316	0.059489	0.612094	0.387199		38	7	9	-1.83628	0.066316	0.075928	0.612094	0.363132		32	7	9	-1.83628	0.066316	0.0359695	0.612094	0.434728	-1.24131	-1.67657	0.867618	0.405605	ASV_hat_00235	38	7
ASV_hat_00239	99.8	Pseudomonadota	Gammaproteobacteria	Enterobacterales	Shewanellaceae	Shewanella		38	28	11	-0.444554	0.656642	0.376648	0.134038	-0.176527		38	28	11	-0.444554	0.656642	0.703861	0.134038	-0.0754061		38	28	11	-0.444554	0.656642	0.657948	0.134038	-0.0878775		30	18	11	-1.33366	0.182314	0.925697	0.402114	0.0184751	-1.351	-1.37194	0.74071	0.860928	ASV_hat_00239	30	28
ASV_hat_00242	93	Pseudomonadota	Gammaproteobacteria	Burkholderiales	UBA11063	Aquella		63	57	15	-0.170389	0.864705	0.522115	0.0439941	-0.127323		62	58	15	-0.113592	0.909561	0.781045	0.0293294	-0.055103		102	62	15	0.113592	1.09044	0.717691	0.0293294	-0.0717128		68	64	15	0.227185	1.17972	0.953234	0.0586588	0.0116175	-0.754409	-0.768654	1.14977	1.25679	ASV_hat_00242	75	45
ASV_hat_00281	100	Bacillota	Bacilli_A	Lactobacillales	Lactobacillaceae	Lactobacillus	Lactobacillus amylovorus	20	8	7	-1.01419	0.310494	0.217126	0.383326	-0.248315		22	6	7	-1.35225	0.176296	0.158724	0.511101	-0.284912		22	6	7	-1.35225	0.176296	0.180979	0.511101	-0.269884		22	6	7	-1.35225	0.176296	0.130486	0.511101	-0.306645	-1.61728	-1.3614	0.490556	0.757702	ASV_hat_00281	20	8
ASV_hat_00300	99.2	Pseudomonadota	Gammaproteobacteria	Pseudomonadales_A	Moraxellaceae	Psychrobacter		15	13	7	-0.169031	0.865772	0.658835	0.0638877	-0.0876331		18	10	7	-0.676123	0.498962	0.66467	0.255551	0.0860299		21	10	7	-0.676123	0.498962	0.726037	0.255551	0.0694967		16	8	7	-1.01419	0.310494	0.22968	0.383326	0.241471	-1.2553	-1.52113	0.954704	0.830281	ASV_hat_00300	15	13
ASV_hat_00305	100	Bacillota	Bacilli_A	Lactobacillales	Lactobacillaceae	Limosilactobacillus	Limosilactobacillus mucosae	39	16	10	-1.17219	0.241121	0.22405	0.370679	-0.244505		39	16	10	-1.17219	0.241121	0.223198	0.370679	-0.244969		39	16	10	-1.17219	0.241121	0.243227	0.370679	-0.234396		39	13	10	-1.47798	0.139414	0.238001	0.467377	-0.23709	-1.55008	-1.26697	0.616406	0.914502	ASV_hat_00305	39	16
ASV_hat_00309	100	Pseudomonadota	Gammaproteobacteria	Pseudomonadales_A	Halomonadaceae	Cobetia	Cobetia amphilecti	23	5	7	-1.52128	0.12819	0.131161	0.574989	-0.306082		24	4	7	-1.69031	0.0909689	0.107162	0.638877	-0.327742		23	12	7	-0.338062	0.735317	0.111045	0.127775	-0.32398		24	4	7	-1.69031	0.0909689	0.14131	0.638877	-0.2979	-1.54966	-1.21979	0.602475	1.05695	ASV_hat_00309	23	5
ASV_hat_00311	99.4	Actinomycetota	Actinomycetes	Propionibacteriales	Propionibacteriaceae	Cutibacterium		52	29	13	-1.15311	0.248864	0.372027	0.319816	0.178271		50.5	33.5	13	-0.838628	0.401678	0.486706	0.232594	0.138461		52.5	31.5	13	-0.978399	0.327877	0.366348	0.271359	0.180433		35.5	0	13	-3.1798	0.00147378	0.506878	0.881917	0.132062	-1.49163	-1.5626	0.429038	0.342315	ASV_hat_00311	54.5	30
ASV_hat_00326	99.6	Fusobacteriota	Fusobacteriia	Fusobacteriales	Fusobacteriaceae	Fusobacterium_A	Fusobacterium_A ulcerans	53	13	11	-1.77822	0.0753682	0.105452	0.536153	0.329436		57	9	11	-2.13386	0.0328542	0.0299165	0.643383	0.451541		62	11	11	-1.95604	0.0504606	0.0507435	0.589768	0.402502		54	6	11	-2.40059	0.0163685	0.0099319	0.723806	0.547233	-0.933052	-1.4928	1.04916	0.747831	ASV_hat_00326	41	17
ASV_hat_00332	100	Bacillota	Bacilli_A	Lactobacillales	Streptococcaceae	Lactococcus	Lactococcus_A garvieae	60	18	12	-1.64738	0.0994809	0.0820905	0.475556	-0.35527		57	21	12	-1.41204	0.157939	0.136988	0.40762	-0.301324		58	23	12	-1.25514	0.209427	0.11562	0.362329	-0.319686		57	15	12	-1.88271	0.059739	0.234707	0.543493	-0.238811	-1.4228	-1.12183	0.709284	0.992335	ASV_hat_00332	60	10
ASV_hat_00338	100	Pseudomonadota	Gammaproteobacteria	Enterobacterales	Enterobacteriaceae_A	Yersinia	Yersinia alsatica	34	32	11	-0.0889108	0.929153	0.573816	0.0268076	-0.111771		34	32	11	-0.0889108	0.929153	0.82488	0.0268076	-0.0438531		37	33	11	0	1	0.838733	0	-0.0403306		32	32	11	-0.0889108	0.929153	0.996958	0.0268076	-0.000755112	-1.28077	-1.27976	0.896544	0.928093	ASV_hat_00338	34	32
ASV_hat_00380	99.8	Pseudomonadota	Gammaproteobacteria	Pseudomonadales	Moraxellaceae	Acinetobacter		26	10	8	-1.12022	0.262618	0.238626	0.396059	-0.236765		24	12	8	-0.840168	0.400814	0.458421	0.297044	-0.147696		25	18	8	0	1	0.403629	0	-0.166614		22	14	8	-0.560112	0.575403	0.744517	0.19803	-0.0646216	-1.36469	-1.29828	0.836633	0.966139	ASV_hat_00380	26	10
ASV_hat_00383	99.8	Pseudomonadota	Gammaproteobacteria	Enterobacterales	Enterobacteriaceae_A	Proteus	Proteus hauseri	37	15	10	-1.27412	0.202622	0.349124	0.402911	0.187132		37	15	10	-1.27412	0.202622	0.200173	0.402911	0.258054		52	17	10	-1.07026	0.284503	0.340613	0.338446	0.190524		31	11	10	-1.68184	0.0926007	0.100023	0.531843	0.33497	-1.02558	-1.31569	1.00156	0.925751	ASV_hat_00383	26	18
ASV_hat_00415	99.8	Pseudomonadota	Gammaproteobacteria	Enterobacterales	Shewanellaceae	Shewanella		24	4	7	-1.69031	0.0909689	0.193008	0.638877	0.262363		24	4	7	-1.69031	0.0909689	0.163861	0.638877	0.281301		24	4	7	-1.69031	0.0909689	0.190686	0.638877	0.263785		18	4	7	-1.69031	0.0909689	0.135448	0.638877	0.302564	-1.37775	-1.66985	0.81892	0.439896	ASV_hat_00415	19	4
ASV_hat_00428	99.8	Pseudomonadota	Gammaproteobacteria	Enterobacterales	Vibrionaceae	Aliivibrio		70	21	13	-1.7122	0.0868601	0.190666	0.474878	0.263798		69	22	13	-1.64231	0.100525	0.107309	0.455496	0.327598		72	21	13	-1.7122	0.0868601	0.106256	0.474878	0.328637		60	25	13	-1.43266	0.151956	0.142707	0.397347	0.296811	-0.936451	-1.35198	1.16425	0.846753	ASV_hat_00428	67	24
ASV_hat_00443	100	Pseudomonadota	Alphaproteobacteria	Rhizobiales	Xanthobacteraceae	Bradyrhizobium		40	15	10	-1.27412	0.202622	0.287743	0.402911	-0.213026		47	8	10	-1.98762	0.0468533	0.04362	0.628542	-0.41681		47	8	10	-1.98762	0.0468533	0.045638	0.628542	-0.412557		51	1	10	-2.70113	0.00691043	0.0130218	0.854172	-0.524385	-1.60382	-1.0762	0.547391	0.961976	ASV_hat_00443	51	4
ASV_hat_00446	94.2	Bacteroidota	Bacteroidia	Flavobacteriales	Weeksellaceae			21	7	7	-1.18322	0.236724	0.289594	0.447214	-0.212191		21	7	7	-1.18322	0.236724	0.326382	0.447214	-0.196327		21	7	7	-1.18322	0.236724	0.366086	0.447214	-0.180534		21	7	7	-1.18322	0.236724	0.328452	0.447214	-0.195472	-1.58929	-1.37558	0.59183	0.844392	ASV_hat_00446	21	7
ASV_hat_00452	100	Bacillota	Bacilli_A	Lactobacillales	Lactobacillaceae	Lactobacillus	Lactobacillus delbrueckii	26	10	8	-1.12022	0.262618	0.234743	0.396059	-0.238792		26	10	8	-1.12022	0.262618	0.227205	0.396059	-0.242798		26	10	8	-1.12022	0.262618	0.211719	0.396059	-0.251356		26	9	8	-1.26025	0.207578	0.272575	0.445566	-0.220018	-1.5589	-1.2814	0.625742	1.00221	ASV_hat_00452	26	8
ASV_hat_00467	99.6	Bacteroidota	Bacteroidia	Bacteroidales	Porphyromonadaceae	Porphyromonas	Falsiporphyromonas endometrii	24	11	8	-0.980196	0.326989	0.273671	0.346552	0.219504		24	11	8	-0.980196	0.326989	0.279548	0.346552	0.21677		24	11	8	-0.980196	0.326989	0.357703	0.346552	0.183769		15	11	8	-0.980196	0.326989	0.238298	0.346552	0.236936	-1.29151	-1.57574	0.926513	0.637462	ASV_hat_00467	24	11
ASV_hat_00469	97.9	Bacteroidota	Bacteroidia	Flavobacteriales	Flavobacteriaceae	Flavobacterium		23	22	9	-0.0592349	0.952765	0.57281	0.019745	-0.112067		24	21	9	-0.177705	0.858955	0.927643	0.0592349	-0.0179899		29	22	9	-0.0592349	0.952765	0.89986	0.019745	-0.0249308		22	19	9	-0.414644	0.678402	0.735611	0.138215	0.0669659	-1.33723	-1.41455	0.823906	0.843533	ASV_hat_00469	23	17
ASV_hat_00483	100	Pseudomonadota	Gammaproteobacteria	Pseudomonadales	Pseudomonadaceae	Pseudomonas_E	Pseudomonas_E salomonii	26	19	9	-0.414644	0.678402	0.789124	0.138215	-0.0530164		30	15	9	-0.888523	0.374259	0.50232	0.296174	-0.133495		29	21	9	-0.177705	0.858955	0.520696	0.0592349	-0.127761		32	13	9	-1.12546	0.260393	0.322724	0.375154	-0.197846	-1.36771	-1.1368	0.871772	1.04735	ASV_hat_00483	29	16
ASV_hat_00489	100	Bacteroidota	Bacteroidia	Flavobacteriales	Weeksellaceae	Cloacibacterium		18	10	7	-0.676123	0.498962	0.883789	0.255551	-0.0289603		18	10	7	-0.676123	0.498962	0.602982	0.255551	-0.103312		18	12	7	-0.338062	0.735317	0.564069	0.127775	-0.114646		18	7	7	-1.18322	0.236724	0.471609	0.447214	-0.14335	-1.54268	-1.40449	0.630959	0.76937	ASV_hat_00489	18	10
ASV_hat_00512	99.8	Bacillota	Bacilli_A	Lactobacillales	Vagococcaceae	Vagococcus_D	Vagococcus_D salmoninarum	30	23	10	-0.458682	0.646462	0.600441	0.145048	-0.104041		30	23	10	-0.458682	0.646462	0.874411	0.145048	-0.0313171		30	23	10	-0.458682	0.646462	0.775753	0.145048	-0.0564731		30	19	10	-0.8664	0.386271	0.82126	0.27398	0.0447758	-1.31093	-1.37326	0.860925	0.917378	ASV_hat_00512	30	22
ASV_hat_00537	99.6	Pseudomonadota	Gammaproteobacteria	Burkholderiales	Burkholderiaceae_A	Pelomonas		31	8	9	-1.71781	0.085831	0.30613	0.572604	-0.204895		31	8	9	-1.71781	0.085831	0.193488	0.572604	-0.26207		31	17	9	-0.651584	0.51467	0.224446	0.217195	-0.24429		33	9	9	-1.59934	0.109745	0.139305	0.533114	-0.299477	-1.55857	-1.26372	0.573282	0.852459	ASV_hat_00537	35	8
ASV_hat_00558	100	Bacillota_A	Clostridia	Peptostreptococcales	Peptostreptococcaceae	Peptostreptococcus	Peptostreptococcus russellii_A	28	8	8	-1.40028	0.161429	0.142832	0.495074	-0.296714		28	8	8	-1.40028	0.161429	0.156145	0.495074	-0.286761		28	14	8	-0.560112	0.575403	0.119108	0.19803	-0.316507		25	0	8	-2.5205	0.0117187	0.295685	0.891133	-0.20947	-1.56265	-1.36955	0.469624	0.835817	ASV_hat_00558	28	8
ASV_hat_00647	100	Pseudomonadota	Gammaproteobacteria	Enterobacterales	Enterobacteriaceae_A	Citrobacter	Citrobacter pasteurii	21	13	8	-0.70014	0.48384	0.872858	0.247537	-0.031708		21	13	8	-0.70014	0.48384	0.746056	0.247537	-0.0642178		21	13	8	-0.70014	0.48384	0.668756	0.247537	-0.0849105		21	12	8	-0.840168	0.400814	0.776214	0.297044	-0.0563537	-1.46943	-1.40067	0.735742	0.857758	ASV_hat_00647	21	13
ASV_hat_00658	100	Pseudomonadota	Gammaproteobacteria	Burkholderiales	Burkholderiaceae	Janthinobacterium	Janthinobacterium rivuli	30	6	8	-1.68034	0.0928919	0.0524818	0.594089	-0.399284		30	6	8	-1.68034	0.0928919	0.0655891	0.594089	-0.377659		30	12	8	-0.840168	0.400814	0.0461428	0.297044	-0.411519		29	0	8	-2.5205	0.0117187	0.146907	0.891133	-0.29359	-1.58654	-1.29158	0.417509	0.983305	ASV_hat_00658	30	6
ASV_hat_00806	96.2	Pseudomonadota	Gammaproteobacteria	Pseudomonadales	Pseudohongiellaceae	UBA5109		20	7	7	-1.18322	0.236724	0.39134	0.447214	0.171074		20	7	7	-1.18322	0.236724	0.184132	0.447214	0.267876		20	7	7	-1.18322	0.236724	0.194419	0.447214	0.261504		18	7	7	-1.18322	0.236724	0.101585	0.447214	0.333352	-1.32773	-1.66159	0.828506	0.48203	ASV_hat_00806	18	7
ASV_hat_00890	100	Pseudomonadota	Gammaproteobacteria	Enterobacterales	Shewanellaceae	Shewanella	Shewanella baltica	15	9	7	-0.845154	0.398025	0.629627	0.319438	-0.095754		15	9	7	-0.845154	0.398025	0.868112	0.319438	0.0329028		15	9	7	-0.845154	0.398025	0.828368	0.319438	0.0429649		9	6	7	-1.35225	0.176296	0.521736	0.511101	0.12744	-1.52427	-1.62437	0.533168	0.518728	ASV_hat_00890	9	9
ASV_hat_01027	100	Bacillota	Bacilli_A	Staphylococcales	Staphylococcaceae	Staphylococcus		16	12	7	-0.338062	0.735317	0.730504	0.127775	0.0683143		17	11	7	-0.507093	0.61209	0.497492	0.191663	0.135021		18	11	7	-0.507093	0.61209	0.556483	0.191663	0.1169		19	10	7	-0.676123	0.498962	0.325245	0.255551	0.196798	-1.31013	-1.50023	0.84583	0.723236	ASV_hat_01027	13	12
ASV_hat_01102	97.6	Pseudomonadota	Gammaproteobacteria	Enterobacterales	Vibrionaceae	Aliivibrio		23	5	7	-1.52128	0.12819	0.0905521	0.574989	0.345264		26	2	7	-2.02837	0.0425225	0.0366218	0.766652	0.433072		28	2	7	-2.02837	0.0425225	0.0437193	0.766652	0.416597		25	1	7	-2.1974	0.0279918	0.0183957	0.83054	0.494669	-1.2021	-1.66626	0.944579	0.458217	ASV_hat_01102	19	6
ASV_hat_01274	96.4	Pseudomonadota	Gammaproteobacteria	Enterobacterales	Vibrionaceae	Aliivibrio		28	13	9	-1.12546	0.260393	0.276471	0.375154	0.218196		28	13	9	-1.12546	0.260393	0.450637	0.375154	0.150296		28	13	9	-1.12546	0.260393	0.431707	0.375154	0.156735		24	13	9	-1.12546	0.260393	0.598729	0.375154	0.104533	-1.39024	-1.50268	0.771385	0.607621	ASV_hat_01274	28	13
ASV_hat_01593	97.5	Pseudomonadota	Gammaproteobacteria	Enterobacterales	Vibrionaceae	Aliivibrio		44	11	11	-1.95604	0.0504606	0.0532616	0.589768	0.397871		44	11	11	-1.95604	0.0504606	0.0257502	0.589768	0.465023		45	11	11	-1.95604	0.0504606	0.0283984	0.589768	0.456242		19	11	11	-1.95604	0.0504606	0.0212544	0.589768	0.48203	-1.09065	-1.55485	0.86757	0.578588	ASV_hat_01593	44	11
ASV_hat_01891	100	Bacillota	Bacilli_A	Lactobacillales	Lactobacillaceae	Limosilactobacillus	Limosilactobacillus vaginalis	33	3	8	-2.10042	0.0356919	0.0182748	0.742611	-0.495243		33	3	8	-2.10042	0.0356919	0.0266638	0.742611	-0.461904		33	6	8	-1.68034	0.0928919	0.0186254	0.594089	-0.493589		31	1	8	-2.38048	0.0172903	0.0605369	0.841625	-0.385501	-1.60656	-1.20947	0.444221	1.01911	ASV_hat_01891	33	3
ASV_hat_02009	100	Pseudomonadota	Gammaproteobacteria	Pseudomonadales	Pseudomonadaceae	Pseudomonas_E	Pseudomonas_E extremorientalis	30	6	8	-1.68034	0.0928919	0.215194	0.594089	-0.249395		30	6	8	-1.68034	0.0928919	0.184621	0.594089	-0.267567		30	6	8	-1.68034	0.0928919	0.150927	0.594089	-0.290577		30	0	8	-2.5205	0.0117187	0.23435	0.891133	-0.238998	-1.61913	-1.39968	0.392666	0.766416	ASV_hat_02009	30	3
ASV_hat_02031	89.4	Bacillota	Bacilli_A	Mycoplasmatales	Mycoplasmoidaceae	Mycoplasma_L		33	0	8	-2.5205	0.0117187	0.0121359	0.891133	0.530363		33	0	8	-2.5205	0.0117187	0.00483131	0.891133	0.606461		33	0	8	-2.5205	0.0117187	0.00550166	0.891133	0.595928		33	0	8	-2.5205	0.0117187	0.00285126	0.891133	0.64867	-1.11358	-1.75612	0.990549	4.52884e-16	ASV_hat_02031	33	0
ASV_hat_02945	96.4	Pseudomonadota	Gammaproteobacteria	Enterobacterales	Vibrionaceae	Aliivibrio		59	0	11	-2.93406	0.00334562	0.0077545	0.884652	0.567808		59	0	11	-2.93406	0.00334562	0.00163586	0.884652	0.692365		59	0	11	-2.93406	0.00334562	0.00269961	0.884652	0.653001		53	0	11	-2.93406	0.00334562	0.000550765	0.884652	0.776376	-0.985877	-1.75612	0.9921	4.52884e-16	ASV_hat_02945	58	0
ASV_hat_02946	99.8	Bacillota	Bacilli_A	Lactobacillales	Lactobacillaceae	Limosilactobacillus	Limosilactobacillus reuteri	25	1	7	-2.1974	0.0279918	0.0375239	0.83054	-0.430826		25	1	7	-2.1974	0.0279918	0.053241	0.83054	-0.397908		25	5	7	-1.52128	0.12819	0.0406839	0.574989	-0.423325		25	0	7	-2.36643	0.0179605	0.112012	0.894427	-0.323061	-1.62351	-1.31039	0.375471	0.937576	ASV_hat_02946	25	1
ASV_hat_03392	99.8	Pseudomonadota	Gammaproteobacteria	Burkholderiales	Burkholderiaceae	Burkholderia	Burkholderia territorii	30	4	8	-1.96039	0.04995	0.0444462	0.693103	-0.415048		30	4	8	-1.96039	0.04995	0.0951154	0.693103	-0.340196		30	4	8	-1.96039	0.04995	0.0713092	0.693103	-0.369395		30	0	8	-2.5205	0.0117187	0.140721	0.891133	-0.298361	-1.65794	-1.41302	0.297	0.71803	ASV_hat_03392	30	4
ASV_hat_03756	99.2	Pseudomonadota	Gammaproteobacteria	Enterobacterales	Vibrionaceae	Aliivibrio		32	4	8	-1.96039	0.04995	0.0715815	0.693103	0.369016		32	4	8	-1.96039	0.04995	0.0392575	0.693103	0.426643		32	4	8	-1.96039	0.04995	0.0450782	0.693103	0.41372		10	6	8	-1.68034	0.0928919	0.0620043	0.594089	0.383166	-1.36645	-1.63475	0.716728	0.430763	ASV_hat_03756	31	5
ASV_hat_05334	97.1	Pseudomonadota	Gammaproteobacteria	Enterobacterales	Vibrionaceae	Vibrio		26.5	1.5	7	-2.11289	0.0346106	0.18058	0.798596	0.270141		26.5	1.5	7	-2.11289	0.0346106	0.0631939	0.798596	0.381308		26.5	1.5	7	-2.11289	0.0346106	0.0575951	0.798596	0.390336		13	1.5	7	-2.11289	0.0346106	0.0375174	0.798596	0.430842	-1.4116	-1.72362	0.688261	0.165737	ASV_hat_05334	26.5	1.5
ASV_hat_07967	97.8	Pseudomonadota	Gammaproteobacteria	Enterobacterales	Vibrionaceae	Aliivibrio		69	2	12	-2.90252	0.00370175	0.00329594	0.837885	0.63715		70	3	12	-2.82407	0.00474177	0.00186988	0.815239	0.681911		70	2	12	-2.90252	0.00370175	0.00173589	0.837885	0.687729		3	0	12	-3.05941	0.00221772	0.00217205	0.883176	0.670155	-1.25479	-1.66457	0.624786	0.230588	ASV_hat_07967	67.5	2
ASV_hat_21098	99.3	Pseudomonadota	Gammaproteobacteria	Enterobacterales	Vibrionaceae	Aliivibrio		48	7	10	-2.08955	0.0366579	0.0289938	0.660775	0.454372		52.5	2.5	10	-2.54824	0.0108269	0.00613848	0.805823	0.587003		55	4	10	-2.39534	0.0166049	0.00885279	0.757474	0.556829		8	0	10	-2.80306	0.00506203	0.00982836	0.886405	0.54811	-1.54221	-1.69626	0.290539	0.199866	ASV_hat_21098	45	10
[truncated: 23 more columns]
