# Supplementary material for: Characterization of bacteria colonizing the mucosal layer of the gastrointestinal tract of Atlantic salmon farmed in a warm water region
Source: Front Microbiol. 2025 Jul 23;16:1564052. doi: 10.3389/fmicb.2025.1564052 (PMC12327903; doi:10.3389/fmicb.2025.1564052)
Supplement: Supplementary Table S4 — Summary of studies examining the gut microbiome of Atlantic salmon. [file Table_4.xlsx]

## Sheet: Sheet1
Reference	article website	salmonid species	purpose	experimental design	Location	temp	salinity	age	sample types	primers	SRA accession code	Aliivibrio (% of reads)	Mycoplasmatales (% of reads)	Photobacterium/ Vibrio (% of reads)	Other taxa (% of reads)
Wang et al. 2022	https://www.frontiersin.org/articles/10.3389/fmars.2022.860081/full#:~:text=The%20taxonomic%20compositions%20of%20the,(85%25%20%C2%B1%2035%25).	Salmo salar	effect of seawater transfer on gut microbiome inlduing affect of functional diet ingredients	Farm-based study - out of season smolt transferred to coastal farm near Alta Norway, water temperature ranged 6.8 to 9.7°C and salinity 21-40 ppt. Sampled 4 weeks prior to transfer (Aug'15), then at 4 weeks after transfer (Oct'15).	Alta, Norway	6.8-9.7°C	freshwater	smolt (4 weeks before transfer)	intestinal samples sectioned and pooled	V1-V2	supplementary information of study	<0.01	0-0.3	0.2-0.6	99.4-99.5
							seawater	post-smolt (4 weeks after transfer)				0.1-0.4	<0.01	18.7-28.9	70.7-81.2
Wang et al. 2021	https://animalmicrobiome.biomedcentral.com/articles/10.1186/s42523-021-00075-7	Salmo salar	as above	Farm-based study - smolt reared in a lake were transferred to sea cages at Sommarbukt. Lake phase Feb'16 to late May'16. Sea cages Jun'16 to May '17. Fish sampled over approximately 11 months.	Sommarbukt, Troms and Finnmark, Norway	1-14°C	freshwater	smolt	dissected distal digesta content	V1-V2	PRJNA660116	0.2	0.03	13.9	85.8
							11-44 psu	post-smolt (1 month)				0.5	0.01	37.7	61.8
								post-smolt (6 months)				0.2	17	19.1	63.7
								post-smolt (11 months)				0.04	23.9	6.1	70
Bozzi et al. 2021	https://animalmicrobiome.biomedcentral.com/articles/10.1186/s42523-021-00096-2	Salmo salar	assess gut microbiome of healthy and sick fish (tenacibaculosis)	Tank-based trial with 1 year old vaccinated fish (~1 kg), held initially 53 d at 12°C (24 ppt salinity) to acclimatise. Moved to seawater (33-34 ppt) held at 14°C; tank seawater UV sterilised. Some fish developed external ulcers due to tenacibulosis. Tanks cleaned with formalin. Fish were sampled twice - before and after formalin treatment consisting of healthy fish and diseased fish each time.	LetSea land facility (Bjørn, Dønna, Norway)	14.0°C	≥24 psu	post smolt (175-250 g)	dissected distal digesta content	V2-V4	PRJNA665207	11.7-66.2	31.2-87.0	0-0.4	1.0-2.9
									dissected washed distal mucosa			12.9-95.2	2.2-78.1	0-0.1	1.1-9.0
Lorgan-Ritchie et al. 2021	https://www.frontiersin.org/articles/10.3389/fmars.2021.711797/full	Salmo salar	surveys RAS system and subsequent seawater transfer	RAS/farm-based study. Mixed sex parr to smolt reared in RAS at 15.4°C. Parr sampled May'19 then transferred to separate tanks and sampled 4 weeks later (Jun'19) during a winter photoperiod phase, sampled weeks later just prior to a spring photoperiod as applied for smoltification and sampled 4-5 weeks into this period. Transferred to sea cages and sampled after 1 and 4 weeks. Temperature was on a…	Scotland	15.2°C	freshwater	parr and smolt	Dissected hindgut including digesta	V2-V4	PRJNA729215	1.6-5.1	0-0.06	1.2-4.5	90.4-97.2
							seawater	post-smolt				15.6-18.7	<0.01	18.7-50.1	26.6-31.3
Llewellyn et al. 2016	https://www.nature.com/articles/ismej2015189#MOESM48	Salmo salar	surveys wild-caught Atlantic salmon juveniles, marine adults and returning adults	Wild caught - 96 fish were sampled - juveniles and returning adults taken from eastern Canada (Riviere St Jean and Riviere Trinite Quebec), eastern Ireland (county Mayo Erriff river and Burrishoole) marine adults were obtained from West Greenland (near Sisimiut and Maniitsoq).	varies		varies	varies	Mid & distal intestinal tissue after wash to focus on allochthonous adherent bacteria	V3-V4	n/a (data derived from graphs)
					Canada, Ireland		freshwater	parr/smolt				<0.01	~0.2-0.6	~0.2	~99.5
					western Greenland		seawater	marine adults				~10	~60	~23	~7
					Canada, Ireland		freshwater	returning adults				~8	~60	~20	~12
Rudi et al. 2016	https://journals.asm.org/doi/full/10.1128/aem.01974-17	Salmo salar	surveys smoltification and seawater transfer impacts on the gut microbiome	tank-based trials. Fish were reared in freshwater tanks and before smoltification sampled at 6 timepoints (0, 2, 6, 9, 16 and 20 days). Smoltification occurred and tank salinity equal to seawater smolt were again sampled at 0, 2 6, 9, 16 and 20 d.	University of Life Sciences, Ås, Norway		seawater transition	parr/smolt	gut contents	V2-V4	SRP119730	0.04	<0.01	1.9	98.1
							seawater	post-smolt				0.2	0.01	2.4	97.4
Morales-Rivera et al. 2023	https://www.mdpi.com/2076-2607/11/1/76	Salmo salar	surveyed effect of salinity shifts for smoltification on gut microbiome (using ONT sequencing)	Tank-based trials. Freshwater reared 60 g (average) smolt were transferred to tanks containing seawater (flow through system) After month 30 fish were transferred to tanks that were increased in salinity by 10-12 psu and sampled each week. 30 fish were instead exposed to salinity shock by transferring smolt to 32 PSU within a single day.Another group of 30 fish were acclimated to 32 PSU water ove…	Villarrica, Chile (fish source), Marine Biology Station, Universidad de Concepción, Dichato, Chile		varies	smolt	intestinal tissue (digesta removed)	V1-V9 (nanopore)	supplementary information of study
							freshwater, 10 and 20 psu (gradual increase)					0	0	0	100
							32 psu (gradual increase)					0.8	0	10.5	88.7
							32 psu (salinity shock)					0	0	45.3	54.7
							32 psu (1 month feeding)					0	0	2.3	97.7
Fogarty et al. 2019	https://ami-journals.onlinelibrary.wiley.com/doi/pdf/10.1111/jam.14291	Salmo salar	surveyed gut microbiome in near ready to harvest salmon	Farm-based study. 4 kg fish were sampled.	Kilkieran Bay (near Galway Ireland)		seawater	adult (proximate gut digesta)	dissected gut sections digesta (proximate and distal)	V3-V4	from table in paper	2.8	17.2	3.1	76.9
								adult (distal gut digesta)				1.3	68.4	1.5	28.8
Dehler et al. 2017	https://www.ncbi.nlm.nih.gov/pmc/articles/PMC5142738/	Salmo salar	compared environments (loch and aquarium) on salmo gut microbiota	Tank- and farmed-based. Mixed sex smolt (~60-120 g) were sampled. One set came from freshwater loch open system (west Scotland) the second set from a seawater aquarium (temp 12°C). Salinity for locations not specified.	Scotland	12°C	aquarium (salinity?)	smolt	total digesta	V3-V4	n/a	0.1	14	0.02	85.8
							loch (salinity?)	post-smolt				1.6	2.2	0.02	96.2
Brealey et al. 2022	https://www.ncbi.nlm.nih.gov/pmc/articles/PMC9239044/#tabS1	Salmo salar	survey the gut microbiota of salmon infested with cestode parasite	Farm-based study. 21 ready-to-harvest adult salmon infected with cestodes and 9 controls sampled, location Bergen April' 18	Bergen, Norway	6.0°C average for time of year	seawater	adults	distal gut mucosa	V3-V4	PRJEB51496	7.3	68.4	16.3	8
Schaal et al. 2023	https://europepmc.org/article/MED/36109797	Salmo salar	survey of salmon gut mcirobiota in relation to amoebic gill disease	Farm-based and wild fish study (including hybrid progeny). Gut microbiota was analysed in relation to amoebic gill disease. Smolt were transferred to sea cages May'19 after 1 week acclimation gut and other sampling was carried out between June to July'19	Cashel Bay, Ireland	13.6-18.4°C	seawater	post-smolt (starved and fed)	gut mucosa of pyloric caeca	V1-V2	PRJNA866155	5-16	4	2-11	69-89
									mid-gut mucosa			7	0-4	3-23	70-81
Dhanasiri et al. 2023	https://europepmc.org/article/MED/36774518	Salmo salar	surveyed salmon gut microbiota after seawater transfer in relation to functional diets	exp. farm facility - sea water feeding trial. Smolt (160 g average) were assigned to pens and fed acclimation diets for 5 weeks and then fed with experimental diets for another 10 weeks (between May and September'18).	LetSea land facility (Bjørn, Dønna, Norway)	12.4(± 1.8)°C	31 psu	post-smolt (>160 g)	gut digesta	V1-V2	PRJNA679207	11.2	1.7	1	86
									mucosa			28.1	3.4	0.3	68.2
Huyben et al. 2020	https://europepmc.org/article/MED/33424792	Salmo salar	examined effect of diet lipid inclusion and oxygen flux on salmon gut microbiota plus sampled tank biofilms	tank-based trial examining effect of oxygen levels on fish and the gut microbiota. Post-smolt were allocated to seawater tanks. Sampled at day 0 and day 116. Oxygen levels either at 8 mg/l or 6.7 mg/l and two different experimental diets. Temperature was on average 13.2 C.Viable counting was done for bacteria using TSA and MRS agar (incubated at 22 C).	Marine Environmental Research Laboratory (Machrihanish, United Kingdom)	13.2°C average	seawater	post-smolt (0 days)	faecal stripping	V3-V4	PRJNA650141	2	<0.01	11.5	86.5
								post-smolt (36 days - high/low O2)				16.0-32.7	3.5	1.0-1.4	62.8-79.2
								post-smolt (116 days -high/low O2)				1.8-6.3	33.6-37.2	<0.01-0.2	60.0-61.0
								tank biofilm	swabbed			0	0	0	100
Godoy et al. 2015	https://annalsmicrobiology.biomedcentral.com/articles/10.1007/s13213-015-1076-3	Salmo salar	isolated and surveyed bacteria	farm-based survery. Three near adult (2.5 kg) fish were sampled with bacteria isolated onto trypticase-soy agar or detected via 16S rRNA gene clone libraries. Clones most closely matched A. finisterrensis, S2MY1 (HQ897521, HQ897415), and the A. sifiae/A.logei/A. salmonicida/A. wodanis clade.	Punta Quilque, X Region, Chile	13°C	seawater	adult	dissected gut digesta and mucosa to obtain adherent and nonadherent bacteria	V1 to V9 (cloning)	JF743668 to JF767415	9-81	<1	7-23	21-69
Ciric et al. 2018	https://www.biorxiv.org/content/10.1101/288761v1	Oncorhynchus tshawytscha	survey gut microbiome of fish affected by thermal stress	Farm-based study - all female 22 months old (3.6 kg). Jan'15 temperature high when fish sampled ("heat wave").	Ruakaka Bay, Queen Charlotte Sound, New Zealand	>18°C	≥25 psu	adult	stripped distal digesta content	V2-V4	SRP134829, PRJNA421844	55.3	8.3	13.2	22.8
Zhao et al. 2020	https://www.sciencedirect.com/science/article/pii/S0044848620306037	Oncorhynchus tshawytscha	survey gut microbiome in chinook salmon in different locations and life stages	Farm-based surveys - smolt, post-smolt and adult fish from multiple marine and freshwater sites in New Zealand	various sites, New Zealand	varies	varies	varies	stripped distal digesta content	V1-V3	PRJNA591374
					Ruataniwha	11.3-17.8°C	freshwater	smolt				<0.01	<0.01	5.7	80.6
								post-smolt				0.01	<0.01	2.1	78.8
								adult				<0.01	<0.01	35.8	64.2
					Tekapo Canal	10.3-18.1°C	freshwater	smolt				0.2	<0.01	67.3	32.5
								post-smolt				0.2	<0.01	8.6	91.1
								adult				0.8	<0.01	53.2	46
					Otanerau	12.5-15.5°C	≥25 psu	post-smolt				21.1-31.5	<0.01-11.1	14.2-38.6	29.2-54.2
								adult				2.7	0.09	61.4	40
					Titoki Bay	15.4-17.1°C	≥25 psu	smolt				30.3	<0.01	0.9	68.8
								post-smolt				0.2-4.4	<0.01	3.0-3.6	92.0-96.8
					Big Glory Bay	9.9-14.1°C	≥25 psu	smolt				7.5	0.4	31.1	61.1
								post-smolt				1.8-4.0	4.0-8.4	2.2-9.8	81.9-84.5
								adult				31.5	0.4	24.4	43.7
Zaib et al. 2023	https://www.nature.com/articles/s41437-023-00620-x	Oncorhynchus tshawytscha	surveyed the gut microbiota of interbred salmon lines	Farm-based study. 10-25 fish of 8 inter-bred genetic lines (sourced from different areas around Vancouver Is, BC, Canada) were sampled 80 weeks post-fertilisation from a marine site at a mean weight of 182 g (smolt/post-smolt) No temperature data provided for the end point sampling.	Vancouver Island, Canada	ND	seawater	post-smolt (182 g average)	distal gut contents	V4-V6	PRJNA680597, SUB8621326	1.5-24.1	20.4-48.8	2.5-21.0	33.5-52.2
												Values above are averages or ranges dependent on the data availability.
													>30% of reads
													5-30% reads
												no shading	<5% reads
